# Supplementary material for: Membrane Lipid Remodeling Strategies Regulate Fluidity for Acute Temperature Adaptation in Oysters
Source: Evol Appl. 2025 Sep 13;18(9):e70156. doi: 10.1111/eva.70156 (PMC12432411; doi:10.1111/eva.70156)
Supplement: Supplementary file 2 — Table S1: Information of the identified lipid molecule. [file EVA-18-e70156-s004.xlsx]

## Sheet: Sheet1
Table S1 Information of the identified lipid molecule.
name	DIFF	LipidIon	LipidGroup	Class	FattyAcid	FA1	FA2	FA3	FA4	IonFormula	CalMz	RT-(min)	QCRSD	P-value	HG6	HG4	HG5	HG3	HG2	HG1	HA6	HA4	HA5	HA2	HA3	HA1	CG5	CG6	CG3	CG4	CG1	CG2	CA5	CA6	CA4	CA3	CA2	CA1	QC4	QC3	QC2	QC1
NEG332	Y	LPC(16:0)+HCOO	LPC(16:0)+HCOO	LPC	(16:0)	(16:0)				C25 H51 O9 N1 P1	540.331	1.80889	0.0181332	2.26835e-06	7.43534e+07	5.06863e+07	6.51464e+07	5.63046e+07	5.39179e+07	5.68996e+07	1.85853e+07	2.09035e+07	2.77134e+07	3.02807e+07	3.68443e+07	4.19238e+07	5.86376e+07	5.24989e+07	6.10797e+07	5.07964e+07	4.21038e+07	4.15391e+07	3.26093e+07	1.93987e+07	2.47962e+07	1.97463e+07	2.36655e+07	1.10875e+07	3.96488e+07	3.98677e+07	3.96914e+07	3.83204e+07
NEG338	Y	LPC(17:0)+HCOO	LPC(17:0)+HCOO	LPC	(17:0)	(17:0)				C26 H53 O9 N1 P1	554.346	2.12291	0.0415289	7.62023e-07	9.95532e+06	6.86382e+06	8.16686e+06	7.5955e+06	7.54247e+06	7.92995e+06	4.38427e+06	4.43011e+06	5.84004e+06	5.75532e+06	8.13583e+06	9.40412e+06	7.53925e+06	7.53265e+06	7.05795e+06	6.97784e+06	4.78546e+06	5.96013e+06	3.91702e+06	2.85639e+06	3.32791e+06	2.72813e+06	2.95845e+06	2.00836e+06	5.78078e+06	6.31921e+06	5.95316e+06	5.80824e+06
NEG342	Y	LPC(18:0)+HCOO	LPC(18:0)+HCOO	LPC	(18:0)	(18:0)				C27 H55 O9 N1 P1	568.362	2.59378	0.0291576	1.81943e-08	2.24289e+07	1.34165e+07	1.64219e+07	1.47823e+07	1.31625e+07	1.56812e+07	6.784e+06	7.41753e+06	1.17747e+07	1.16813e+07	1.2346e+07	1.55965e+07	1.06434e+07	1.06563e+07	1.20925e+07	9.82391e+06	8.07194e+06	9.39102e+06	5.03915e+06	4.18462e+06	4.85956e+06	3.75568e+06	4.37296e+06	2.91464e+06	1.01227e+07	9.53741e+06	9.51153e+06	9.78723e+06
NEG344	Y	LPC(18:1)+HCOO	LPC(18:1)+HCOO	LPC	(18:1)	(18:1)				C27 H53 O9 N1 P1	566.346	1.87428	0.0366723	7.10319e-06	2.65094e+07	1.22962e+07	1.99016e+07	1.53485e+07	1.91275e+07	1.3981e+07	4.77189e+06	4.81968e+06	7.0529e+06	6.60876e+06	8.39176e+06	1.07465e+07	1.63533e+07	1.42883e+07	1.54923e+07	1.51561e+07	1.14703e+07	1.07376e+07	9.11297e+06	6.13087e+06	7.90027e+06	5.43899e+06	8.58023e+06	3.56889e+06	1.06946e+07	1.0768e+07	1.07576e+07	9.96917e+06
NEG347	Y	LPC(18:1e)+HCOO	LPC(18:1e)+HCOO	LPC	(18:1e)	(18:1e)				C27 H55 O8 N1 P1	552.367	2.9662	0.00993407	3.48357e-11	1.51804e+07	1.07041e+07	9.77763e+06	1.17165e+07	9.75784e+06	1.21945e+07	1.38793e+07	1.30105e+07	2.63078e+07	1.93087e+07	2.39595e+07	3.19601e+07	3.05842e+06	3.31823e+06	3.4308e+06	2.98674e+06	2.34932e+06	3.48065e+06	6.44773e+06	4.47588e+06	6.02444e+06	4.66972e+06	5.92334e+06	3.97679e+06	9.15459e+06	9.15469e+06	9.01276e+06	8.98638e+06
NEG356	Y	LPC(20:1)+HCOO	LPC(20:1)+HCOO	LPC	(20:1)	(20:1)				C29 H57 O9 N1 P1	594.378	2.68349	0.0256274	2.58681e-10	2.4549e+07	1.93717e+07	1.83196e+07	1.74262e+07	1.68035e+07	1.75319e+07	5.2035e+06	5.25795e+06	7.89484e+06	7.7872e+06	9.84627e+06	1.0281e+07	1.35358e+07	1.2601e+07	1.39067e+07	1.10551e+07	9.34817e+06	1.08632e+07	4.71738e+06	3.9346e+06	3.59133e+06	3.10834e+06	4.25149e+06	2.31538e+06	9.94798e+06	1.02448e+07	9.68369e+06	9.74072e+06
NEG361	Y	LPC(20:5)+HCOO	LPC(20:5)+HCOO	LPC	(20:5)	(20:5)				C29 H49 O9 N1 P1	586.315	1.20679	0.0424921	9.62239e-06	5.47635e+06	3.70863e+06	4.90682e+06	4.38915e+06	3.75232e+06	3.79849e+06	3.17414e+06	1.98215e+06	3.02933e+06	2.80257e+06	3.90454e+06	3.09104e+06	6.93321e+06	7.00957e+06	5.09337e+06	6.14569e+06	5.3034e+06	6.08739e+06	2.91899e+06	4.15821e+06	3.48114e+06	3.92152e+06	4.91509e+06	3.26169e+06	4.19397e+06	3.8e+06	4.12011e+06	4.07475e+06
NEG364	Y	LPC(22:6)+HCOO	LPC(22:6)+HCOO	LPC	(22:6)	(22:6)				C31 H51 O9 N1 P1	612.331	1.33361	0.0559239	2.72573e-06	5.27235e+06	3.22368e+06	4.97521e+06	4.32591e+06	3.57134e+06	3.30032e+06	2.73655e+06	2.04718e+06	2.8403e+06	2.37448e+06	3.00309e+06	2.75191e+06	5.89582e+06	5.57721e+06	4.27158e+06	5.10171e+06	4.9544e+06	4.89904e+06	3.01645e+06	3.69542e+06	2.90531e+06	3.5354e+06	3.84277e+06	2.75969e+06	4.0807e+06	3.58643e+06	3.78191e+06	3.69746e+06
NEG390	Y	LPI(20:1)-H	LPI(20:1)-H	LPI	(20:1)	(20:1)				C29 H54 O12 N0 P1	625.336	2.08884	0.0575881	5.69861e-10	4.54036e+07	2.91721e+07	3.10165e+07	3.57679e+07	3.30621e+07	3.69901e+07	8.40664e+06	9.4255e+06	1.45722e+07	1.47061e+07	1.5892e+07	2.26708e+07	2.47061e+07	2.94822e+07	2.36904e+07	2.52265e+07	1.93239e+07	1.90428e+07	8.1244e+06	5.12142e+06	6.56402e+06	5.52597e+06	5.54832e+06	3.42268e+06	1.94455e+07	1.91477e+07	1.94452e+07	1.7198e+07
NEG426	Y	PC(16:0_14:0)+HCOO	PC(30:0)+HCOO	PC	(16:0_14:0)	(16:0)	(14:0)			C39 H77 O10 N1 P1	750.529	8.38922	0.0260053	2.44727e-09	2.56118e+07	2.19148e+07	2.39305e+07	2.03447e+07	1.95916e+07	2.12342e+07	7.98243e+06	5.91119e+06	9.13371e+06	8.31463e+06	1.0862e+07	1.1391e+07	1.73576e+07	1.79639e+07	1.90903e+07	1.725e+07	1.30835e+07	1.73756e+07	9.42475e+06	8.51025e+06	7.19597e+06	9.06827e+06	1.13781e+07	7.99123e+06	1.43686e+07	1.43695e+07	1.4266e+07	1.36051e+07
NEG431	Y	PC(15:0_16:0)+HCOO	PC(31:0)+HCOO	PC	(15:0_16:0)	(15:0)	(16:0)			C40 H79 O10 N1 P1	764.545	8.80298	0.0246409	4.57678e-05	3.52354e+06	2.67563e+06	3.2008e+06	3.27815e+06	2.5276e+06	2.85125e+06	1.63207e+06	1.03796e+06	1.72653e+06	1.54459e+06	2.13869e+06	2.15238e+06	2.1522e+06	2.84828e+06	2.30198e+06	2.38253e+06	1.80841e+06	2.13625e+06	1.23731e+06	1.41911e+06	1.59873e+06	1.236e+06	2.38994e+06	1.37435e+06	2.08116e+06	2.10146e+06	1.98542e+06	2.06237e+06
NEG435	Y	PC(16:0_16:0)+HCOO	PC(32:0)+HCOO	PC	(16:0_16:0)	(16:0)	(16:0)			C41 H81 O10 N1 P1	778.56	9.53623	0.0115936	0.00713863	3.42076e+07	2.43372e+07	2.84353e+07	2.71396e+07	2.46494e+07	2.71396e+07	2.0877e+07	1.61608e+07	2.3515e+07	2.30824e+07	2.96886e+07	2.71644e+07	1.73824e+07	2.1177e+07	2.07487e+07	2.02728e+07	1.57625e+07	1.97449e+07	1.8922e+07	1.87897e+07	1.7667e+07	1.94766e+07	3.06219e+07	1.87473e+07	2.30559e+07	2.30563e+07	2.29913e+07	2.2507e+07
NEG437	Y	PC(16:0_16:1)+HCOO	PC(32:1)+HCOO	PC	(16:0_16:1)	(16:0)	(16:1)			C41 H79 O10 N1 P1	776.545	8.53915	0.0137412	1.52345e-05	1.82342e+07	1.52155e+07	1.65433e+07	1.47524e+07	1.41977e+07	1.5182e+07	7.67342e+06	6.35136e+06	9.77473e+06	9.58361e+06	1.04837e+07	1.06773e+07	1.36685e+07	1.46419e+07	1.47826e+07	1.37049e+07	1.11507e+07	1.425e+07	9.8631e+06	9.76212e+06	9.17072e+06	9.69963e+06	1.52072e+07	9.6613e+06	1.22705e+07	1.19831e+07	1.18921e+07	1.19756e+07
NEG444	Y	PC(16:0_17:0)+HCOO	PC(33:0)+HCOO	PC	(16:0_17:0)	(16:0)	(17:0)			C42 H83 O10 N1 P1	792.576	9.95259	0.0298337	0.00576031	3.54773e+06	2.60485e+06	3.09018e+06	2.79742e+06	2.36201e+06	2.79574e+06	2.97596e+06	2.31539e+06	3.29892e+06	3.12083e+06	3.75029e+06	3.86354e+06	1.97416e+06	2.49689e+06	2.27918e+06	2.41093e+06	1.66979e+06	1.86757e+06	2.53546e+06	2.69586e+06	2.75723e+06	2.58919e+06	4.70349e+06	2.48419e+06	2.92486e+06	2.72732e+06	2.86689e+06	2.80727e+06
NEG445	Y	PC(17:1_16:0)+HCOO	PC(33:1)+HCOO	PC	(17:1_16:0)	(17:1)	(16:0)			C42 H81 O10 N1 P1	790.56	9.10744	0.059501	5.82189e-07	7.5157e+06	5.208e+06	6.10587e+06	4.43388e+06	4.87688e+06	5.25581e+06	6.98898e+06	6.67064e+06	1.00157e+07	8.58449e+06	9.86677e+06	1.05295e+07	3.6978e+06	4.00308e+06	4.82734e+06	3.3937e+06	2.77728e+06	3.49183e+06	6.5398e+06	6.66944e+06	6.55312e+06	6.42914e+06	8.69948e+06	9.60219e+06	5.35112e+06	5.45487e+06	4.79569e+06	5.43892e+06
NEG450	Y	PC(16:0_18:1)+HCOO	PC(34:1)+HCOO	PC	(16:0_18:1)	(16:0)	(18:1)			C43 H83 O10 N1 P1	804.576	9.66948	0.0164601	6.71698e-06	3.02543e+07	2.01138e+07	2.56696e+07	2.42661e+07	2.21446e+07	2.31396e+07	3.19603e+07	2.57303e+07	3.97311e+07	3.54082e+07	4.13921e+07	4.24473e+07	1.81981e+07	2.34804e+07	2.08236e+07	2.06195e+07	1.66066e+07	1.97897e+07	3.10168e+07	3.2263e+07	3.07914e+07	3.41517e+07	5.21551e+07	3.28577e+07	2.84938e+07	2.75393e+07	2.76944e+07	2.75365e+07
NEG456	Y	PC(16:0_18:3)+HCOO	PC(34:3)+HCOO	PC	(16:0_18:3)	(16:0)	(18:3)			C43 H79 O10 N1 P1	800.545	8.00023	0.0547671	9.56577e-07	6.30352e+06	6.40541e+06	7.08321e+06	5.95735e+06	5.92073e+06	5.92084e+06	3.19803e+06	2.16934e+06	3.12999e+06	3.34191e+06	3.96091e+06	3.55095e+06	6.40257e+06	5.84485e+06	5.98947e+06	4.05952e+06	4.43237e+06	5.69258e+06	3.51473e+06	3.39033e+06	3.96611e+06	3.70869e+06	4.71782e+06	3.09755e+06	4.4006e+06	4.79376e+06	4.28156e+06	4.28027e+06
NEG458	Y	PC(18:4_16:0)+HCOO	PC(34:4)+HCOO	PC	(18:4_16:0)	(18:4)	(16:0)			C43 H77 O10 N1 P1	798.529	7.42768	0.0167051	7.83854e-11	1.36314e+07	1.20801e+07	1.34008e+07	1.14701e+07	1.12071e+07	1.22165e+07	3.91988e+06	3.08291e+06	4.25842e+06	5.56311e+06	5.92579e+06	5.1118e+06	1.11597e+07	1.23063e+07	1.30249e+07	1.17343e+07	9.37995e+06	1.15333e+07	4.1444e+06	4.0837e+06	4.05814e+06	4.46958e+06	6.21361e+06	4.39286e+06	8.82225e+06	8.65095e+06	8.48549e+06	8.56603e+06
NEG459	Y	PC(14:0_20:5)+HCOO	PC(34:5)+HCOO	PC	(14:0_20:5)	(14:0)	(20:5)			C43 H75 O10 N1 P1	796.513	6.65085	0.00711037	3.60829e-10	1.18194e+07	9.15722e+06	1.02748e+07	9.10655e+06	8.17897e+06	8.6099e+06	2.47228e+06	1.80069e+06	2.88212e+06	3.41103e+06	3.49499e+06	3.49834e+06	7.94918e+06	9.48673e+06	8.26883e+06	8.60072e+06	5.42768e+06	7.62789e+06	2.83105e+06	2.92928e+06	2.31953e+06	2.68026e+06	4.17449e+06	2.69457e+06	5.91354e+06	5.83725e+06	5.8277e+06	5.82752e+06
NEG467	Y	PC(15:0_20:4)+HCOO	PC(35:4)+HCOO	PC	(15:0_20:4)	(15:0)	(20:4)			C44 H79 O10 N1 P1	812.545	8.04313	0.0145668	2.23758e-08	3.91832e+06	2.87023e+06	3.44653e+06	3.13135e+06	2.77349e+06	2.96034e+06	4.44238e+06	4.25268e+06	5.62698e+06	5.3614e+06	7.13382e+06	6.26733e+06	3.03157e+06	3.38558e+06	3.358e+06	2.84125e+06	2.37997e+06	3.409e+06	5.67299e+06	6.30004e+06	6.1954e+06	6.55133e+06	8.59845e+06	6.3942e+06	4.41691e+06	4.43363e+06	4.29938e+06	4.33914e+06
NEG469	Y	PC(18:0_18:1)+HCOO	PC(36:1)+HCOO	PC	(18:0_18:1)	(18:0)	(18:1)			C45 H87 O10 N1 P1	832.607	10.766	0.0186983	2.07262e-07	3.39268e+06	3.72581e+06	3.04709e+06	3.26455e+06	2.38461e+06	3.48002e+06	5.84003e+06	4.58983e+06	7.67833e+06	7.11826e+06	7.71014e+06	7.95236e+06	2.70149e+06	3.44192e+06	2.22665e+06	1.80365e+06	2.37403e+06	2.96844e+06	4.60571e+06	4.94739e+06	4.77809e+06	5.20749e+06	8.16613e+06	4.7897e+06	4.80218e+06	4.80287e+06	4.61502e+06	4.75473e+06
NEG471	Y	PC(18:1_18:1)+HCOO	PC(36:2)+HCOO	PC	(18:1_18:1)	(18:1)	(18:1)			C45 H85 O10 N1 P1	830.592	9.74368	0.152553	0.000480794	1.16308e+07	9.12487e+06	1.03987e+07	9.5156e+06	8.40463e+06	8.88683e+06	1.15131e+07	1.0018e+07	1.17395e+07	1.03251e+07	1.25834e+07	1.24077e+07	5.85486e+06	9.16562e+06	6.09922e+06	7.77796e+06	6.30772e+06	7.78066e+06	1.21557e+07	9.43574e+06	8.83456e+06	1.01175e+07	1.96637e+07	1.26422e+07	1.06841e+07	8.00042e+06	1.09423e+07	8.66915e+06
NEG481	Y	PC(16:0_20:4)+HCOO	PC(36:4)+HCOO	PC	(16:0_20:4)	(16:0)	(20:4)			C45 H81 O10 N1 P1	826.56	8.60874	0.048215	1.05349e-09	2.91061e+07	2.43719e+07	2.74293e+07	2.85167e+07	2.36785e+07	2.72144e+07	4.14286e+07	3.40094e+07	4.69747e+07	4.8292e+07	5.17501e+07	5.1853e+07	2.43553e+07	2.81175e+07	2.43449e+07	2.65076e+07	2.0571e+07	2.61638e+07	4.92362e+07	5.13725e+07	5.18886e+07	5.1091e+07	7.10796e+07	4.86359e+07	3.84751e+07	3.42212e+07	3.69609e+07	3.64533e+07
NEG498	Y	PC(17:0_20:4)+HCOO	PC(37:4)+HCOO	PC	(17:0_20:4)	(17:0)	(20:4)			C46 H83 O10 N1 P1	840.576	9.0403	0.035784	6.08115e-07	1.64268e+06	1.21552e+06	1.54179e+06	1.41999e+06	1.06398e+06	1.31874e+06	1.93058e+06	1.7542e+06	2.5338e+06	2.3029e+06	2.779e+06	2.38567e+06	1.1767e+06	1.3736e+06	1.23972e+06	1.23782e+06	972695	1.22107e+06	2.12491e+06	2.27702e+06	2.07391e+06	2.04589e+06	3.44006e+06	2.00684e+06	1.76854e+06	1.6809e+06	1.72188e+06	1.62548e+06
NEG508	Y	PC(20:1_18:1)+HCOO	PC(38:2)+HCOO	PC	(20:1_18:1)	(20:1)	(18:1)			C47 H89 O10 N1 P1	858.623	10.8363	0.0864267	0.00117541	2.36642e+06	1.80127e+06	2.00744e+06	1.86635e+06	1.86371e+06	2.00529e+06	1.99513e+06	1.7377e+06	2.62813e+06	2.1726e+06	2.729e+06	3.12196e+06	1.35267e+06	1.7094e+06	1.38447e+06	1.38448e+06	1.11981e+06	1.42223e+06	1.77187e+06	1.94574e+06	1.93396e+06	2.05157e+06	4.03059e+06	1.97472e+06	2.1666e+06	1.79627e+06	1.89763e+06	1.83931e+06
NEG515	Y	PC(18:0_20:4)+HCOO	PC(38:4)+HCOO	PC	(18:0_20:4)	(18:0)	(20:4)			C47 H85 O10 N1 P1	854.592	9.67283	0.038708	2.65349e-11	4.83489e+06	3.73933e+06	4.22652e+06	4.21808e+06	3.60571e+06	3.84313e+06	1.03452e+07	8.02072e+06	1.16137e+07	1.19311e+07	1.28579e+07	1.31024e+07	3.18634e+06	4.28841e+06	3.44665e+06	3.42816e+06	2.85067e+06	3.58592e+06	6.80912e+06	8.49611e+06	8.34705e+06	7.8749e+06	1.14692e+07	7.35654e+06	6.76976e+06	6.25038e+06	6.3492e+06	6.24909e+06
NEG554	Y	PC(18:0_22:2)+HCOO	PC(40:2)+HCOO	PC	(18:0_22:2)	(18:0)	(22:2)			C49 H93 O10 N1 P1	886.654	12.02	0.052772	1.21642e-07	1.40891e+06	828573	1.23476e+06	947690	931719	1.52888e+06	2.28521e+06	1.41056e+06	1.92769e+06	2.56281e+06	2.69285e+06	2.46266e+06	593796	671784	659986	570638	419702	625146	1.20391e+06	1.34824e+06	1.54909e+06	1.36928e+06	2.19623e+06	902776	1.0586e+06	1.17595e+06	1.05441e+06	1.07282e+06
NEG556	Y	PC(18:1_22:2)+HCOO	PC(40:3)+HCOO	PC	(18:1_22:2)	(18:1)	(22:2)			C49 H91 O10 N1 P1	884.639	11.0205	0.0472242	5.05851e-07	5.11853e+06	2.84671e+06	4.53038e+06	2.90381e+06	3.34499e+06	3.48955e+06	5.64541e+06	4.78802e+06	7.51936e+06	7.4422e+06	7.4635e+06	7.96333e+06	2.19429e+06	2.81609e+06	2.53415e+06	2.53591e+06	1.89293e+06	2.42432e+06	4.73366e+06	5.90431e+06	5.5234e+06	5.28758e+06	9.92541e+06	4.20777e+06	4.14908e+06	3.76482e+06	3.75478e+06	3.88207e+06
NEG564	Y	PC(20:1_20:5)+HCOO	PC(40:6)+HCOO	PC	(20:1_20:5)	(20:1)	(20:5)			C49 H85 O10 N1 P1	878.592	9.02068	0.0242134	4.57902e-06	3.56603e+07	2.74813e+07	3.2934e+07	2.66672e+07	2.66861e+07	2.68124e+07	1.29512e+07	1.04556e+07	1.6428e+07	1.75665e+07	1.88168e+07	1.67229e+07	2.38667e+07	2.69992e+07	2.55077e+07	2.40834e+07	1.66806e+07	2.40615e+07	1.37311e+07	1.66404e+07	1.48673e+07	1.45292e+07	2.18894e+07	1.35559e+07	2.11946e+07	2.01705e+07	2.01155e+07	2.05134e+07
NEG570	Y	PC(18:1_22:6)+HCOO	PC(40:7)+HCOO	PC	(18:1_22:6)	(18:1)	(22:6)			C49 H83 O10 N1 P1	876.576	8.39572	0.0170168	0.000407159	3.25345e+07	3.31578e+07	3.48747e+07	2.89552e+07	2.56634e+07	2.9794e+07	1.48912e+07	1.24257e+07	1.85049e+07	1.91928e+07	2.46172e+07	2.33787e+07	2.84041e+07	3.24468e+07	3.26209e+07	2.69639e+07	2.03705e+07	2.9927e+07	2.4743e+07	2.37548e+07	2.16012e+07	2.5127e+07	3.00371e+07	2.06956e+07	2.53061e+07	2.53186e+07	2.47402e+07	2.44656e+07
NEG583	Y	PC(20:5_22:6)+HCOO	PC(42:11)+HCOO	PC	(20:5_22:6)	(20:5)	(22:6)			C51 H79 O10 N1 P1	896.545	6.56025	0.0349175	0.0252386	2.7547e+06	2.28681e+06	2.49019e+06	2.4058e+06	1.97879e+06	2.42984e+06	1.59279e+06	1.25519e+06	2.06823e+06	1.97908e+06	2.24286e+06	2.12967e+06	1.66207e+06	2.25724e+06	1.72435e+06	1.88434e+06	1.36351e+06	1.77885e+06	1.93294e+06	2.1642e+06	2.17113e+06	2.07219e+06	3.33208e+06	1.89988e+06	2.12023e+06	1.97181e+06	2.10186e+06	2.00939e+06
NEG584	Y	PC(20:1_22:2)+HCOO	PC(42:3)+HCOO	PC	(20:1_22:2)	(20:1)	(22:2)			C51 H95 O10 N1 P1	912.67	12.0194	0.0246761	0.000402636	1.72469e+06	1.21718e+06	1.02749e+06	1.36189e+06	1.26144e+06	895373	1.07315e+06	592832	1.01053e+06	1.06986e+06	1.22128e+06	1.10275e+06	600733	729263	845087	705840	495131	511057	646421	617386	778434	685664	1.12156e+06	556094	786599	832603	824410	811821
NEG590	Y	PC(20:1_22:6)+HCOO	PC(42:7)+HCOO	PC	(20:1_22:6)	(20:1)	(22:6)			C51 H87 O10 N1 P1	904.607	9.45469	0.0115878	5.82709e-08	1.71547e+07	1.17918e+07	1.30781e+07	1.22046e+07	1.15833e+07	1.43174e+07	3.81715e+06	2.79016e+06	4.14913e+06	4.78548e+06	7.40719e+06	5.39872e+06	1.03121e+07	1.26029e+07	1.09489e+07	9.65806e+06	7.81991e+06	8.89393e+06	5.41281e+06	6.27602e+06	4.37986e+06	4.61918e+06	6.6342e+06	4.94817e+06	9.26997e+06	9.2707e+06	9.2675e+06	9.05582e+06
NEG595	Y	PC(22:6_22:6)+HCOO	PC(44:12)+HCOO	PC	(22:6_22:6)	(22:6)	(22:6)			C53 H81 O10 N1 P1	922.56	7.0366	0.0395998	0.00705296	2.30651e+06	1.74679e+06	1.98675e+06	1.8526e+06	1.45281e+06	1.76379e+06	877279	760100	1.41408e+06	1.17568e+06	1.38196e+06	1.31264e+06	1.38467e+06	1.79952e+06	1.39865e+06	1.60743e+06	934886	1.41766e+06	1.31231e+06	1.4626e+06	1.37293e+06	1.35917e+06	2.33173e+06	1.55056e+06	1.53121e+06	1.41419e+06	1.42287e+06	1.414e+06
NEG596	Y	PC(22:2_22:6)+HCOO	PC(44:8)+HCOO	PC	(22:2_22:6)	(22:2)	(22:6)			C53 H89 O10 N1 P1	930.623	9.68966	0.022973	0.00396721	1.19437e+06	863570	1.38782e+06	1.1738e+06	914391	864064	1.02146e+06	744058	1.09703e+06	1.41824e+06	1.33083e+06	1.40742e+06	678515	1.24285e+06	756187	757050	620962	751984	1.06337e+06	1.34241e+06	1.36466e+06	1.38865e+06	2.03135e+06	1.15016e+06	1.03437e+06	982630	997385	989939
NEG639	Y	PE(16:0_20:5)-H	PE(36:5)-H	PE	(16:0_20:5)	(16:0)	(20:5)			C41 H71 O8 N1 P1	736.492	8.16391	0.0322402	0.00197173	1.60787e+07	1.05419e+07	1.36764e+07	1.10428e+07	1.04574e+07	1.0988e+07	6.03072e+06	5.19956e+06	8.21951e+06	9.99841e+06	1.05317e+07	1.01299e+07	1.21529e+07	1.48481e+07	1.38907e+07	1.25017e+07	9.11098e+06	1.29018e+07	1.56789e+07	1.35825e+07	1.20368e+07	1.42875e+07	2.35186e+07	1.13747e+07	1.16427e+07	1.09233e+07	1.0916e+07	1.09415e+07
NEG654	Y	PE(18:0_20:4)-H	PE(38:4)-H	PE	(18:0_20:4)	(18:0)	(20:4)			C43 H77 O8 N1 P1	766.539	10.0856	0.0361577	2.05797e-08	5.58667e+06	4.24884e+06	4.58975e+06	3.99073e+06	3.84804e+06	4.10718e+06	7.61757e+06	5.97831e+06	1.04486e+07	1.10356e+07	1.16724e+07	1.12547e+07	4.74014e+06	5.55444e+06	4.92419e+06	5.07823e+06	3.71077e+06	5.68165e+06	1.22953e+07	1.2124e+07	1.24162e+07	1.14411e+07	2.00075e+07	1.01269e+07	7.44333e+06	7.44593e+06	6.88957e+06	7.31192e+06
NEG658	Y	PE(18:1e_20:4)-H	PE(38:5e)-H	PE	(18:1e_20:4)	(18:1e)	(20:4)			C43 H77 O7 N1 P1	750.544	10.6008	0.0142868	8.21169e-10	2.1426e+07	1.56574e+07	1.56842e+07	1.80772e+07	1.67418e+07	1.96674e+07	4.28987e+07	3.264e+07	6.46342e+07	5.88431e+07	6.26173e+07	6.51977e+07	2.02282e+07	2.86341e+07	2.38602e+07	2.39848e+07	1.74923e+07	2.40049e+07	6.51926e+07	6.86513e+07	6.04993e+07	6.8283e+07	1.17092e+08	5.71113e+07	4.03509e+07	3.92274e+07	3.92201e+07	3.92189e+07
NEG660	Y	PE(18:1e_20:5)-H	PE(38:6e)-H	PE	(18:1e_20:5)	(18:1e)	(20:5)			C43 H75 O7 N1 P1	748.529	9.84946	0.0244096	0.00105538	1.31927e+08	9.90389e+07	1.04528e+08	1.13621e+08	9.41852e+07	1.07126e+08	1.21504e+08	8.86563e+07	1.56108e+08	1.70434e+08	1.70277e+08	1.82543e+08	1.34467e+08	1.69545e+08	1.45435e+08	1.55146e+08	1.03106e+08	1.49503e+08	1.73115e+08	2.01791e+08	1.89356e+08	1.84761e+08	3.15778e+08	1.52096e+08	1.44449e+08	1.37682e+08	1.37624e+08	1.37634e+08
NEG679	Y	PE(20:1_20:5)-H	PE(40:6)-H	PE	(20:1_20:5)	(20:1)	(20:5)			C45 H77 O8 N1 P1	790.539	9.34691	0.124811	5.53857e-11	5.32575e+06	4.72211e+06	5.55508e+06	5.20899e+06	4.19178e+06	5.09931e+06	1.40586e+06	850420	1.58954e+06	1.58615e+06	1.81059e+06	1.43565e+06	6.31211e+06	9.37688e+06	6.13135e+06	7.67625e+06	5.73785e+06	7.12081e+06	2.32311e+06	2.69827e+06	2.72332e+06	2.3304e+06	3.95242e+06	2.06022e+06	3.78442e+06	4.44453e+06	3.27324e+06	3.89583e+06
NEG704	Y	PE(20:2e_22:6)-H	PE(42:8e)-H	PE	(20:2e_22:6)	(20:2e)	(22:6)			C47 H79 O7 N1 P1	800.56	10.3111	0.0130084	3.43978e-06	6.64072e+07	5.42887e+07	5.43952e+07	5.78358e+07	4.87816e+07	5.55528e+07	1.97256e+07	1.54657e+07	2.65043e+07	2.83303e+07	3.0098e+07	3.34281e+07	5.39938e+07	6.62443e+07	5.81792e+07	5.23018e+07	4.09584e+07	5.80613e+07	3.43456e+07	3.35599e+07	3.22297e+07	3.35794e+07	5.98948e+07	3.20323e+07	4.28392e+07	4.28569e+07	4.17048e+07	4.22316e+07
NEG736	Y	PI(16:0_20:5)-H	PI(36:5)-H	PI	(16:0_20:5)	(16:0)	(20:5)			C45 H76 O13 N0 P1	855.503	6.73586	0.00782675	8.69698e-10	2.97991e+06	2.18841e+06	2.28356e+06	2.35469e+06	1.95059e+06	2.09338e+06	1.5871e+06	1.34005e+06	1.9321e+06	2.22966e+06	2.50029e+06	2.13514e+06	673167	1.04694e+06	751650	904269	585783	703479	559454	572532	519101	508218	1.00804e+06	438832	1.30797e+06	1.29266e+06	1.28651e+06	1.28654e+06
NEG740	Y	PI(18:0_20:4)-H	PI(38:4)-H	PI	(18:0_20:4)	(18:0)	(20:4)			C47 H82 O13 N0 P1	885.55	8.58361	0.0205603	1.80967e-12	1.00718e+07	8.30412e+06	8.19009e+06	9.30581e+06	7.74114e+06	8.76563e+06	2.09217e+07	1.75998e+07	2.33003e+07	2.2147e+07	2.60884e+07	2.36764e+07	6.74558e+06	8.33549e+06	6.53497e+06	6.75975e+06	5.38557e+06	7.11562e+06	1.82092e+07	1.70091e+07	1.63958e+07	1.81017e+07	2.45315e+07	1.54927e+07	1.34458e+07	1.28816e+07	1.30546e+07	1.28708e+07
NEG743	Y	PI(18:1_20:5)-H	PI(38:6)-H	PI	(18:1_20:5)	(18:1)	(20:5)			C47 H78 O13 N0 P1	881.519	6.83186	0.0197548	4.28417e-05	5.68559e+06	3.8622e+06	5.30355e+06	4.46263e+06	4.31746e+06	4.32963e+06	2.89944e+06	2.5517e+06	3.28533e+06	3.97122e+06	4.54085e+06	3.88353e+06	2.6406e+06	3.41376e+06	3.04675e+06	3.15996e+06	2.00467e+06	2.66449e+06	1.83386e+06	2.08591e+06	1.81883e+06	1.98978e+06	3.79608e+06	1.61747e+06	3.19605e+06	3.06625e+06	3.06536e+06	3.10688e+06
NEG749	Y	PI(20:1_20:2)-H	PI(40:3)-H	PI	(20:1_20:2)	(20:1)	(20:2)			C49 H88 O13 N0 P1	915.597	9.91496	0.0206521	4.87243e-06	3.39955e+06	2.21415e+06	3.19873e+06	3.05422e+06	2.55883e+06	2.57978e+06	1.44246e+06	1.03161e+06	1.42821e+06	1.59287e+06	1.96089e+06	1.9233e+06	1.54776e+06	1.88373e+06	1.34943e+06	1.86141e+06	1.33635e+06	1.31485e+06	1.17784e+06	1.27199e+06	1.09442e+06	1.30153e+06	1.87963e+06	1.14964e+06	1.77298e+06	1.79638e+06	1.79702e+06	1.71913e+06
NEG753	Y	PI(20:1_20:4)-H	PI(40:5)-H	PI	(20:1_20:4)	(20:1)	(20:4)			C49 H84 O13 N0 P1	911.566	8.60766	0.0242213	0.0356259	9.65356e+07	7.6238e+07	8.38105e+07	8.80297e+07	8.11476e+07	8.71825e+07	8.45444e+07	7.18027e+07	9.68735e+07	9.73889e+07	1.09466e+08	1.0437e+08	8.06243e+07	1.02409e+08	7.37448e+07	8.15019e+07	6.62252e+07	7.76307e+07	9.77015e+07	9.81552e+07	9.65837e+07	9.56969e+07	1.32416e+08	8.75379e+07	8.92427e+07	8.48801e+07	8.56466e+07	8.48712e+07
NEG755	Y	PI(20:1_20:5)-H	PI(40:6)-H	PI	(20:1_20:5)	(20:1)	(20:5)			C49 H82 O13 N0 P1	909.55	7.90635	0.0343117	3.53115e-09	1.01505e+08	7.03989e+07	9.53033e+07	7.23516e+07	8.04856e+07	7.66126e+07	3.48122e+07	2.93267e+07	3.67463e+07	3.77761e+07	4.00851e+07	3.96711e+07	6.0348e+07	7.58305e+07	5.82054e+07	6.4987e+07	4.73435e+07	4.99418e+07	2.90051e+07	3.14021e+07	3.45633e+07	3.19438e+07	4.57525e+07	3.01936e+07	5.18004e+07	4.77867e+07	5.01575e+07	5.0911e+07
NEG783	Y	PS(16:0_20:5)-H	PS(36:5)-H	PS	(16:0_20:5)	(16:0)	(20:5)			C42 H71 O10 N1 P1	780.482	7.06772	0.0425516	0.00196585	3.20846e+06	2.03663e+06	2.3677e+06	2.65674e+06	2.1696e+06	2.35458e+06	1.3566e+06	1.28924e+06	1.64794e+06	2.00201e+06	2.38972e+06	1.92389e+06	2.43969e+06	3.20185e+06	2.57713e+06	2.65903e+06	2.25137e+06	2.44065e+06	2.7132e+06	2.65323e+06	2.78124e+06	2.62414e+06	5.02233e+06	2.35795e+06	2.36154e+06	2.29319e+06	2.33547e+06	2.14407e+06
NEG787	Y	PS(18:0_20:1)-H	PS(38:1)-H	PS	(18:0_20:1)	(18:0)	(20:1)			C44 H83 O10 N1 P1	816.576	11.3469	0.0371878	0.0310756	9.69918e+06	5.19823e+06	8.6281e+06	7.29842e+06	6.92612e+06	7.05089e+06	3.68214e+06	4.32892e+06	8.01189e+06	7.32029e+06	7.3961e+06	8.60968e+06	6.17508e+06	8.05812e+06	5.00535e+06	6.812e+06	3.8117e+06	6.33267e+06	4.56599e+06	4.97026e+06	4.5053e+06	4.74448e+06	5.05223e+06	3.81576e+06	5.85039e+06	5.8484e+06	5.86013e+06	5.42572e+06
NEG805	Y	PS(18:0_20:4)-H	PS(38:4)-H	PS	(18:0_20:4)	(18:0)	(20:4)			C44 H77 O10 N1 P1	810.529	8.96787	0.138328	1.88524e-06	8.77092e+06	7.14903e+06	4.50222e+06	4.83929e+06	6.51228e+06	6.53615e+06	1.26312e+07	8.26386e+06	1.42163e+07	1.49928e+07	1.44733e+07	1.7391e+07	9.38999e+06	9.95916e+06	7.40436e+06	6.64978e+06	4.23581e+06	4.67974e+06	1.82222e+07	1.40785e+07	1.71572e+07	1.68749e+07	2.52457e+07	1.53472e+07	8.99578e+06	1.16681e+07	9.00563e+06	8.98309e+06
NEG830	Y	PS(18:0_22:2)-H	PS(40:2)-H	PS	(18:0_22:2)	(18:0)	(22:2)			C46 H85 O10 N1 P1	842.592	11.311	0.0288192	0.00129039	3.13066e+07	2.20082e+07	2.16677e+07	2.72976e+07	2.40614e+07	2.64499e+07	3.06201e+07	2.01286e+07	3.93265e+07	3.88771e+07	4.47797e+07	4.32012e+07	2.93852e+07	3.67243e+07	2.76886e+07	2.98297e+07	2.11617e+07	2.40112e+07	3.91818e+07	4.15708e+07	4.1059e+07	4.37082e+07	5.1249e+07	3.56083e+07	2.99131e+07	3.14355e+07	2.95467e+07	2.97112e+07
POS1363	Y	PE(18:0p_18:1)+H	PE(36:1p)+H	PE	(18:0p_18:1)	(18:0p)	(18:1)			C41 H81 O7 N1 P1	730.575	11.6903	0.0452523	2.55558e-06	2.64512e+07	1.6534e+07	1.88495e+07	2.06388e+07	1.81017e+07	2.08295e+07	7.39939e+06	7.03553e+06	1.32024e+07	1.04247e+07	1.02036e+07	1.37894e+07	1.50169e+07	2.46195e+07	1.64796e+07	1.76498e+07	1.26569e+07	1.52789e+07	6.80555e+06	8.28797e+06	7.43154e+06	6.42979e+06	1.26433e+07	5.82524e+06	1.41945e+07	1.39499e+07	1.42026e+07	1.28881e+07
POS1377	Y	PE(18:0p_19:1)+H	PE(37:1p)+H	PE	(18:0p_19:1)	(18:0p)	(19:1)			C42 H83 O7 N1 P1	744.59	12.0576	0.0187177	1.61774e-12	9.53413e+06	6.77253e+06	7.30723e+06	6.8277e+06	7.05375e+06	6.91111e+06	1.15309e+06	1.00874e+06	2.18688e+06	1.46485e+06	1.97034e+06	2.13349e+06	5.83099e+06	7.15776e+06	6.06176e+06	5.57468e+06	3.63008e+06	5.74049e+06	847748	1.04456e+06	858806	752450	1.29031e+06	759686	4.24797e+06	4.2342e+06	4.10851e+06	4.10383e+06
POS1387	Y	PE(18:0p_20:1)+H	PE(38:1p)+H	PE	(18:0p_20:1)	(18:0p)	(20:1)			C43 H85 O7 N1 P1	758.606	12.7284	0.019775	1.20524e-12	1.45111e+08	1.06544e+08	1.11587e+08	1.12073e+08	1.14982e+08	1.27363e+08	1.90684e+07	1.63254e+07	3.43213e+07	2.86293e+07	2.80402e+07	4.02908e+07	9.46329e+07	1.30056e+08	9.70505e+07	9.1509e+07	6.65333e+07	9.73201e+07	1.30328e+07	1.43467e+07	1.18845e+07	1.4301e+07	2.15106e+07	1.30952e+07	6.52917e+07	6.46055e+07	6.28604e+07	6.27715e+07
POS1396	Y	PE(18:0p_20:4)+H	PE(38:4p)+H	PE	(18:0p_20:4)	(18:0p)	(20:4)			C43 H79 O7 N1 P1	752.559	10.6293	0.0346147	8.13756e-09	3.54154e+07	2.36893e+07	2.35199e+07	2.78547e+07	2.39105e+07	2.79034e+07	6.43816e+07	4.79594e+07	9.65272e+07	9.50095e+07	9.89603e+07	1.15004e+08	3.01028e+07	5.00471e+07	2.91624e+07	3.93885e+07	2.29608e+07	3.3044e+07	1.00003e+08	1.20841e+08	1.13076e+08	9.7774e+07	2.01532e+08	9.29743e+07	6.86664e+07	6.42054e+07	6.41251e+07	6.41134e+07
POS1401	Y	PE(18:0p_20:5)+H	PE(38:5p)+H	PE	(18:0p_20:5)	(18:0p)	(20:5)			C43 H77 O7 N1 P1	750.543	9.88444	0.0252433	0.000640852	2.13209e+08	1.54221e+08	1.546e+08	1.4857e+08	1.60999e+08	1.56671e+08	1.84404e+08	1.29491e+08	2.81055e+08	2.88875e+08	2.93995e+08	2.94218e+08	1.9992e+08	2.65936e+08	2.24208e+08	2.25603e+08	1.37325e+08	2.21289e+08	3.03358e+08	3.50909e+08	3.00492e+08	3.3659e+08	6.26913e+08	2.71461e+08	2.39452e+08	2.39668e+08	2.27125e+08	2.33612e+08
POS1438	Y	PE(18:0p_22:5)+H	PE(40:5p)+H	PE	(18:0p_22:5)	(18:0p)	(22:5)			C45 H81 O7 N1 P1	778.575	10.7656	0.0649772	1.30812e-06	8.20718e+07	5.34808e+07	5.69624e+07	6.3273e+07	5.63708e+07	5.88913e+07	9.6425e+07	6.89371e+07	1.40839e+08	1.48162e+08	1.31132e+08	1.68969e+08	6.32689e+07	1.03444e+08	6.05322e+07	7.87431e+07	4.55327e+07	6.60748e+07	1.63314e+08	1.96272e+08	1.79032e+08	1.57074e+08	2.939e+08	1.35871e+08	1.19264e+08	1.04449e+08	1.07371e+08	1.04365e+08
POS1442	Y	PE(18:0p_22:6)+H	PE(40:6p)+H	PE	(18:0p_22:6)	(18:0p)	(22:6)			C45 H79 O7 N1 P1	776.559	9.90071	0.0666198	0.000781766	4.29311e+07	2.69985e+07	3.52117e+07	3.08165e+07	3.64355e+07	3.63011e+07	1.43675e+07	1.18854e+07	1.80778e+07	1.8983e+07	2.41772e+07	2.50669e+07	3.20424e+07	5.3682e+07	3.57381e+07	4.06517e+07	2.54403e+07	3.81718e+07	2.61978e+07	3.27452e+07	2.837e+07	2.27056e+07	5.56019e+07	2.21133e+07	3.10336e+07	3.09489e+07	2.70144e+07	3.10543e+07
POS1443	Y	PE(18:0p_22:6)+H	PE(40:6p)+H	PE	(18:0p_22:6)	(18:0p)	(22:6)			C45 H79 O7 N1 P1	776.559	10.3229	0.0131091	0.00365852	6.32537e+08	4.25074e+08	4.43596e+08	5.16032e+08	4.62766e+08	5.32862e+08	4.22648e+08	3.08606e+08	6.36542e+08	6.988e+08	6.73319e+08	7.9673e+08	5.31527e+08	8.08698e+08	6.11485e+08	6.82097e+08	4.0664e+08	5.60963e+08	7.65856e+08	8.9598e+08	8.59746e+08	8.66224e+08	1.17535e+09	7.57679e+08	6.50359e+08	6.55884e+08	6.39171e+08	6.38798e+08
POS1466	Y	PE(20:1p_22:2)+H	PE(42:3p)+H	PE	(20:1p_22:2)	(20:1p)	(22:2)			C47 H89 O7 N1 P1	810.637	12.8794	0.0377203	1.28899e-06	1.62948e+08	1.21179e+08	1.2993e+08	1.43465e+08	1.22102e+08	1.28352e+08	4.18523e+07	3.02356e+07	5.31526e+07	5.97714e+07	6.31835e+07	7.60993e+07	1.19521e+08	1.59293e+08	1.07415e+08	1.25221e+08	8.44828e+07	1.03223e+08	5.44911e+07	6.26541e+07	6.811e+07	6.0059e+07	9.7933e+07	5.1097e+07	9.93501e+07	9.79764e+07	9.94272e+07	9.17136e+07
POS193	Y	Co(Q10)+NH4	Co(Q10)+NH4	Co	(Q10)	(Q10)				C59 H94 O4 N1	880.718	15.4815	0.0645466	2.05073e-05	8.63377e+06	6.2512e+06	6.24331e+06	5.94738e+06	6.31078e+06	6.91042e+06	1.719e+06	1.1383e+06	1.90862e+06	2.05847e+06	2.59557e+06	2.5808e+06	1.80169e+06	4.74098e+06	4.9872e+06	4.89035e+06	1.18467e+06	1.73955e+06	1.74819e+06	1.90207e+06	1.84244e+06	1.66709e+06	2.45347e+06	1.72529e+06	2.07697e+06	2.0793e+06	1.83794e+06	2.13021e+06
POS2546	Y	TG(16:0_16:0_16:0)+NH4	TG(48:0)+NH4	TG	(16:0_16:0_16:0)	(16:0)	(16:0)	(16:0)		C51 H102 O6 N1	824.77	16.6066	0.0428715	0.00788972	1.8103e+07	1.68602e+07	2.01605e+07	1.8827e+07	2.0049e+07	2.54417e+07	1.71317e+07	1.65609e+07	1.52651e+07	1.54585e+07	1.64951e+07	2.1587e+07	2.0402e+07	1.95223e+07	2.07091e+07	2.0531e+07	1.3114e+07	1.52047e+07	2.85916e+07	2.638e+07	2.36161e+07	2.23813e+07	2.4894e+07	1.80108e+07	1.99089e+07	2.01387e+07	1.89673e+07	2.10567e+07
POS2793	Y	TG(16:0_20:5_20:5)+NH4	TG(56:10)+NH4	TG	(16:0_20:5_20:5)	(16:0)	(20:5)	(20:5)		C59 H98 O6 N1	916.739	15.1247	0.041971	7.90889e-07	5.69521e+06	4.67944e+06	5.23183e+06	4.86974e+06	4.26011e+06	3.42578e+06	1.27365e+06	193273	513712	972075	703267	757043	2.56963e+06	2.06183e+06	4.43112e+06	2.71737e+06	1.02591e+06	1.7034e+06	1.35325e+06	197282	650975	362084	530788	404227	2.33638e+06	2.27167e+06	2.14212e+06	2.35201e+06
POS2854	Y	TG(16:0_20:5_22:6)+NH4	TG(58:11)+NH4	TG	(16:0_20:5_22:6)	(16:0)	(20:5)	(22:6)		C61 H100 O6 N1	942.755	15.2916	0.0814409	4.27937e-07	1.3146e+07	1.09138e+07	1.21456e+07	9.65808e+06	1.00813e+07	9.34764e+06	5.99909e+06	1.95201e+06	3.0875e+06	4.78938e+06	4.10943e+06	3.72873e+06	5.24281e+06	4.25413e+06	8.58929e+06	5.236e+06	1.51454e+06	3.14057e+06	1.28691e+06	1.09402e+06	724447	1.16771e+06	2.65525e+06	527288	5.82856e+06	5.61282e+06	5.25819e+06	6.38022e+06
POS299	Y	DG(16:0_16:0)+NH4	DG(32:0)+NH4	DG	(16:0_16:0)	(16:0)	(16:0)			C35 H72 O5 N1	586.541	11.8743	0.0688859	0.00667099	9.23123e+08	8.35936e+08	9.39085e+08	9.56858e+08	9.46827e+08	1.07674e+09	1.03503e+09	1.03079e+09	1.0881e+09	9.59427e+08	1.0064e+09	1.10734e+09	8.77793e+08	8.28093e+08	1.0213e+09	1.0391e+09	9.04033e+08	8.68273e+08	1.12023e+09	1.09823e+09	1.09799e+09	1.00246e+09	9.77637e+08	1.0587e+09	9.17019e+08	9.55091e+08	9.06286e+08	1.05121e+09
POS3	Y	AcCa(16:0)+H	AcCa(16:0)+H	AcCa	(16:0)	(16:0)				C23 H46 O4 N1	400.342	1.78545	0.0272336	0.00122552	5.81586e+07	4.49051e+07	5.89212e+07	3.64709e+07	4.89755e+07	5.35809e+07	2.55881e+07	2.12453e+07	2.74302e+07	2.97204e+07	3.42233e+07	4.72138e+07	2.88346e+07	2.74648e+07	2.69606e+07	3.02888e+07	1.74242e+07	2.1168e+07	3.36905e+07	2.90688e+07	3.66412e+07	2.77486e+07	4.43515e+07	1.64916e+07	3.813e+07	3.8009e+07	3.8171e+07	3.60604e+07
POS369	Y	DG(18:0_18:0)+NH4	DG(36:0)+NH4	DG	(18:0_18:0)	(18:0)	(18:0)			C39 H80 O5 N1	642.603	13.974	0.0497609	0.00486059	3.41388e+08	3.57786e+08	3.7534e+08	4.37089e+08	3.94713e+08	4.10697e+08	4.23581e+08	4.31071e+08	4.28674e+08	4.60084e+08	4.24195e+08	5.13321e+08	3.38222e+08	2.8333e+08	4.52272e+08	3.81368e+08	3.70315e+08	3.32525e+08	4.6491e+08	4.26115e+08	4.35106e+08	4.04042e+08	3.98767e+08	4.25514e+08	4.16924e+08	4.22949e+08	3.99058e+08	4.49769e+08
POS448	Y	DG(20:1_20:4)+NH4	DG(40:5)+NH4	DG	(20:1_20:4)	(20:1)	(20:4)			C43 H78 O5 N1	688.587	11.9806	0.0584732	0.0028608	9.21421e+07	6.61236e+07	6.87581e+07	6.06758e+07	6.15444e+07	6.75281e+07	5.43863e+07	4.23053e+07	8.03564e+07	8.27544e+07	7.70359e+07	1.00065e+08	1.0433e+08	1.16787e+08	9.89641e+07	1.00159e+08	6.06996e+07	9.57498e+07	1.08262e+08	1.30227e+08	1.02548e+08	1.02904e+08	1.53654e+08	9.04605e+07	9.2419e+07	9.04445e+07	8.24212e+07	9.44138e+07
POS509	Y	Hex1Cer(d20:1_16:1+2O)+H-H2O	Hex1Cer(d36:2+2O)+H-H2O	Hex1Cer	(d20:1_16:1+2O)	(d20:1)	(16:1+2O)			C42 H78 O9 N1	740.567	8.28874	0.119801	7.2411e-05	5.18229e+07	5.14383e+07	5.17884e+07	4.83426e+07	5.23651e+07	5.20367e+07	6.12043e+07	7.83579e+07	1.27451e+08	1.20506e+08	1.4934e+08	1.59111e+08	7.75266e+07	8.74684e+07	4.98266e+07	8.37155e+07	3.4413e+07	6.98172e+07	1.19541e+08	1.22678e+08	1.18999e+08	8.92884e+07	1.11148e+08	1.12573e+08	1.04897e+08	1.03714e+08	1.05122e+08	8.09671e+07
POS6	Y	AcCa(18:0)+H	AcCa(18:0)+H	AcCa	(18:0)	(18:0)				C25 H50 O4 N1	428.373	2.5491	0.0282725	4.0244e-08	5.49267e+07	4.25189e+07	5.06225e+07	3.24034e+07	4.66603e+07	4.56525e+07	2.64237e+07	2.26827e+07	3.17408e+07	3.27353e+07	3.36964e+07	4.02612e+07	1.29606e+07	1.27146e+07	1.23742e+07	1.45869e+07	7.65674e+06	1.03499e+07	2.05749e+07	1.94596e+07	2.13926e+07	1.76368e+07	2.95957e+07	1.05418e+07	2.85204e+07	2.85512e+07	2.68661e+07	2.78445e+07
NEG635	Y	PE(18:1e_18:1)-H	PE(36:2e)-H	PE	(18:1e_18:1)	(18:1e)	(18:1)			C41 H79 O7 N1 P1	728.56	11.6665	0.184602	1.53963e-05	2.20139e+07	9.40501e+06	1.65088e+07	2.95906e+07	2.83575e+07	1.66805e+07	5.86202e+06	5.24919e+06	1.07162e+07	8.73076e+06	7.36133e+06	1.00557e+07	9.18425e+06	1.62555e+07	1.20439e+07	1.32281e+07	1.10075e+07	1.28695e+07	4.19906e+06	6.23488e+06	5.44718e+06	5.38373e+06	1.06252e+07	4.94691e+06	1.02405e+07	1.11261e+07	1.01395e+07	1.4671e+07
NEG647	Y	PE(17:0_20:5)-H	PE(37:5)-H	PE	(17:0_20:5)	(17:0)	(20:5)			C42 H73 O8 N1 P1	750.508	8.59335	0.0254583	0.00235746	1.96885e+06	1.70624e+06	2.23543e+06	2.01498e+06	1.52885e+06	1.64302e+06	1.09343e+06	879097	1.43901e+06	1.58206e+06	1.65334e+06	1.74152e+06	1.77426e+06	2.17142e+06	1.96619e+06	1.81025e+06	1.29275e+06	1.9509e+06	2.26882e+06	2.06069e+06	2.19173e+06	2.0565e+06	3.21361e+06	2.03001e+06	1.83306e+06	1.84085e+06	1.73994e+06	1.7997e+06
NEG650	Y	PE(18:1e_20:1)-H	PE(38:2e)-H	PE	(18:1e_20:1)	(18:1e)	(20:1)			C43 H83 O7 N1 P1	756.591	12.6797	0.0092528	9.0526e-13	1.07608e+08	6.9953e+07	8.41564e+07	8.71689e+07	7.67536e+07	8.49756e+07	1.50924e+07	1.21087e+07	2.62002e+07	2.1489e+07	2.39922e+07	2.69064e+07	6.5222e+07	8.15757e+07	7.33605e+07	6.63428e+07	5.50346e+07	6.985e+07	1.12489e+07	1.10411e+07	1.03894e+07	1.11998e+07	1.80284e+07	1.04006e+07	4.72215e+07	4.70932e+07	4.62644e+07	4.66841e+07
NEG661	Y	PE(16:1e_22:6)-H	PE(38:7e)-H	PE	(16:1e_22:6)	(16:1e)	(22:6)			C43 H73 O7 N1 P1	746.513	9.13766	0.0287848	2.33707e-05	2.6382e+07	1.62242e+07	1.81255e+07	1.64829e+07	1.74232e+07	1.92293e+07	7.00466e+06	7.24107e+06	1.11536e+07	1.22295e+07	1.17782e+07	1.26231e+07	2.6693e+07	2.89049e+07	2.47991e+07	2.631e+07	1.64406e+07	2.66611e+07	1.4055e+07	1.54458e+07	1.36159e+07	1.55877e+07	2.77003e+07	1.29841e+07	1.65086e+07	1.63852e+07	1.55465e+07	1.65254e+07
NEG681	Y	PE(18:1e_22:5)-H	PE(40:6e)-H	PE	(18:1e_22:5)	(18:1e)	(22:5)			C45 H79 O7 N1 P1	776.56	10.7972	0.0197371	5.33314e-08	4.63659e+07	3.36544e+07	3.59482e+07	3.85736e+07	3.69327e+07	4.05171e+07	6.05702e+07	4.47773e+07	7.84361e+07	8.2934e+07	8.89374e+07	8.71459e+07	3.82655e+07	5.53298e+07	4.73933e+07	4.48983e+07	3.45523e+07	4.69277e+07	9.54921e+07	1.05588e+08	9.58209e+07	1.03606e+08	1.52083e+08	8.66775e+07	6.45275e+07	6.19253e+07	6.24835e+07	6.19188e+07
NEG686	Y	PE(18:1e_22:6)-H	PE(40:7e)-H	PE	(18:1e_22:6)	(18:1e)	(22:6)			C45 H77 O7 N1 P1	774.544	10.3029	0.0163693	0.00110401	3.05418e+08	2.34543e+08	2.36326e+08	2.35208e+08	2.29033e+08	2.49871e+08	2.23197e+08	1.90127e+08	3.00965e+08	3.23899e+08	3.2796e+08	3.58195e+08	2.77977e+08	3.39519e+08	2.89796e+08	2.87335e+08	2.17036e+08	2.92614e+08	3.73037e+08	3.87627e+08	3.74369e+08	3.7858e+08	6.20204e+08	3.54605e+08	3.06549e+08	2.96815e+08	2.96699e+08	2.96749e+08
POS1477	Y	PE(20:1p_22:6)+H	PE(42:7p)+H	PE	(20:1p_22:6)	(20:1p)	(22:6)			C47 H81 O7 N1 P1	802.575	10.3313	0.0156007	1.3582e-05	1.40996e+08	1.04052e+08	1.09338e+08	1.18848e+08	1.10019e+08	1.25833e+08	3.76102e+07	2.63018e+07	5.61595e+07	6.25203e+07	6.1444e+07	7.51876e+07	1.11805e+08	1.59331e+08	1.34069e+08	1.39767e+08	8.2107e+07	1.18373e+08	7.03737e+07	8.28827e+07	7.76985e+07	8.23061e+07	1.16423e+08	7.69408e+07	9.86537e+07	9.90626e+07	9.62786e+07	9.6199e+07
NEG504	Y	PC(15:0_22:6)+HCOO	PC(37:6)+HCOO	PC	(15:0_22:6)	(15:0)	(22:6)			C46 H79 O10 N1 P1	836.545	7.69398	0.0192962	0.0161883	5.79667e+06	4.54064e+06	5.68725e+06	4.8197e+06	4.27598e+06	4.94373e+06	2.89181e+06	2.60058e+06	3.90023e+06	3.95989e+06	4.01467e+06	4.75284e+06	4.64046e+06	5.57974e+06	4.65165e+06	5.36735e+06	3.56784e+06	4.33669e+06	3.92636e+06	4.64215e+06	4.77987e+06	4.54187e+06	6.28277e+06	4.75443e+06	4.49417e+06	4.31738e+06	4.31722e+06	4.35106e+06
NEG560	Y	PC(20:1_20:4)+HCOO	PC(40:5)+HCOO	PC	(20:1_20:4)	(20:1)	(20:4)			C49 H87 O10 N1 P1	880.607	9.78867	0.0295471	0.000716064	1.17118e+07	8.2387e+06	9.82876e+06	1.00894e+07	8.6363e+06	9.2928e+06	1.06777e+07	8.32755e+06	1.32455e+07	1.31532e+07	1.28221e+07	1.40254e+07	6.71655e+06	8.84856e+06	7.11015e+06	8.12395e+06	6.08705e+06	7.79904e+06	9.2262e+06	1.05532e+07	1.00924e+07	9.51745e+06	1.62003e+07	1.00697e+07	9.57056e+06	8.92679e+06	9.10215e+06	9.2238e+06
NEG552	Y	PC(20:5_20:5)+HCOO	PC(40:10)+HCOO	PC	(20:5_20:5)	(20:5)	(20:5)			C49 H77 O10 N1 P1	870.529	6.07727	0.0345342	0.00474935	1.11556e+06	999886	945545	856024	722075	823153	465633	364592	563612	658008	814591	650003	600376	766939	659523	625082	371170	663289	499635	486998	488327	492562	883066	441213	644227	684731	638260	637889
POS1	Y	AcCa(14:0)+H	AcCa(14:0)+H	AcCa	(14:0)	(14:0)				C21 H42 O4 N1	372.311	1.3054	0.0338797	0.0043155	6.89605e+06	5.47358e+06	6.5548e+06	4.13221e+06	5.68654e+06	5.77942e+06	3.0913e+06	2.49991e+06	3.04617e+06	3.74487e+06	3.66463e+06	4.34735e+06	5.71251e+06	4.7759e+06	5.06832e+06	5.8567e+06	3.60513e+06	4.05621e+06	4.32762e+06	3.77995e+06	3.75301e+06	3.95543e+06	6.86676e+06	2.59683e+06	4.77535e+06	4.47317e+06	4.46521e+06	4.46418e+06
POS10	Y	AcCa(20:1)+H	AcCa(20:1)+H	AcCa	(20:1)	(20:1)				C27 H52 O4 N1	454.389	2.69553	0.022015	4.59825e-06	2.85551e+07	2.2733e+07	2.74277e+07	1.69535e+07	2.45791e+07	2.45346e+07	1.07434e+07	9.11575e+06	1.1915e+07	1.27454e+07	1.41952e+07	1.89199e+07	2.31118e+07	2.23549e+07	2.30546e+07	2.37932e+07	1.46406e+07	1.63244e+07	4.36699e+07	3.46566e+07	4.7378e+07	3.64943e+07	5.6809e+07	2.05999e+07	2.59196e+07	2.60193e+07	2.47898e+07	2.54313e+07
POS1389	Y	PE(16:0p_22:2)+H	PE(38:2p)+H	PE	(16:0p_22:2)	(16:0p)	(22:2)			C43 H83 O7 N1 P1	756.59	11.8742	0.0306848	0.000367085	9.08934e+07	6.72508e+07	7.25835e+07	6.06322e+07	6.76522e+07	5.82489e+07	2.89373e+07	2.29641e+07	4.28645e+07	3.75269e+07	4.24268e+07	4.90761e+07	7.02656e+07	7.27938e+07	6.22534e+07	7.46445e+07	3.67206e+07	6.7035e+07	3.95989e+07	4.23347e+07	4.08609e+07	4.11608e+07	6.68787e+07	3.52151e+07	5.5681e+07	5.5665e+07	5.46588e+07	5.21278e+07
POS2589	Y	TG(16:0_16:0_17:0)+NH4	TG(49:0)+NH4	TG	(16:0_16:0_17:0)	(16:0)	(16:0)	(17:0)		C52 H104 O6 N1	838.786	16.5207	0.287427	0.00435914	3.72752e+06	3.54786e+06	3.76162e+06	3.04294e+06	3.34083e+06	4.54206e+06	3.39748e+06	3.16903e+06	3.1909e+06	4.03912e+06	3.66308e+06	3.40464e+06	2.66394e+06	2.3364e+06	3.60988e+06	2.56434e+06	2.69536e+06	2.8227e+06	3.59379e+06	4.01077e+06	2.9488e+06	4.1576e+06	5.92106e+06	3.92882e+06	3.78165e+06	3.50724e+06	3.78562e+06	1.85214e+06
POS2631	Y	TG(16:0_14:0_20:5)+NH4	TG(50:5)+NH4	TG	(16:0_14:0_20:5)	(16:0)	(14:0)	(20:5)		C53 H96 O6 N1	842.723	15.5445	0.319503	2.7509e-05	5.90053e+06	4.71267e+06	5.59683e+06	6.94699e+06	4.63375e+06	4.34975e+06	889598	166104	778338	1.65371e+06	1.80399e+06	262444	2.3056e+06	2.32246e+06	3.34456e+06	3.28836e+06	3.12639e+06	1.0851e+06	323477	1.65773e+06	1.49255e+06	198883	245650	228396	2.5406e+06	2.20204e+06	4.17443e+06	2.41487e+06
POS5	Y	AcCa(17:0)+H	AcCa(17:0)+H	AcCa	(17:0)	(17:0)				C24 H48 O4 N1	414.358	2.06385	0.0152155	2.95972e-09	1.4176e+07	1.15468e+07	1.38846e+07	1.06149e+07	1.32651e+07	1.32202e+07	7.31098e+06	6.16758e+06	7.71468e+06	8.23532e+06	8.10842e+06	1.14765e+07	3.43071e+06	3.8929e+06	3.03444e+06	3.94995e+06	2.36076e+06	2.7255e+06	4.56637e+06	5.60235e+06	6.33734e+06	4.25057e+06	6.73367e+06	3.04758e+06	7.69175e+06	7.4523e+06	7.44597e+06	7.51903e+06
POS1434	Y	PE(18:0p_22:4)+H	PE(40:4p)+H	PE	(18:0p_22:4)	(18:0p)	(22:4)			C45 H83 O7 N1 P1	780.59	11.4461	0.0217192	3.10655e-08	3.25193e+07	2.09585e+07	2.24944e+07	2.19849e+07	2.11689e+07	2.46792e+07	4.30079e+07	3.56014e+07	6.31777e+07	6.46893e+07	6.59413e+07	8.60838e+07	2.36067e+07	3.48925e+07	2.8304e+07	2.65061e+07	1.77256e+07	2.62729e+07	6.67328e+07	8.2402e+07	7.68512e+07	7.79581e+07	1.36958e+08	6.8869e+07	4.58819e+07	4.59169e+07	4.59056e+07	4.39292e+07
NEG742	Y	PI(18:0_20:5)-H	PI(38:5)-H	PI	(18:0_20:5)	(18:0)	(20:5)			C47 H80 O13 N0 P1	883.534	7.76247	0.00947713	2.65607e-06	1.20926e+07	9.61794e+06	1.05583e+07	1.05001e+07	9.50695e+06	9.01651e+06	1.48235e+07	9.8375e+06	1.36518e+07	1.66989e+07	1.64915e+07	1.50029e+07	7.26228e+06	7.74852e+06	7.4707e+06	7.40183e+06	5.78913e+06	6.92324e+06	9.77758e+06	8.79317e+06	9.12504e+06	9.05889e+06	1.25512e+07	6.84102e+06	9.72572e+06	9.54451e+06	9.54351e+06	9.54388e+06
POS2698	Y	TG(16:0_16:0_20:5)+NH4	TG(52:5)+NH4	TG	(16:0_16:0_20:5)	(16:0)	(16:0)	(20:5)		C55 H100 O6 N1	870.755	15.7162	0.276614	3.65746e-09	5.21405e+07	2.94252e+07	5.3261e+07	3.94219e+07	3.15171e+07	3.03109e+07	8.32146e+06	2.30608e+06	3.48122e+06	6.65401e+06	4.21673e+06	4.51921e+06	9.12389e+06	1.4383e+07	3.0324e+07	2.14182e+07	6.62217e+06	1.13593e+07	3.70745e+06	2.87686e+06	1.86988e+06	3.124e+06	4.01248e+06	1.71177e+06	1.7273e+07	1.70732e+07	1.73565e+07	8.86119e+06
POS1262	Y	PE(16:1p_6:0)+H	PE(22:1p)+H	PE	(16:1p_6:0)	(16:1p)	(6:0)			C27 H53 O7 N1 P1	534.355	2.96451	0.201014	0.0301767	3.68813e+07	1.28049e+07	3.20414e+07	4.14616e+07	2.07831e+07	2.92348e+07	1.55326e+07	1.83709e+07	1.85094e+07	1.09736e+07	1.81029e+07	2.43999e+07	2.20974e+07	2.8859e+07	1.13857e+07	1.09512e+07	2.39385e+07	9.41943e+06	1.36566e+07	9.5395e+06	1.24085e+07	9.80422e+06	1.79783e+07	1.9838e+07	2.50659e+07	1.52795e+07	2.35623e+07	2.23549e+07
NEG685	Y	PE(20:2e_20:5)-H	PE(40:7e)-H	PE	(20:2e_20:5)	(20:2e)	(20:5)			C45 H77 O7 N1 P1	774.544	9.87987	0.0419907	0.000192556	2.24699e+07	1.76119e+07	1.82991e+07	1.9896e+07	1.76727e+07	1.87546e+07	9.32418e+06	6.16234e+06	1.09969e+07	1.39594e+07	1.4114e+07	1.42603e+07	2.42262e+07	2.99112e+07	2.41979e+07	2.48189e+07	1.62419e+07	2.30106e+07	1.42989e+07	1.56972e+07	1.63068e+07	1.53282e+07	2.67885e+07	1.26884e+07	1.78249e+07	1.66519e+07	1.79152e+07	1.65849e+07
NEG703	Y	PE(20:2e_22:5)-H	PE(42:7e)-H	PE	(20:2e_22:5)	(20:2e)	(22:5)			C47 H81 O7 N1 P1	802.576	10.8039	0.0100338	0.0191788	8.53754e+06	6.22901e+06	6.96992e+06	6.78835e+06	6.79116e+06	7.47395e+06	4.21303e+06	3.34418e+06	5.97697e+06	6.37829e+06	6.50647e+06	6.46072e+06	6.21118e+06	8.14793e+06	7.36894e+06	6.38279e+06	4.98309e+06	7.29913e+06	7.16189e+06	7.74175e+06	7.05058e+06	7.99269e+06	1.21785e+07	6.75289e+06	6.7809e+06	6.64305e+06	6.68081e+06	6.63477e+06
POS2649	Y	TG(18:0_16:0_18:0)+NH4	TG(52:0)+NH4	TG	(18:0_16:0_18:0)	(18:0)	(16:0)	(18:0)		C55 H110 O6 N1	880.833	16.9955	0.310594	0.0325315	4.12852e+07	2.80139e+07	4.08376e+07	4.10031e+07	4.97539e+07	5.84923e+07	5.40653e+07	4.96411e+07	4.55323e+07	4.90878e+07	3.93418e+07	6.7351e+07	3.35109e+07	5.53039e+07	5.26209e+07	6.12531e+07	4.19779e+07	4.81846e+07	5.66361e+07	7.45425e+07	7.27689e+07	5.7954e+07	5.34016e+07	5.55012e+07	5.50939e+07	5.50243e+07	5.53108e+07	2.54942e+07
NEG546	Y	PC(19:1_20:5)+HCOO	PC(39:6)+HCOO	PC	(19:1_20:5)	(19:1)	(20:5)			C48 H83 O10 N1 P1	864.576	8.37046	0.0288108	6.27925e-07	2.17099e+06	1.79891e+06	1.96648e+06	1.8759e+06	1.69229e+06	1.75782e+06	1.00961e+06	842736	942724	1.03711e+06	1.12198e+06	1.10045e+06	1.50194e+06	1.86968e+06	2.16329e+06	1.58826e+06	1.31906e+06	1.64155e+06	1.52949e+06	1.33227e+06	1.36246e+06	1.34983e+06	1.91566e+06	1.30902e+06	1.48647e+06	1.53885e+06	1.51119e+06	1.43751e+06
NEG677	Y	PE(18:1e_22:4)-H	PE(40:5e)-H	PE	(18:1e_22:4)	(18:1e)	(22:4)			C45 H81 O7 N1 P1	778.576	11.4218	0.0537019	4.37191e-09	2.39293e+07	1.63726e+07	1.84523e+07	1.76999e+07	1.59351e+07	1.80165e+07	3.26795e+07	2.82527e+07	4.63362e+07	5.05155e+07	5.53858e+07	5.46534e+07	2.06885e+07	2.47471e+07	2.13279e+07	2.01257e+07	1.60306e+07	2.28316e+07	5.90624e+07	5.78039e+07	5.49182e+07	6.07064e+07	1.05506e+08	5.37993e+07	3.53955e+07	3.55689e+07	3.17639e+07	3.54495e+07
NEG433	Y	PC(15:0_16:1)+HCOO	PC(31:1)+HCOO	PC	(15:0_16:1)	(15:0)	(16:1)			C40 H77 O10 N1 P1	762.529	7.95279	0.126024	0.0043031	2.4571e+06	2.38884e+06	2.36435e+06	1.67104e+06	1.88224e+06	1.77912e+06	1.02992e+06	1.04081e+06	1.42797e+06	1.47012e+06	1.76472e+06	1.35768e+06	1.89559e+06	1.84445e+06	1.93444e+06	1.70024e+06	1.23728e+06	1.94238e+06	1.75013e+06	1.90677e+06	1.50632e+06	1.86483e+06	2.33972e+06	1.40821e+06	1.53515e+06	1.65765e+06	1.21845e+06	1.46337e+06
NEG558	Y	PC(22:2_18:2)+HCOO	PC(40:4)+HCOO	PC	(22:2_18:2)	(22:2)	(18:2)			C49 H89 O10 N1 P1	882.623	10.2027	0.0373859	0.0076825	897879	772168	931290	825405	537141	582354	555539	464556	724072	726263	876256	818561	493424	541860	445531	468560	352013	451808	545583	512960	785903	635082	1.04318e+06	527574	623475	653533	600130	609900
NEG675	Y	PE(20:1_20:4)-H	PE(40:5)-H	PE	(20:1_20:4)	(20:1)	(20:4)			C45 H79 O8 N1 P1	792.555	10.0991	0.0417728	5.76213e-06	2.4414e+06	1.79837e+06	2.02891e+06	1.80174e+06	1.81058e+06	1.86585e+06	1.07961e+06	926993	1.5676e+06	1.7889e+06	1.81106e+06	1.83293e+06	3.47846e+06	4.0516e+06	3.2569e+06	3.19346e+06	2.30173e+06	3.2957e+06	3.33613e+06	3.12304e+06	3.17352e+06	3.06731e+06	5.94039e+06	2.57465e+06	2.44388e+06	2.44524e+06	2.24491e+06	2.44586e+06
NEG739	Y	PI(17:0_20:5)-H	PI(37:5)-H	PI	(17:0_20:5)	(17:0)	(20:5)			C46 H78 O13 N0 P1	869.519	7.30096	0.027498	0.000342877	2.26585e+06	1.36662e+06	1.4889e+06	1.52745e+06	1.47949e+06	1.28934e+06	1.32345e+06	887299	1.41082e+06	1.46267e+06	1.99602e+06	1.35013e+06	868494	1.20983e+06	773553	1.18327e+06	640785	598918	792342	723267	852579	797759	1.21042e+06	943369	1.06327e+06	1.11429e+06	1.13482e+06	1.09668e+06
POS17	Y	AcCa(24:0)+H	AcCa(24:0)+H	AcCa	(24:0)	(24:0)				C31 H62 O4 N1	512.467	6.76042	0.0681094	1.12681e-07	2.14818e+06	1.52344e+06	1.87017e+06	1.52907e+06	1.62823e+06	1.50326e+06	3.0774e+06	2.99245e+06	3.59189e+06	4.64958e+06	4.9835e+06	4.40678e+06	1.27308e+06	1.80027e+06	1.44303e+06	1.39137e+06	1.02901e+06	1.60859e+06	2.83899e+06	2.61561e+06	3.21526e+06	3.23995e+06	4.64152e+06	2.05933e+06	2.62827e+06	2.67695e+06	2.31373e+06	2.67863e+06
POS2747	Y	TG(18:1_18:1_18:1)+NH4	TG(54:3)+NH4	TG	(18:1_18:1_18:1)	(18:1)	(18:1)	(18:1)		C57 H108 O6 N1	902.817	16.4497	0.223932	0.0130033	3.08489e+07	2.65632e+07	2.89466e+07	2.17803e+07	8.25624e+07	2.29402e+07	1.9544e+07	9.7379e+06	2.98443e+07	1.38649e+07	4.11135e+07	1.61767e+07	1.0665e+07	1.3002e+07	2.36947e+07	1.6222e+07	1.10695e+07	1.35229e+07	1.18378e+07	1.46747e+07	9.71773e+06	2.86646e+07	1.36047e+07	1.25528e+07	2.37101e+07	2.30166e+07	2.39193e+07	1.40923e+07
POS2757	Y	TG(18:0_16:0_20:5)+NH4	TG(54:5)+NH4	TG	(18:0_16:0_20:5)	(18:0)	(16:0)	(20:5)		C57 H104 O6 N1	898.786	16.3912	0.0700306	0.000170398	3.75811e+07	3.14021e+07	3.61079e+07	3.06409e+07	5.58197e+07	2.51024e+07	2.57588e+07	9.25268e+06	2.49646e+07	2.1606e+07	2.69532e+07	1.43554e+07	1.54737e+07	1.25868e+07	3.23128e+07	1.70899e+07	6.61852e+06	9.8425e+06	1.14118e+07	9.41715e+06	6.7625e+06	1.01624e+07	1.49203e+07	4.45879e+06	1.93838e+07	1.92417e+07	1.74205e+07	2.06877e+07
NEG864	Y	PS(20:4e_20:1)-H	PS(40:5e)-H	PS	(20:4e_20:1)	(20:4e)	(20:1)			C46 H81 O9 N1 P1	822.565	11.8442	0.130316	0.000322968	8.24394e+06	1.60812e+07	6.63121e+06	1.68941e+07	7.05315e+06	2.02635e+07	1.71697e+07	1.98532e+07	3.05189e+07	3.09466e+07	3.2782e+07	3.06995e+07	1.59996e+07	6.88648e+06	1.71325e+07	1.53707e+07	5.24464e+06	1.67726e+07	2.82341e+07	2.90625e+07	2.47501e+07	3.13903e+07	4.66398e+07	2.53146e+07	2.11224e+07	1.62672e+07	1.7314e+07	1.62445e+07
POS2662	Y	TG(18:0_16:0_18:1)+NH4	TG(52:1)+NH4	TG	(18:0_16:0_18:1)	(18:0)	(16:0)	(18:1)		C55 H108 O6 N1	878.817	16.6586	0.270609	0.00182158	2.97515e+07	1.91682e+07	2.89056e+07	2.61441e+07	3.57971e+07	2.4419e+07	2.04046e+07	1.11052e+07	1.52632e+07	1.7365e+07	2.08849e+07	1.71135e+07	1.25269e+07	1.49603e+07	2.32485e+07	2.11411e+07	1.20589e+07	1.50763e+07	1.38958e+07	1.72371e+07	1.29273e+07	2.03907e+07	1.97976e+07	1.2652e+07	2.25121e+07	2.16058e+07	2.25039e+07	1.16508e+07
POS2719	Y	TG(16:0_17:0_20:5)+NH4	TG(53:5)+NH4	TG	(16:0_17:0_20:5)	(16:0)	(17:0)	(20:5)		C56 H102 O6 N1	884.77	15.9298	0.296879	2.8505e-08	1.79749e+07	2.23643e+07	1.75981e+07	1.61395e+07	1.71144e+07	1.6041e+07	5.52972e+06	2.36736e+06	3.68059e+06	7.32771e+06	3.40819e+06	3.21671e+06	1.04493e+07	7.7858e+06	1.69216e+07	1.09701e+07	3.94914e+06	7.23084e+06	2.06165e+06	2.21539e+06	1.90293e+06	3.80069e+06	2.79827e+06	1.34777e+06	9.54447e+06	7.50957e+06	1.02791e+07	4.93353e+06
NEG577	Y	PC(20:5_20:4)+HCOO	PC(40:9)+HCOO	PC	(20:5_20:4)	(20:5)	(20:4)			C49 H79 O10 N1 P1	872.545	6.81925	0.0261285	0.0126392	803317	680489	711290	664631	623680	733301	681753	466245	837484	768465	944804	866102	510782	684330	610961	650296	326000	486110	729342	858640	814356	825441	1.45996e+06	689201	675370	645758	655069	635227
POS2910	Y	TG(18:1_20:5_22:6)+Na	TG(60:12)+Na	TG	(18:1_20:5_22:6)	(18:1)	(20:5)	(22:6)		C63 H98 O6 Na1	973.726	15.4322	0.106006	3.85566e-07	7.6158e+06	6.76842e+06	6.48725e+06	5.82652e+06	5.41788e+06	5.27888e+06	3.07707e+06	1.01712e+06	1.69611e+06	2.5388e+06	2.48992e+06	2.14127e+06	3.27034e+06	2.66816e+06	5.20771e+06	2.85874e+06	1.10634e+06	1.97448e+06	864793	735451	432700	775798	1.54166e+06	327236	3.05021e+06	3.17693e+06	2.98081e+06	3.73588e+06
NEG449	Y	PC(18:0_16:0)+HCOO	PC(34:0)+HCOO	PC	(18:0_16:0)	(18:0)	(16:0)			C43 H85 O10 N1 P1	806.592	10.6586	0.0327745	3.63435e-10	1.31394e+06	959811	1.15299e+06	1.15658e+06	883055	1.11049e+06	1.23214e+06	1.05989e+06	1.88273e+06	1.48564e+06	1.77532e+06	1.71942e+06	364023	422664	401485	392706	290580	383896	542332	674144	570210	713905	1.05041e+06	615220	979637	904726	935624	945273
POS2694	Y	TG(16:0_18:2_18:2)+NH4	TG(52:4)+NH4	TG	(16:0_18:2_18:2)	(16:0)	(18:2)	(18:2)		C55 H102 O6 N1	872.77	16.1211	0.0402126	0.000281659	2.44899e+07	3.01549e+07	5.93415e+07	5.91415e+07	8.32324e+07	2.00394e+07	2.12055e+07	7.81677e+06	2.16852e+07	7.97763e+06	2.55463e+07	1.31192e+07	2.2255e+07	1.13544e+07	4.10876e+07	1.77238e+07	1.31774e+07	1.77429e+07	8.87135e+06	1.22911e+07	6.68773e+06	1.51908e+07	6.60717e+06	4.03723e+06	3.12564e+07	3.07947e+07	3.10692e+07	2.86219e+07
POS2807	Y	TG(18:0_18:0_20:3)+H	TG(56:3)+H	TG	(18:0_18:0_20:3)	(18:0)	(18:0)	(20:3)		C59 H109 O6	913.822	17.3292	0.184925	0.0241592	1.35915e+06	1.60476e+06	1.59312e+06	1.36206e+06	1.51426e+06	1.7243e+06	1.47505e+06	1.74681e+06	1.47963e+06	1.54825e+06	1.63657e+06	2.01934e+06	2.47233e+06	1.74182e+06	1.98088e+06	1.99249e+06	1.25409e+06	1.46826e+06	2.6309e+06	2.30474e+06	2.12793e+06	1.95816e+06	1.80894e+06	1.72074e+06	1.7404e+06	1.88462e+06	1.66284e+06	2.4545e+06
NEG370	Y	LPE(18:0)-H	LPE(18:0)-H	LPE	(18:0)	(18:0)				C23 H47 O7 N1 P1	480.31	2.76242	0.00721133	2.08857e-09	2.47516e+07	1.62894e+07	1.72696e+07	1.62312e+07	1.57316e+07	1.89613e+07	7.22575e+06	6.37007e+06	1.09681e+07	1.10708e+07	1.29131e+07	1.2209e+07	1.46346e+07	1.74702e+07	1.60552e+07	1.46433e+07	1.08437e+07	1.40837e+07	5.85006e+06	4.35024e+06	5.30192e+06	4.4439e+06	4.56373e+06	3.37459e+06	1.18356e+07	1.17257e+07	1.16576e+07	1.16555e+07
NEG490	Y	PC(16:1_20:5)+HCOO	PC(36:6)+HCOO	PC	(16:1_20:5)	(16:1)	(20:5)			C45 H77 O10 N1 P1	822.529	6.87597	0.0414663	9.9299e-05	4.4701e+06	3.39552e+06	4.13937e+06	3.6426e+06	3.13462e+06	3.7038e+06	1.79658e+06	1.26981e+06	2.06289e+06	2.63212e+06	2.60345e+06	2.41595e+06	3.76234e+06	3.94246e+06	3.7682e+06	3.7782e+06	2.54899e+06	3.23947e+06	2.12997e+06	2.31439e+06	2.05506e+06	2.17102e+06	3.54297e+06	1.94231e+06	2.98043e+06	2.98072e+06	2.73852e+06	2.98094e+06
POS1384	Y	PE(17:0_20:5)+H	PE(37:5)+H	PE	(17:0_20:5)	(17:0)	(20:5)			C42 H75 O8 N1 P1	752.522	8.76921	0.0124071	0.0139724	1.91316e+07	1.24895e+07	1.5192e+07	1.255e+07	1.37386e+07	1.34111e+07	6.32251e+06	5.38788e+06	1.07924e+07	1.16503e+07	1.1774e+07	1.14483e+07	1.37721e+07	1.80777e+07	1.32059e+07	1.52846e+07	8.22519e+06	1.21678e+07	1.36424e+07	1.54035e+07	1.46604e+07	1.31058e+07	2.35015e+07	1.25938e+07	1.34201e+07	1.34249e+07	1.3141e+07	1.31334e+07
NEG644	Y	PE(18:1e_19:1)-H	PE(37:2e)-H	PE	(18:1e_19:1)	(18:1e)	(19:1)			C42 H81 O7 N1 P1	742.576	12.1769	0.0191582	1.36115e-07	2.24714e+07	1.47624e+07	1.78938e+07	1.67626e+07	1.50855e+07	1.61866e+07	4.18756e+06	4.39095e+06	8.21099e+06	7.63767e+06	6.73446e+06	9.24472e+06	1.27599e+07	1.52199e+07	1.46355e+07	1.33822e+07	1.00341e+07	1.31641e+07	5.08993e+06	6.40832e+06	5.68925e+06	5.64949e+06	9.59753e+06	5.48145e+06	1.07319e+07	1.07334e+07	1.03033e+07	1.0622e+07
POS7	Y	AcCa(18:1)+H	AcCa(18:1)+H	AcCa	(18:1)	(18:1)				C25 H48 O4 N1	426.358	1.86787	0.0122947	0.000909641	6.55012e+06	5.9524e+06	6.37485e+06	4.17691e+06	6.6592e+06	6.10924e+06	4.51726e+06	3.05333e+06	4.25022e+06	4.64082e+06	5.13581e+06	7.97318e+06	3.56224e+06	2.94547e+06	3.05913e+06	3.82669e+06	1.7489e+06	2.24445e+06	4.95883e+06	4.16781e+06	6.20206e+06	4.54388e+06	6.83988e+06	3.12392e+06	4.89828e+06	4.89992e+06	4.79713e+06	4.79465e+06
NEG360	Y	LPC(20:4)+HCOO	LPC(20:4)+HCOO	LPC	(20:4)	(20:4)				C29 H51 O9 N1 P1	588.331	1.40671	0.0249421	7.84514e-05	1.44246e+06	933359	1.27099e+06	1.54326e+06	1.08437e+06	893997	1.7457e+06	1.18838e+06	2.23206e+06	1.66705e+06	2.44874e+06	1.87932e+06	2.15619e+06	1.81921e+06	1.32577e+06	1.53776e+06	1.38866e+06	1.76977e+06	1.99193e+06	2.59379e+06	2.16355e+06	2.70245e+06	3.73094e+06	2.43642e+06	1.80141e+06	1.85502e+06	1.7615e+06	1.75972e+06
POS2627	Y	TG(18:4_16:0_16:0)+NH4	TG(50:4)+NH4	TG	(18:4_16:0_16:0)	(18:4)	(16:0)	(16:0)		C53 H98 O6 N1	844.739	15.9454	0.0590673	6.21712e-08	1.4169e+07	1.12635e+07	1.35504e+07	1.24501e+07	9.59834e+06	9.16694e+06	3.98972e+06	1.13995e+06	1.3956e+06	2.94909e+06	1.76672e+06	2.15645e+06	5.43366e+06	5.06571e+06	1.0389e+07	7.42402e+06	2.61646e+06	3.88633e+06	1.92561e+06	1.02359e+06	713491	1.36775e+06	1.92251e+06	503758	5.3933e+06	5.43373e+06	5.21455e+06	5.96871e+06
NEG641	Y	PE(16:1e_20:5)-H	PE(36:6e)-H	PE	(16:1e_20:5)	(16:1e)	(20:5)			C41 H71 O7 N1 P1	720.497	8.69338	0.0668064	3.76131e-07	8.95685e+06	6.45642e+06	6.60722e+06	7.13609e+06	6.2973e+06	7.84107e+06	2.91503e+06	2.58353e+06	3.6878e+06	4.0106e+06	4.43726e+06	4.55639e+06	1.05927e+07	1.4327e+07	1.02751e+07	1.18751e+07	8.01833e+06	1.09007e+07	5.26113e+06	5.48287e+06	5.81986e+06	5.58235e+06	1.04161e+07	4.64286e+06	7.08537e+06	6.17339e+06	6.51484e+06	6.1618e+06
NEG652	Y	PE(18:1e_20:2)-H	PE(38:3e)-H	PE	(18:1e_20:2)	(18:1e)	(20:2)			C43 H81 O7 N1 P1	754.576	11.8506	0.0214146	9.99948e-05	5.34552e+07	3.49994e+07	4.40941e+07	4.63867e+07	4.19968e+07	4.83146e+07	1.63837e+07	1.37576e+07	2.42559e+07	2.28191e+07	2.57035e+07	2.92451e+07	3.76896e+07	4.87778e+07	4.29012e+07	4.33471e+07	3.13218e+07	3.82557e+07	2.32046e+07	2.64685e+07	2.4146e+07	2.49064e+07	5.19125e+07	2.14255e+07	3.28019e+07	3.25724e+07	3.28012e+07	3.13552e+07
POS1404	Y	PE(16:0p_22:6)+H	PE(38:6p)+H	PE	(16:0p_22:6)	(16:0p)	(22:6)			C43 H75 O7 N1 P1	748.528	9.14645	0.0382453	1.14892e-05	4.22617e+07	2.99001e+07	3.29888e+07	3.26797e+07	2.953e+07	3.31012e+07	1.17032e+07	1.12582e+07	1.73426e+07	1.77694e+07	2.05137e+07	2.21188e+07	3.88566e+07	6.19256e+07	4.30199e+07	4.82646e+07	2.95554e+07	3.95218e+07	1.97694e+07	2.66122e+07	2.28578e+07	2.5634e+07	4.33984e+07	1.9833e+07	3.16647e+07	3.06885e+07	3.15361e+07	2.91097e+07
POS2752	Y	TG(18:1_18:1_18:2)+NH4	TG(54:4)+NH4	TG	(18:1_18:1_18:2)	(18:1)	(18:1)	(18:2)		C57 H106 O6 N1	900.801	16.1448	0.264658	3.44731e-05	4.99777e+07	3.8541e+07	7.39385e+07	5.00865e+07	8.24018e+07	3.47213e+07	2.10076e+07	8.00876e+06	3.32958e+07	1.99961e+07	2.91048e+07	1.54655e+07	1.8099e+07	1.95246e+07	3.95587e+07	3.28475e+07	1.3168e+07	1.55912e+07	1.01232e+07	1.25398e+07	8.31688e+06	1.95826e+07	1.31643e+07	7.91685e+06	3.05496e+07	2.89659e+07	3.0774e+07	1.61092e+07
POS9	Y	AcCa(20:0)+H	AcCa(20:0)+H	AcCa	(20:0)	(20:0)				C27 H54 O4 N1	456.405	3.76527	0.0393519	1.20014e-06	2.27874e+06	2.13515e+06	1.96288e+06	1.8749e+06	1.92672e+06	2.02045e+06	2.98993e+06	2.45454e+06	2.76599e+06	3.71391e+06	4.48708e+06	4.27637e+06	1.41568e+06	1.79957e+06	1.95405e+06	1.72854e+06	1.13621e+06	1.40988e+06	1.84037e+06	1.66268e+06	1.70457e+06	1.87531e+06	2.06541e+06	1.40753e+06	2.30417e+06	2.30393e+06	2.24829e+06	2.11691e+06
POS2907	Y	TG(18:0_20:5_22:6)+NH4	TG(60:11)+NH4	TG	(18:0_20:5_22:6)	(18:0)	(20:5)	(22:6)		C63 H104 O6 N1	970.786	15.8726	0.044526	5.66884e-06	7.36661e+06	6.16855e+06	5.86054e+06	7.20238e+06	5.3439e+06	5.64204e+06	4.64787e+06	1.30895e+06	2.16878e+06	3.68199e+06	2.89615e+06	2.84494e+06	2.65665e+06	2.58806e+06	4.82102e+06	3.53022e+06	1.04202e+06	1.66598e+06	1.12096e+06	967589	598986	1.18828e+06	1.57225e+06	291205	3.57485e+06	3.57723e+06	3.45666e+06	3.83752e+06
POS1449	Y	PE(18:1p_22:6)+H	PE(40:7p)+H	PE	(18:1p_22:6)	(18:1p)	(22:6)			C45 H77 O7 N1 P1	774.543	9.23815	0.0313619	0.000337092	1.68762e+07	1.05349e+07	1.29251e+07	1.20293e+07	1.30906e+07	1.50961e+07	6.15709e+06	3.46787e+06	8.18018e+06	8.44002e+06	8.05809e+06	9.90763e+06	1.39283e+07	2.288e+07	1.65237e+07	1.72462e+07	1.11277e+07	1.42335e+07	9.11771e+06	1.19069e+07	1.18837e+07	1.08022e+07	1.83448e+07	9.47263e+06	1.34717e+07	1.28218e+07	1.30036e+07	1.24991e+07
POS2680	Y	TG(16:0_18:1_18:1)+NH4	TG(52:2)+NH4	TG	(16:0_18:1_18:1)	(16:0)	(18:1)	(18:1)		C55 H106 O6 N1	876.801	16.4974	0.175605	0.000830007	2.58561e+07	2.77544e+07	2.58643e+07	2.12219e+07	3.31191e+07	2.04617e+07	1.43294e+07	8.5546e+06	1.62195e+07	1.14057e+07	2.44196e+07	1.26118e+07	1.05743e+07	1.12319e+07	2.23039e+07	1.5945e+07	8.84806e+06	1.30756e+07	1.05764e+07	1.18412e+07	8.71609e+06	1.83005e+07	1.413e+07	1.09899e+07	1.87957e+07	1.81796e+07	1.89574e+07	1.26591e+07
POS2563	Y	TG(16:0_14:0_18:1)+Na	TG(48:1)+Na	TG	(16:0_14:0_18:1)	(16:0)	(14:0)	(18:1)		C51 H96 O6 Na1	827.71	16.2552	0.173189	0.0294306	4.17733e+06	3.82995e+06	4.2897e+06	2.69811e+06	2.51775e+06	2.92254e+06	2.30488e+06	1.9005e+06	2.31854e+06	2.08583e+06	2.57902e+06	2.38038e+06	3.40945e+06	1.52338e+06	3.28816e+06	2.10746e+06	1.56051e+06	2.02206e+06	2.66403e+06	2.32925e+06	1.62909e+06	2.67345e+06	3.16974e+06	2.02228e+06	2.54293e+06	2.49177e+06	2.46964e+06	3.44786e+06
NEG673	Y	PE(18:2e_22:2)-H	PE(40:4e)-H	PE	(18:2e_22:2)	(18:2e)	(22:2)			C45 H83 O7 N1 P1	780.591	11.8674	0.0338642	6.19963e-06	1.53415e+07	9.6788e+06	1.36826e+07	1.3165e+07	1.1895e+07	1.32219e+07	4.04959e+06	2.82067e+06	5.42257e+06	5.73948e+06	6.30419e+06	7.09446e+06	1.07182e+07	1.31861e+07	1.16732e+07	1.18573e+07	8.76513e+06	1.1521e+07	6.02306e+06	6.52966e+06	5.77108e+06	6.12869e+06	1.2279e+07	5.2869e+06	8.6827e+06	8.35415e+06	8.87305e+06	8.24835e+06
POS2343	Y	TG(14:1e_6:0_20:4)+H	TG(40:5e)+H	TG	(14:1e_6:0_20:4)	(14:1e)	(6:0)	(20:4)		C43 H75 O5	671.561	11.9772	0.101234	0.0111036	2.37834e+06	1.46846e+06	1.93452e+06	1.39722e+06	1.3906e+06	1.71703e+06	1.203e+06	832232	1.85649e+06	2.3818e+06	2.01807e+06	3.12392e+06	3.0793e+06	3.54956e+06	3.17216e+06	2.97082e+06	1.35413e+06	2.64294e+06	2.85369e+06	3.92768e+06	2.86628e+06	3.25982e+06	4.28786e+06	1.98314e+06	2.63257e+06	2.59127e+06	2.11587e+06	2.63359e+06
NEG525	Y	PC(16:0e_22:6)+HCOO	PC(38:6e)+HCOO	PC	(16:0e_22:6)	(16:0e)	(22:6)			C47 H83 O9 N1 P1	836.581	8.9852	0.0359188	8.99664e-06	1.65877e+07	1.17631e+07	1.46579e+07	1.36357e+07	1.33677e+07	1.24091e+07	1.36552e+07	1.1577e+07	1.78558e+07	1.7952e+07	1.84693e+07	1.9113e+07	1.22445e+07	1.39808e+07	1.22699e+07	1.20084e+07	9.79981e+06	1.26758e+07	2.11684e+07	2.4015e+07	2.2451e+07	2.03724e+07	3.03431e+07	1.81885e+07	1.53473e+07	1.58675e+07	1.45662e+07	1.55212e+07
POS2690	Y	TG(16:0_18:1_18:2)+NH4	TG(52:3)+NH4	TG	(16:0_18:1_18:2)	(16:0)	(18:1)	(18:2)		C55 H104 O6 N1	874.786	16.2754	0.0143641	9.20093e-05	4.20086e+07	3.8894e+07	4.40769e+07	3.76683e+07	8.5334e+07	3.26112e+07	2.32367e+07	1.13786e+07	1.52261e+07	1.62851e+07	4.02277e+07	1.76444e+07	2.12612e+07	1.84281e+07	3.55371e+07	2.66733e+07	1.29213e+07	1.86541e+07	1.78066e+07	1.4738e+07	1.03081e+07	1.44938e+07	1.57496e+07	1.39234e+07	2.89051e+07	2.86848e+07	2.79496e+07	2.84613e+07
NEG869	Y	PS(20:1_20:5)-H	PS(40:6)-H	PS	(20:1_20:5)	(20:1)	(20:5)			C46 H77 O10 N1 P1	834.529	8.2595	0.280802	2.68464e-06	6.74181e+06	4.71421e+06	3.95799e+06	4.43427e+06	6.04713e+06	6.12961e+06	984610	979991	2.13409e+06	1.15785e+06	1.85078e+06	1.02652e+06	1.85583e+07	5.88547e+06	4.66116e+06	7.57134e+06	3.70372e+06	1.33465e+07	3.4363e+06	1.44026e+06	1.75995e+06	2.46385e+06	4.03351e+06	1.30153e+06	4.69466e+06	4.98521e+06	6.91709e+06	3.51242e+06
POS2611	Y	TG(16:0_16:0_18:1)+NH4	TG(50:1)+NH4	TG	(16:0_16:0_18:1)	(16:0)	(16:0)	(18:1)		C53 H104 O6 N1	850.786	16.4848	0.143298	0.00221954	1.78455e+07	1.35929e+07	1.98209e+07	1.58951e+07	1.49388e+07	1.45797e+07	1.19536e+07	8.01808e+06	1.00965e+07	9.63061e+06	1.13701e+07	1.10366e+07	7.26821e+06	9.11548e+06	1.71849e+07	1.16913e+07	7.52613e+06	9.08723e+06	8.5664e+06	1.05225e+07	8.44318e+06	1.17095e+07	1.39546e+07	9.05266e+06	1.36206e+07	1.32568e+07	1.36941e+07	9.92601e+06
NEG330	Y	LPC(15:0)+HCOO	LPC(15:0)+HCOO	LPC	(15:0)	(15:0)				C24 H49 O9 N1 P1	526.315	1.51158	0.01134	6.41912e-05	2.582e+06	1.61871e+06	2.40082e+06	1.71593e+06	1.89635e+06	1.79746e+06	678942	959755	1.25617e+06	1.21308e+06	1.27028e+06	1.76835e+06	2.07677e+06	1.80487e+06	2.0807e+06	1.88119e+06	1.51685e+06	1.51946e+06	1.17056e+06	943362	1.05521e+06	828886	1.25684e+06	607879	1.5252e+06	1.52551e+06	1.4922e+06	1.50028e+06
NEG423	Y	PC(14:0_14:0)+HCOO	PC(28:0)+HCOO	PC	(14:0_14:0)	(14:0)	(14:0)			C37 H73 O10 N1 P1	722.498	7.18376	0.0261766	5.5134e-13	5.69256e+06	3.66568e+06	4.74532e+06	4.20831e+06	3.72731e+06	4.60186e+06	575663	612922	724542	805919	916078	931853	2.7944e+06	4.05289e+06	3.46861e+06	3.44459e+06	2.99912e+06	3.11629e+06	765856	633364	639932	672863	1.36787e+06	629809	2.32563e+06	2.20286e+06	2.20274e+06	2.22551e+06
NEG697	Y	PE(20:2e_22:2)-H	PE(42:4e)-H	PE	(20:2e_22:2)	(20:2e)	(22:2)			C47 H87 O7 N1 P1	808.623	12.8485	0.0362397	6.22981e-08	8.89658e+07	5.97168e+07	6.94411e+07	7.83731e+07	7.44059e+07	7.86641e+07	2.3471e+07	1.72018e+07	2.92853e+07	3.2359e+07	3.56041e+07	3.56568e+07	6.02844e+07	6.98926e+07	7.62562e+07	5.9995e+07	5.1873e+07	6.31077e+07	3.28928e+07	3.34464e+07	3.35438e+07	3.50087e+07	5.2647e+07	3.08237e+07	4.89813e+07	5.27562e+07	4.8967e+07	4.95614e+07
POS2759	Y	TG(18:2_18:2_18:2)+NH4	TG(54:6)+NH4	TG	(18:2_18:2_18:2)	(18:2)	(18:2)	(18:2)		C57 H102 O6 N1	896.77	15.7352	0.103721	8.3921e-06	8.66459e+07	5.54127e+07	8.27648e+07	7.67269e+07	7.75359e+07	5.50086e+07	2.4909e+07	2.26267e+06	1.64836e+07	1.61793e+07	1.48694e+07	1.44706e+07	2.74753e+07	2.84299e+07	5.37057e+07	4.32646e+07	1.53802e+07	2.22864e+07	1.07152e+07	9.19839e+06	7.56594e+06	1.31379e+07	1.66085e+07	4.95101e+06	3.77274e+07	3.79095e+07	3.45605e+07	3.01364e+07
POS1468	Y	PE(20:1p_22:3)+H	PE(42:4p)+H	PE	(20:1p_22:3)	(20:1p)	(22:3)			C47 H87 O7 N1 P1	808.621	12.079	0.0529748	4.78156e-06	9.06156e+06	5.68211e+06	7.03648e+06	5.75212e+06	6.62996e+06	6.8076e+06	1.67295e+06	1.35093e+06	3.15025e+06	2.99472e+06	3e+06	3.36394e+06	5.23814e+06	7.56168e+06	5.98772e+06	5.50284e+06	3.648e+06	5.8597e+06	1.99731e+06	2.76949e+06	2.19218e+06	2.47506e+06	4.75783e+06	1.91516e+06	4.89326e+06	4.39211e+06	4.37275e+06	4.59064e+06
NEG702	Y	PE(20:1_22:6)-H	PE(42:7)-H	PE	(20:1_22:6)	(20:1)	(22:6)			C47 H79 O8 N1 P1	816.555	9.78387	0.0651238	1.58325e-08	2.20775e+06	1.84939e+06	1.95017e+06	1.76176e+06	1.75856e+06	1.97181e+06	949440	739136	1.08173e+06	976604	1.11163e+06	1.21786e+06	2.51374e+06	4.35813e+06	2.6922e+06	2.84666e+06	1.96211e+06	2.93641e+06	1.77933e+06	1.74681e+06	1.71541e+06	1.73446e+06	2.09531e+06	1.66728e+06	2.01264e+06	1.76284e+06	1.8057e+06	1.76243e+06
NEG448	Y	PC(18:4_15:0)+HCOO	PC(33:4)+HCOO	PC	(18:4_15:0)	(18:4)	(15:0)			C42 H75 O10 N1 P1	784.513	6.8015	0.0230586	4.05061e-09	1.4386e+06	1.07114e+06	1.32018e+06	985445	921598	994422	367093	331438	550495	501523	521616	631540	1.11118e+06	1.07939e+06	1.08032e+06	1.03998e+06	811412	956174	349123	391582	290667	347749	549750	384146	719235	697343	681760	709593
POS2701	Y	TG(16:0_16:1_20:5)+NH4	TG(52:6)+NH4	TG	(16:0_16:1_20:5)	(16:0)	(16:1)	(20:5)		C55 H98 O6 N1	868.739	15.678	0.0681492	7.62054e-09	4.05146e+07	3.64215e+07	3.83489e+07	3.85143e+07	2.43871e+07	2.93478e+07	6.22514e+06	1.51305e+06	2.20403e+06	4.74649e+06	3.81815e+06	3.03109e+06	1.15885e+07	1.07057e+07	2.21659e+07	1.5258e+07	4.81657e+06	7.61088e+06	3.77807e+06	2.39108e+06	1.71643e+06	2.86259e+06	4.05599e+06	1.10553e+06	1.2646e+07	1.29364e+07	1.14799e+07	1.3532e+07
NEG388	Y	LPI(18:0)-H	LPI(18:0)-H	LPI	(18:0)	(18:0)				C27 H52 O12 N0 P1	599.32	2.02932	0.0421003	1.68774e-08	5.85629e+06	3.613e+06	4.18106e+06	4.20542e+06	3.78706e+06	4.14788e+06	1.6307e+06	2.02251e+06	3.13152e+06	2.99641e+06	3.90908e+06	4.6192e+06	1.9176e+06	2.1029e+06	1.94878e+06	1.77396e+06	1.66212e+06	1.56586e+06	1.44525e+06	902274	887131	901751	739557	573250	2.26105e+06	2.36253e+06	2.31742e+06	2.14145e+06
NEG428	Y	PC(16:1_14:0)+HCOO	PC(30:1)+HCOO	PC	(16:1_14:0)	(16:1)	(14:0)			C39 H75 O10 N1 P1	748.513	7.41096	0.0711439	6.74135e-09	5.7206e+06	4.5806e+06	4.90254e+06	4.76292e+06	4.2395e+06	4.7229e+06	1.32356e+06	1.51545e+06	1.94034e+06	2.18055e+06	2.31517e+06	2.9229e+06	4.59933e+06	4.7249e+06	4.35279e+06	4.94335e+06	3.80828e+06	4.79177e+06	2.18734e+06	2.03554e+06	2.10781e+06	2.28962e+06	2.82173e+06	2.48927e+06	3.10255e+06	3.5691e+06	3.12686e+06	3.10281e+06
NEG582	Y	PC(20:4_22:6)+HCOO	PC(42:10)+HCOO	PC	(20:4_22:6)	(20:4)	(22:6)			C51 H81 O10 N1 P1	898.56	7.29391	0.0445218	9.62561e-09	793447	513249	595295	885701	489534	590023	1.10934e+06	1.03796e+06	1.46646e+06	1.29408e+06	1.66518e+06	1.14701e+06	416792	699376	283422	406980	235515	423948	1.71179e+06	1.39961e+06	1.85248e+06	1.98284e+06	2.71956e+06	1.57905e+06	993082	916168	973152	907249
POS2815	Y	TG(18:0_16:0_22:6)+NH4	TG(56:6)+NH4	TG	(18:0_16:0_22:6)	(18:0)	(16:0)	(22:6)		C59 H106 O6 N1	924.801	16.3872	0.0719352	3.13007e-05	4.84187e+07	3.80419e+07	4.69707e+07	3.99177e+07	3.75639e+07	3.34211e+07	3.1175e+07	9.46881e+06	1.23165e+07	2.35637e+07	1.86631e+07	1.5599e+07	1.82701e+07	1.32003e+07	2.86571e+07	2.06852e+07	7.36359e+06	1.16357e+07	1.11933e+07	9.97805e+06	7.48967e+06	1.00824e+07	1.64179e+07	4.48899e+06	2.05136e+07	2.23893e+07	1.98088e+07	2.30902e+07
NEG528	Y	PC(20:5_18:2)+HCOO	PC(38:7)+HCOO	PC	(20:5_18:2)	(20:5)	(18:2)			C47 H79 O10 N1 P1	848.545	7.07866	0.0593641	6.26542e-09	4.43878e+06	3.2389e+06	4.39801e+06	3.39655e+06	3.60981e+06	3.66348e+06	955861	676573	1.12032e+06	1.34555e+06	1.43841e+06	1.21467e+06	2.98704e+06	3.85355e+06	3.78254e+06	3.33742e+06	2.19823e+06	2.94671e+06	1.31894e+06	1.1662e+06	1.26639e+06	1.20608e+06	2.21955e+06	994833	2.38481e+06	2.1026e+06	2.38598e+06	2.35375e+06
POS433	Y	DG(18:0_20:5)+NH4	DG(38:5)+NH4	DG	(18:0_20:5)	(18:0)	(20:5)			C41 H74 O5 N1	660.556	11.2224	0.0326104	0.00257045	1.67352e+07	1.44702e+07	1.43427e+07	1.33148e+07	1.29268e+07	1.10329e+07	9.59057e+06	4.9171e+06	8.62866e+06	1.04411e+07	9.94774e+06	9.61784e+06	9.47629e+06	1.06595e+07	1.24075e+07	1.09337e+07	5.67999e+06	8.20666e+06	8.47578e+06	7.87536e+06	6.49772e+06	8.24831e+06	1.04139e+07	5.51158e+06	1.03093e+07	1.02886e+07	9.64342e+06	1.0315e+07
NEG337	Y	LPC(16:1e)+HCOO	LPC(16:1e)+HCOO	LPC	(16:1e)	(16:1e)				C25 H51 O8 N1 P1	524.336	2.04155	0.0848445	8.10304e-11	4.31234e+06	2.96211e+06	2.99017e+06	4.24509e+06	2.78543e+06	3.58108e+06	1.87976e+06	1.47125e+06	3.84278e+06	2.42667e+06	3.55486e+06	3.87045e+06	898370	1.36457e+06	1.06037e+06	960312	756209	1.02537e+06	672259	531499	464017	430843	469125	405871	1.83541e+06	1.79456e+06	2.03196e+06	1.65618e+06
NEG688	Y	PE(18:2e_22:6)-H	PE(40:8e)-H	PE	(18:2e_22:6)	(18:2e)	(22:6)			C45 H75 O7 N1 P1	772.529	9.21946	0.0178834	1.61247e-05	7.41395e+06	5.24895e+06	5.27045e+06	5.50415e+06	4.802e+06	5.29026e+06	1.6416e+06	1.64369e+06	2.59164e+06	2.8064e+06	2.93246e+06	4.63066e+06	6.91832e+06	8.60073e+06	7.80768e+06	7.04387e+06	4.85829e+06	7.07879e+06	3.63651e+06	3.96636e+06	3.34204e+06	3.93542e+06	6.96214e+06	3.54694e+06	4.80494e+06	4.728e+06	4.60225e+06	4.73527e+06
POS526	Y	Hex1Cer(t16:0_18:3)+H	Hex1Cer(t34:3)+H	Hex1Cer	(t16:0_18:3)	(t16:0)	(18:3)			C40 H74 O9 N1	712.536	7.2052	0.00935717	0.000645461	4.29264e+07	2.57914e+07	3.0246e+07	2.82983e+07	2.87743e+07	3.14514e+07	1.6089e+07	1.29994e+07	2.17364e+07	1.99821e+07	2.15316e+07	2.70273e+07	2.65033e+07	4.03201e+07	2.86294e+07	3.25373e+07	2.14731e+07	2.7877e+07	1.69615e+07	1.98279e+07	2.07634e+07	2.02215e+07	2.54859e+07	1.65996e+07	2.60458e+07	2.62889e+07	2.57848e+07	2.57814e+07
NEG589	Y	PC(22:2_20:4)+HCOO	PC(42:6)+HCOO	PC	(22:2_20:4)	(22:2)	(20:4)			C51 H89 O10 N1 P1	906.623	9.97654	0.0323135	3.37772e-10	346379	129660	305466	260170	222717	304317	1.26008e+06	704647	1.11171e+06	1.19704e+06	1.12265e+06	1.3739e+06	184316	315110	286607	219724	330285	191602	947806	1.21281e+06	1.16424e+06	927583	1.72732e+06	1.00498e+06	555288	523430	545405	564643
NEG362	Y	LPC(22:2)+HCOO	LPC(22:2)+HCOO	LPC	(22:2)	(22:2)				C31 H59 O9 N1 P1	620.393	2.95272	0.07615	0.00415209	2.16983e+06	1.12078e+06	1.60259e+06	1.31481e+06	1.40063e+06	1.27312e+06	917697	794035	947935	919430	1.11884e+06	1.64771e+06	1.16476e+06	1.29758e+06	993904	977521	930938	855096	893233	693881	990697	1.03715e+06	907252	477168	1.06205e+06	1.07374e+06	913378	1.07413e+06
NEG765	Y	PI(20:1_22:2)-H	PI(42:3)-H	PI	(20:1_22:2)	(20:1)	(22:2)			C51 H92 O13 N0 P1	943.628	10.7587	0.0613739	2.63708e-12	1.45036e+06	850156	1.34837e+06	1.16327e+06	1.05932e+06	1.2771e+06	779298	583084	764506	839159	712601	898728	187211	342907	229173	297677	254112	243364	136628	199119	148251	178676	301017	178068	558647	540970	541323	614186
POS2769	Y	TG(16:0_18:3_20:5)+NH4	TG(54:8)+NH4	TG	(16:0_18:3_20:5)	(16:0)	(18:3)	(20:5)		C57 H98 O6 N1	892.739	15.3116	0.0921095	1.17162e-08	1.96633e+07	1.04291e+07	1.0393e+07	1.34203e+07	1.3474e+07	7.85615e+06	2.61504e+06	600949	688873	1.90778e+06	1.68711e+06	1.27577e+06	8.39795e+06	6.59394e+06	1.00426e+07	7.75906e+06	2.69409e+06	4.9103e+06	1.22998e+06	452231	516433	562394	1.63994e+06	283672	6.99849e+06	6.80637e+06	5.96626e+06	7.46792e+06
NEG365	Y	LPE(16:0)-H	LPE(16:0)-H	LPE	(16:0)	(16:0)				C21 H43 O7 N1 P1	452.278	1.89452	0.0366723	5.85931e-07	9.36201e+06	5.84449e+06	7.45125e+06	6.98949e+06	6.67873e+06	6.52317e+06	2.80607e+06	2.34058e+06	4.10676e+06	4.00926e+06	5.2282e+06	5.39396e+06	7.81747e+06	8.81148e+06	8.50847e+06	7.93682e+06	6.13544e+06	6.59845e+06	3.69707e+06	2.40762e+06	3.19288e+06	2.61316e+06	2.77545e+06	1.51404e+06	5.20123e+06	5.29044e+06	5.29218e+06	4.89181e+06
NEG487	Y	PC(16:0e_20:5)+HCOO	PC(36:5e)+HCOO	PC	(16:0e_20:5)	(16:0e)	(20:5)			C45 H81 O9 N1 P1	810.565	8.53646	0.0168682	4.00294e-05	9.55758e+06	9.21143e+06	9.0225e+06	9.10099e+06	8.5314e+06	9.28726e+06	9.13459e+06	8.28276e+06	1.16334e+07	1.28501e+07	1.49277e+07	1.36886e+07	1.01491e+07	1.11305e+07	1.10137e+07	9.6744e+06	6.99836e+06	1.11992e+07	1.5883e+07	1.66155e+07	1.4571e+07	1.70518e+07	2.13314e+07	1.33505e+07	1.19522e+07	1.1955e+07	1.15569e+07	1.16864e+07
NEG532	Y	PC(18:3_20:5)+HCOO	PC(38:8)+HCOO	PC	(18:3_20:5)	(18:3)	(20:5)			C47 H77 O10 N1 P1	846.529	6.27586	0.0272659	2.88488e-05	480445	427326	515471	399513	564868	374617	110867	30940.9	173149	200457	178862	97364	574054	348347	385539	351566	197670	403767	114959	128869	76397.7	120020	259885	51555	242674	242814	229187	236075
NEG443	Y	PC(18:4_14:0)+HCOO	PC(32:4)+HCOO	PC	(18:4_14:0)	(18:4)	(14:0)			C41 H73 O10 N1 P1	770.498	6.1935	0.0479853	8.51078e-13	1.83291e+06	1.54042e+06	1.64159e+06	1.49906e+06	1.27668e+06	1.25499e+06	56743.3	64718.7	101190	179875	194740	86613.3	1.28828e+06	1.484e+06	1.54229e+06	1.34122e+06	926270	1.30532e+06	40478.3	80355.1	36935	31123.2	130245	46959.2	738790	810812	738383	737516
POS2764	Y	TG(16:1_18:1_20:5)+Na	TG(54:7)+Na	TG	(16:1_18:1_20:5)	(16:1)	(18:1)	(20:5)		C57 H96 O6 Na1	899.71	15.7397	0.125591	3.17218e-07	1.72724e+07	1.50861e+07	1.79536e+07	1.21534e+07	1.02425e+07	1.00057e+07	3.78903e+06	907042	1.45248e+06	2.68585e+06	2.31771e+06	2.09081e+06	6.16495e+06	5.15039e+06	1.09365e+07	6.89383e+06	2.61453e+06	4.38676e+06	1.94148e+06	1.38851e+06	1.5139e+06	2.67496e+06	3.76741e+06	959008	6.30623e+06	6.41306e+06	5.854e+06	7.77294e+06
POS2773	Y	TG(18:4_16:0_20:5)+NH4	TG(54:9)+NH4	TG	(18:4_16:0_20:5)	(18:4)	(16:0)	(20:5)		C57 H96 O6 N1	890.723	15.0469	0.0445683	9.4761e-08	1.23696e+07	1.03769e+07	1.11018e+07	1.05056e+07	9.39108e+06	7.46816e+06	1.7514e+06	304370	555204	1.0965e+06	833487	660967	5.45161e+06	4.7504e+06	1.01345e+07	6.81009e+06	1.79402e+06	3.27245e+06	445075	316640	97119.5	326013	525364	2.09913e+06	4.62998e+06	4.60135e+06	4.48955e+06	4.97217e+06
POS2620	Y	TG(16:0_16:0_18:2)+NH4	TG(50:2)+NH4	TG	(16:0_16:0_18:2)	(16:0)	(16:0)	(18:2)		C53 H102 O6 N1	848.77	16.2304	0.0984598	2.05191e-05	2.16711e+07	2.19577e+07	2.22649e+07	2.55385e+07	3.40841e+07	2.45102e+07	1.76268e+07	1.08603e+07	1.49949e+07	1.39122e+07	1.96368e+07	1.46123e+07	1.40163e+07	1.40154e+07	1.97399e+07	1.36858e+07	1.15356e+07	1.3624e+07	1.11812e+07	1.32428e+07	1.09738e+07	1.57177e+07	1.57241e+07	1.07531e+07	1.3844e+07	1.42713e+07	1.26578e+07	1.60317e+07
NEG519	Y	PC(18:0_20:5)+HCOO	PC(38:5)+HCOO	PC	(18:0_20:5)	(18:0)	(20:5)			C47 H83 O10 N1 P1	852.576	8.74909	0.0388438	1.15872e-06	2.37857e+07	1.80791e+07	2.25481e+07	2.13227e+07	1.94238e+07	2.04503e+07	2.65077e+07	2.07578e+07	2.95693e+07	3.02381e+07	3.36436e+07	3.4628e+07	1.75933e+07	2.25321e+07	1.83473e+07	1.91205e+07	1.47807e+07	1.92506e+07	3.20286e+07	3.548e+07	3.67502e+07	3.27761e+07	5.05813e+07	3.07435e+07	2.55186e+07	2.32324e+07	2.47726e+07	2.45015e+07
POS2869	Y	TG(18:0_18:0_22:5)+NH4	TG(58:5)+NH4	TG	(18:0_18:0_22:5)	(18:0)	(18:0)	(22:5)		C61 H112 O6 N1	954.848	16.3764	0.298513	0.000709279	2.0299e+07	3.64059e+07	1.73446e+07	1.11362e+07	1.19548e+07	1.02836e+07	7.12697e+06	1.09542e+07	5.25028e+06	1.19641e+07	8.39128e+06	6.18371e+06	6.09163e+06	6.26928e+06	1.53058e+07	1.28e+07	6.0313e+06	1.34527e+07	4.11384e+06	4.07048e+06	5.02166e+06	4.76448e+06	7.99439e+06	6.27338e+06	1.35711e+07	8.10945e+06	9.99065e+06	6.98485e+06
POS1431	Y	PE(18:0p_22:3)+H	PE(40:3p)+H	PE	(18:0p_22:3)	(18:0p)	(22:3)			C45 H85 O7 N1 P1	782.606	11.8927	0.0134825	3.75765e-07	2.3308e+07	1.57952e+07	1.90634e+07	1.86559e+07	1.70537e+07	1.91702e+07	6.05309e+06	5.18404e+06	9.29764e+06	7.48935e+06	8.16739e+06	9.41749e+06	1.60633e+07	2.21119e+07	1.76578e+07	1.8251e+07	1.19323e+07	1.72221e+07	8.26524e+06	9.96006e+06	8.78737e+06	9.6324e+06	1.56817e+07	7.84999e+06	1.25789e+07	1.25888e+07	1.22925e+07	1.22945e+07
POS2850	Y	TG(16:0_20:4_22:6)+NH4	TG(58:10)+NH4	TG	(16:0_20:4_22:6)	(16:0)	(20:4)	(22:6)		C61 H102 O6 N1	944.77	15.7501	0.0509429	1.07253e-06	1.22161e+07	9.62681e+06	9.8579e+06	9.4208e+06	9.35091e+06	9.37499e+06	8.0351e+06	2.64465e+06	4.51472e+06	6.74211e+06	5.9299e+06	6.02479e+06	3.85518e+06	3.3356e+06	6.6015e+06	4.16272e+06	1.28125e+06	2.31618e+06	1.59654e+06	1.53282e+06	984606	1.66892e+06	2.75692e+06	661306	5.34481e+06	5.50316e+06	5.23759e+06	5.87697e+06
NEG637	Y	PE(16:0_20:4)-H	PE(36:4)-H	PE	(16:0_20:4)	(16:0)	(20:4)			C41 H73 O8 N1 P1	738.508	8.93407	0.076514	0.000145647	5.97778e+06	3.21367e+06	4.95771e+06	4.02992e+06	4.3318e+06	4.4861e+06	4.57832e+06	4.11963e+06	6.81802e+06	6.97865e+06	6.51718e+06	7.02716e+06	3.78644e+06	5.22138e+06	4.33441e+06	4.44946e+06	3.43216e+06	4.45281e+06	7.28468e+06	9.40035e+06	7.78968e+06	6.26971e+06	1.56011e+07	7.64047e+06	5.34985e+06	4.54739e+06	4.5947e+06	4.77754e+06
NEG746	Y	PI(20:1_20:1)-H	PI(40:2)-H	PI	(20:1_20:1)	(20:1)	(20:1)			C49 H90 O13 N0 P1	917.612	10.6184	0.0367244	8.36795e-05	1.79126e+06	671305	1.76059e+06	1.27503e+06	734808	827864	277921	851511	218440	367392	371059	412965	298342	165830	396315	395749	73883.1	380640	207479	191758	238313	274846	423430	212419	331831	329142	307323	332170
POS500	Y	Hex1Cer(d19:1_16:1+O)+H-H2O	Hex1Cer(d35:2+O)+H-H2O	Hex1Cer	(d19:1_16:1+O)	(d19:1)	(16:1+O)			C41 H76 O8 N1	710.557	8.02896	0.0311363	3.30501e-08	1.21293e+06	1.24666e+06	736255	734138	646014	681849	1.20868e+06	1.08795e+06	2.11727e+06	2.28666e+06	3.21545e+06	2.18247e+06	1.80865e+06	2.15294e+06	1.88068e+06	1.73435e+06	1.0582e+06	1.987e+06	5.63559e+06	4.58947e+06	4.55173e+06	4.99638e+06	8.15821e+06	4.22906e+06	2.59184e+06	2.59575e+06	2.44996e+06	2.46622e+06
NEG442	Y	PC(14:0_18:3)+HCOO	PC(32:3)+HCOO	PC	(14:0_18:3)	(14:0)	(18:3)			C41 H75 O10 N1 P1	772.513	6.80848	0.0326823	6.84166e-07	845278	687978	683898	529381	505926	600939	98251.4	13124.5	135694	176378	166079	111690	523433	506236	593211	518958	378343	630025	100159	73620.6	66192.4	80048.7	165608	71818.1	366177	344435	343202	342592
NEG735	Y	PI(16:0_20:4)-H	PI(36:4)-H	PI	(16:0_20:4)	(16:0)	(20:4)			C45 H78 O13 N0 P1	857.519	7.47735	0.0522349	3.80028e-07	1.20133e+06	1.05578e+06	1.26482e+06	1.11025e+06	626096	1.10792e+06	1.55643e+06	1.54342e+06	1.93701e+06	2.02894e+06	2.80501e+06	2.31408e+06	181817	38947.2	232529	372283	165492	424038	605300	522335	454588	601786	933419	514350	1.00936e+06	1.00992e+06	905022	1.0029e+06
POS2583	Y	TG(18:4_14:0_16:0)+NH4	TG(48:4)+NH4	TG	(18:4_14:0_16:0)	(18:4)	(14:0)	(16:0)		C51 H94 O6 N1	816.708	15.5015	0.0927651	1.76509e-08	5.11894e+06	3.94398e+06	5.52467e+06	4.18898e+06	3.55475e+06	3.29911e+06	718805	169043	255632	368503	377406	340015	1.96589e+06	1.76505e+06	3.27982e+06	2.36614e+06	735715	1.10802e+06	283881	133751	133228	166329	303304	953676	1.72813e+06	1.9293e+06	1.70284e+06	2.06525e+06
POS2796	Y	TG(14:0_20:5_22:6)+NH4	TG(56:11)+NH4	TG	(14:0_20:5_22:6)	(14:0)	(20:5)	(22:6)		C59 H96 O6 N1	914.723	14.7562	0.0396507	6.84032e-08	6.28363e+06	5.45533e+06	6.22661e+06	5.04881e+06	4.84616e+06	4.73731e+06	1.2065e+06	327311	603019	947373	633993	660947	2.16459e+06	2.30885e+06	4.04146e+06	2.90054e+06	884877	1.51947e+06	428606	261203	155860	343791	738811	1.07754e+06	2.46304e+06	2.4123e+06	2.33581e+06	2.56694e+06
NEG544	Y	PC(19:1_20:4)+HCOO	PC(39:5)+HCOO	PC	(19:1_20:4)	(19:1)	(20:4)			C48 H85 O10 N1 P1	866.592	9.25103	0.0571854	0.00024982	728034	682233	642302	719968	554791	652898	555118	677035	1.0796e+06	1.0179e+06	1.32451e+06	1.27143e+06	506873	550439	740462	612000	400750	656090	1.08907e+06	1.23825e+06	879906	1.23049e+06	2.79644e+06	1.34729e+06	726140	708804	642223	726955
POS1381	Y	PE(20:1p_17:1)+H	PE(37:2p)+H	PE	(20:1p_17:1)	(20:1p)	(17:1)			C42 H81 O7 N1 P1	742.575	11.3227	0.0883823	0.000214809	1.66307e+07	7.82194e+06	1.27415e+07	1.47153e+07	1.26624e+07	1.19995e+07	7.62228e+06	3.41269e+06	5.88541e+06	8.02153e+06	8.54068e+06	8.50019e+06	1.11584e+07	1.58217e+07	1.20153e+07	1.45306e+07	9.92493e+06	1.11263e+07	4.61163e+06	7.20869e+06	6.14381e+06	4.78508e+06	1.04567e+07	5.98517e+06	9.36215e+06	1.11928e+07	9.67694e+06	9.36523e+06
NEG699	Y	PE(20:2e_22:3)-H	PE(42:5e)-H	PE	(20:2e_22:3)	(20:2e)	(22:3)			C47 H85 O7 N1 P1	806.607	12.0597	0.0589295	1.97708e-09	5.71619e+06	3.81309e+06	4.43947e+06	4.49805e+06	4.09601e+06	4.26238e+06	988057	683315	1.39785e+06	1.44059e+06	1.49126e+06	1.55528e+06	4.0007e+06	4.45061e+06	4.25479e+06	4.14981e+06	3.13548e+06	3.92573e+06	1.40292e+06	1.4979e+06	1.56207e+06	1.44198e+06	2.60502e+06	1.23847e+06	2.5734e+06	2.53417e+06	2.8508e+06	2.52631e+06
POS2781	Y	TG(18:0_17:0_20:5)+NH4	TG(55:5)+NH4	TG	(18:0_17:0_20:5)	(18:0)	(17:0)	(20:5)		C58 H106 O6 N1	912.801	16.2307	0.24685	1.18774e-05	2.5091e+07	1.69709e+07	2.24004e+07	2.32127e+07	1.55e+07	1.74465e+07	1.22289e+07	3.79908e+06	5.97263e+06	1.13134e+07	6.84036e+06	6.89199e+06	6.62484e+06	8.30274e+06	1.57022e+07	1.31815e+07	4.68727e+06	7.72895e+06	4.60519e+06	5.50776e+06	3.07559e+06	5.3069e+06	7.02304e+06	2.79115e+06	1.17534e+07	1.13963e+07	1.17679e+07	6.53453e+06
NEG327	Y	LPC(14:0)+HCOO	LPC(14:0)+HCOO	LPC	(14:0)	(14:0)				C23 H47 O9 N1 P1	512.299	1.30291	0.0242032	4.01263e-09	2.09719e+06	1.08359e+06	2.0896e+06	1.53255e+06	1.44122e+06	1.24039e+06	109955	86819.3	283053	331922	319624	353338	1.32024e+06	1.2756e+06	1.14771e+06	1.49677e+06	1.13511e+06	848282	266010	274686	168446	246436	337488	194516	886547	858571	872574	837541
NEG738	Y	PI(17:0_20:4)-H	PI(37:4)-H	PI	(17:0_20:4)	(17:0)	(20:4)			C46 H80 O13 N0 P1	871.534	8.03936	0.0726204	4.7421e-10	984311	663765	730352	740348	620418	606148	1.29342e+06	1.25636e+06	1.50557e+06	1.7364e+06	2.20783e+06	1.75638e+06	560067	505253	560132	562829	502064	664153	1.42045e+06	1.20131e+06	1.49382e+06	1.67916e+06	1.66708e+06	1.18835e+06	959544	1.11162e+06	997797	954742
POS2926	Y	TG(20:1_20:1_20:1)+NH4	TG(60:3)+NH4	TG	(20:1_20:1_20:1)	(20:1)	(20:1)	(20:1)		C63 H120 O6 N1	986.911	17.1221	0.301843	0.0017816	7.74764e+06	4.33145e+06	6.99804e+06	7.22763e+06	6.59606e+06	5.37002e+06	8.03685e+06	2.69657e+06	3.58239e+06	6.14063e+06	4.43149e+06	4.08784e+06	2.27165e+06	3.16061e+06	4.07663e+06	4.07497e+06	1.67202e+06	2.53283e+06	2.72323e+06	3.31094e+06	2.74671e+06	3.26903e+06	5.11063e+06	1.51217e+06	4.70227e+06	4.40292e+06	4.71549e+06	2.20549e+06
NEG645	Y	PE(20:2e_17:1)-H	PE(37:3e)-H	PE	(20:2e_17:1)	(20:2e)	(17:1)			C42 H79 O7 N1 P1	740.56	11.2973	0.0322721	2.11973e-06	1.12771e+07	7.88664e+06	9.35736e+06	8.56588e+06	7.86979e+06	8.41515e+06	3.48124e+06	3.10113e+06	5.43157e+06	5.0697e+06	4.61392e+06	4.93428e+06	8.03625e+06	9.73329e+06	8.93091e+06	8.43622e+06	6.05595e+06	8.0056e+06	4.04047e+06	4.19328e+06	4.32586e+06	4.35043e+06	6.9005e+06	2.90376e+06	6.55536e+06	6.60802e+06	6.14402e+06	6.46437e+06
NEG694	Y	PE(20:1_22:2)-H	PE(42:3)-H	PE	(20:1_22:2)	(20:1)	(22:2)			C47 H87 O8 N1 P1	824.617	12.5681	0.0735985	0.0482068	8.64154e+06	6.13884e+06	4.92188e+06	6.74502e+06	4.95555e+06	5.82669e+06	6.4132e+06	3.33526e+06	9.70079e+06	9.81077e+06	5.10218e+06	1.05228e+07	6.15994e+06	9.1321e+06	8.27727e+06	6.83863e+06	5.28471e+06	8.51627e+06	9.87388e+06	9.62657e+06	9.76266e+06	1.06482e+07	1.80102e+07	6.89243e+06	7.04114e+06	8.15969e+06	7.02449e+06	7.19973e+06
POS1374	Y	PE(16:0p_20:5)+H	PE(36:5p)+H	PE	(16:0p_20:5)	(16:0p)	(20:5)			C41 H73 O7 N1 P1	722.512	8.71387	0.0199224	4.83854e-05	2.03227e+07	1.19811e+07	1.24328e+07	1.18006e+07	1.21271e+07	1.3565e+07	4.92984e+06	4.65412e+06	7.77072e+06	8.22079e+06	8.12028e+06	9.25922e+06	1.68196e+07	2.30444e+07	2.0159e+07	1.99654e+07	1.08102e+07	1.83111e+07	1.01893e+07	1.1033e+07	1.01545e+07	1.14782e+07	1.99871e+07	9.12412e+06	1.35428e+07	1.34891e+07	1.30653e+07	1.30528e+07
NEG392	Y	LPI(20:4)-H	LPI(20:4)-H	LPI	(20:4)	(20:4)				C29 H48 O12 N0 P1	619.289	1.20585	0.143208	2.48908e-05	1.54572e+06	557062	942372	1.34979e+06	1.18532e+06	965600	335081	257524	491266	476183	654514	362803	1.53812e+06	1.55971e+06	1.27886e+06	1.30451e+06	1.71807e+06	1.69964e+06	579975	1.20102e+06	203563	537446	598792	450152	939344	835360	1.07871e+06	783614
POS2761	Y	TG(16:0_16:0_22:6)+NH4	TG(54:6)+NH4	TG	(16:0_16:0_22:6)	(16:0)	(16:0)	(22:6)		C57 H102 O6 N1	896.77	16.184	0.221328	0.000416925	2.14556e+07	1.27742e+07	9.76444e+07	4.08187e+07	4.88624e+07	1.29452e+07	8.82878e+06	2.81308e+06	4.17949e+06	8.17254e+06	8.88412e+06	5.14061e+06	1.29491e+07	1.75036e+07	4.25598e+07	3.79891e+07	3.61694e+06	1.27153e+07	3.62855e+06	4.42396e+06	5.51325e+06	5.78136e+06	8.02876e+06	1.37591e+06	1.96896e+07	2.29037e+07	1.76112e+07	2.89176e+07
POS2863	Y	TG(18:0_18:0_22:2)+NH4	TG(58:2)+NH4	TG	(18:0_18:0_22:2)	(18:0)	(18:0)	(22:2)		C61 H118 O6 N1	960.895	17.1325	0.263761	0.00345051	8.95637e+06	5.63109e+06	7.87789e+06	8.69146e+06	7.84873e+06	5.81491e+06	1.01259e+07	3.3571e+06	4.73277e+06	8.50983e+06	6.09459e+06	5.48071e+06	2.82896e+06	3.59636e+06	5.4387e+06	5.56395e+06	2.31301e+06	3.29369e+06	3.53018e+06	4.16522e+06	3.45275e+06	4.86469e+06	6.06429e+06	2.27203e+06	5.88082e+06	5.57182e+06	5.90161e+06	3.10366e+06
NEG568	Y	PC(18:0e_22:6)+HCOO	PC(40:6e)+HCOO	PC	(18:0e_22:6)	(18:0e)	(22:6)			C49 H87 O9 N1 P1	864.612	10.1364	0.0167217	3.32819e-10	5.52223e+06	4.15871e+06	4.33665e+06	4.3833e+06	4.04154e+06	4.18429e+06	4.38669e+06	3.69287e+06	6.11274e+06	7.35044e+06	6.8009e+06	6.45645e+06	2.82919e+06	3.49304e+06	3.22882e+06	2.5541e+06	2.29068e+06	3.53182e+06	1.24985e+07	1.25976e+07	1.19021e+07	1.21732e+07	1.84555e+07	1.07172e+07	7.10274e+06	6.87345e+06	6.86984e+06	6.86983e+06
NEG61	Y	Cer(d18:2_16:0)+HCOO	Cer(d34:2)+HCOO	Cer	(d18:2_16:0)	(d18:2)	(16:0)			C35 H66 O5 N1	580.495	9.18781	0.0268827	0.000436122	1.89417e+07	1.24414e+07	1.45745e+07	1.40027e+07	1.14577e+07	1.2011e+07	1.59612e+07	1.22e+07	2.43275e+07	1.90028e+07	2.10168e+07	2.14141e+07	2.52402e+07	2.82331e+07	2.85941e+07	2.69208e+07	2.02351e+07	2.45633e+07	1.95647e+07	1.9311e+07	1.74214e+07	1.89682e+07	3.23663e+07	1.70496e+07	1.94132e+07	1.84098e+07	1.843e+07	1.83913e+07
NEG359	Y	LPC(20:2e)+HCOO	LPC(20:2e)+HCOO	LPC	(20:2e)	(20:2e)				C29 H57 O8 N1 P1	578.383	3.05553	0.0743644	1.13187e-13	4.40926e+06	2.83781e+06	2.69376e+06	3.51153e+06	3.09735e+06	3.69223e+06	1.339e+06	993067	2.56632e+06	1.61602e+06	1.94702e+06	2.93461e+06	289593	293518	356161	271178	180194	235442	244170	202471	271452	197110	243705	132651	1.37591e+06	1.3654e+06	1.52503e+06	1.27645e+06
POS2645	Y	TG(15:0_16:0_20:5)+NH4	TG(51:5)+NH4	TG	(15:0_16:0_20:5)	(15:0)	(16:0)	(20:5)		C54 H98 O6 N1	856.739	15.8057	0.0590216	5.20086e-08	1.15093e+07	9.5442e+06	1.19936e+07	1.0067e+07	7.8286e+06	7.93966e+06	2.67213e+06	745954	1.28045e+06	2.22211e+06	1.5707e+06	1.52934e+06	4.22708e+06	3.15499e+06	7.2337e+06	5.24707e+06	1.59395e+06	2.71576e+06	1.29056e+06	1.10395e+06	706247	995451	1.28177e+06	330391	4.39287e+06	4.45197e+06	4.0781e+06	4.71152e+06
POS2812	Y	TG(18:0_16:0_22:5)+NH4	TG(56:5)+NH4	TG	(18:0_16:0_22:5)	(18:0)	(16:0)	(22:5)		C59 H108 O6 N1	926.817	16.1397	0.312605	0.00238337	3.46024e+07	2.3601e+07	3.93547e+07	3.42135e+07	1.2484e+08	3.17453e+07	2.1126e+07	6.89939e+06	4.50783e+07	1.35268e+07	3.16327e+07	1.42361e+07	1.01076e+07	1.47466e+07	3.09052e+07	2.1753e+07	9.88282e+06	1.33887e+07	9.60572e+06	1.18318e+07	7.44919e+06	2.02877e+07	1.13937e+07	6.36432e+06	2.81831e+07	2.68392e+07	2.84055e+07	1.2828e+07
NEG588	Y	PC(20:1_22:5)+HCOO	PC(42:6)+HCOO	PC	(20:1_22:5)	(20:1)	(22:5)			C51 H89 O10 N1 P1	906.623	9.48186	0.0247601	9.89493e-10	2.59613e+06	2.07779e+06	2.37254e+06	2.20166e+06	1.94298e+06	2.21126e+06	669796	515322	746897	812443	991354	889457	1.6189e+06	1.84478e+06	1.70547e+06	1.6523e+06	1.14364e+06	1.53688e+06	845929	766530	820338	827552	1.18372e+06	818422	1.36712e+06	1.35134e+06	1.36754e+06	1.29709e+06
NEG536	Y	PC(17:0_22:2)+HCOO	PC(39:2)+HCOO	PC	(17:0_22:2)	(17:0)	(22:2)			C48 H91 O10 N1 P1	872.639	11.3236	0.139492	1.92786e-06	242372	126236	221490	185140	199530	122331	298113	269233	444618	378786	404037	441126	109220	115212	185030	99064.5	96131.3	126542	244383	245676	271542	315275	467562	189865	274770	268138	201864	275218
NEG549	Y	PC(17:1_22:6)+HCOO	PC(39:7)+HCOO	PC	(17:1_22:6)	(17:1)	(22:6)			C48 H81 O10 N1 P1	862.56	7.87831	0.113152	0.0395632	1.08254e+06	899559	1.22547e+06	780304	732037	982591	381098	463056	650390	599049	521753	1.44188e+06	724784	653360	728582	787576	746596	792113	696399	957062	957611	849777	1.59146e+06	925917	704345	666474	667493	838327
NEG581	Y	PC(19:1_22:6)+HCOO	PC(41:7)+HCOO	PC	(19:1_22:6)	(19:1)	(22:6)			C50 H85 O10 N1 P1	890.592	8.94798	0.0743394	1.29582e-06	993164	605518	835586	856257	677744	833953	259286	151483	301604	353939	395172	337608	590155	858254	523928	659586	583131	601395	456821	574275	551897	447926	657804	561822	542150	607631	508749	551601
POS2848	Y	TG(18:1_20:4_20:5)+Na	TG(58:10)+Na	TG	(18:1_20:4_20:5)	(18:1)	(20:4)	(20:5)		C61 H98 O6 Na1	949.726	15.2794	0.11358	5.37836e-06	1.14975e+06	1.18695e+06	1.25421e+06	1.04513e+06	1.13454e+06	959901	667558	198774	349645	484365	482042	397210	595900	456192	961998	471928	147033	258271	157461	83969.9	26269.1	98917.5	319618	38973.1	556000	550578	551577	685745
POS2888	Y	TG(18:0_20:4_20:5)+NH4	TG(58:9)+NH4	TG	(18:0_20:4_20:5)	(18:0)	(20:4)	(20:5)		C61 H104 O6 N1	946.786	15.8995	0.0547877	7.41457e-08	1.25955e+07	1.32055e+07	1.39618e+07	9.8949e+06	8.31706e+06	1.15915e+07	1.94851e+06	2.35411e+06	3.93817e+06	4.98471e+06	1.82261e+06	2.07185e+06	5.30515e+06	3.92558e+06	1.00462e+07	4.83234e+06	2.26973e+06	3.51909e+06	695209	1.75893e+06	779428	2.07098e+06	1.13908e+06	515735	6.82088e+06	6.58031e+06	6.32241e+06	5.99936e+06
POS2953	Y	TG(18:1_22:6_22:6)+Na	TG(62:13)+Na	TG	(18:1_22:6_22:6)	(18:1)	(22:6)	(22:6)		C65 H100 O6 Na1	999.741	15.5822	0.10087	9.5171e-07	2.23675e+06	2.28233e+06	2.10298e+06	1.91938e+06	1.75633e+06	1.89033e+06	1.00983e+06	300968	566173	728018	723235	735538	909429	854624	1.60687e+06	1.04372e+06	314567	568412	289504	239077	128207	268122	492939	92097.3	968186	1.00251e+06	897438	1.13818e+06
NEG526	Y	PC(18:1e_20:5)+HCOO	PC(38:6e)+HCOO	PC	(18:1e_20:5)	(18:1e)	(20:5)			C47 H83 O9 N1 P1	836.581	9.50168	0.0254672	2.38423e-10	7.25625e+06	5.86277e+06	5.74201e+06	6.1978e+06	4.93797e+06	5.38958e+06	1.31566e+07	1.20528e+07	1.93604e+07	1.67526e+07	2.23363e+07	1.83197e+07	3.52604e+06	4.85324e+06	4.11729e+06	4.86875e+06	2.74344e+06	4.46624e+06	1.3989e+07	1.26745e+07	1.49111e+07	1.53967e+07	2.62902e+07	1.33562e+07	1.06247e+07	1.06269e+07	1.06332e+07	1.00938e+07
NEG89	Y	Cer(d20:2_17:1)+HCOO	Cer(d37:3)+HCOO	Cer	(d20:2_17:1)	(d20:2)	(17:1)			C38 H70 O5 N1	620.526	10.2188	0.0203191	6.40498e-07	5.00414e+06	3.36903e+06	4.08843e+06	3.87275e+06	2.8031e+06	3.55389e+06	7.16738e+06	5.36017e+06	1.2874e+07	8.9333e+06	9.06305e+06	1.03585e+07	6.44721e+06	8.08833e+06	8.10143e+06	7.75484e+06	5.14337e+06	7.41973e+06	1.04379e+07	1.04806e+07	1.18195e+07	1.09124e+07	1.86022e+07	8.95265e+06	7.43352e+06	7.14243e+06	7.13949e+06	7.13921e+06
NEG636	Y	PE(18:1e_18:2)-H	PE(36:3e)-H	PE	(18:1e_18:2)	(18:1e)	(18:2)			C41 H77 O7 N1 P1	726.544	10.8401	0.0536654	0.00990978	3.45771e+06	2.4367e+06	2.91237e+06	3.13728e+06	2.78028e+06	2.66039e+06	1.48681e+06	1.19904e+06	1.99728e+06	1.95678e+06	1.83034e+06	2.17404e+06	2.08786e+06	3.22492e+06	2.57515e+06	2.56418e+06	1.66022e+06	2.66142e+06	1.48653e+06	1.74131e+06	1.54518e+06	1.97846e+06	3.88796e+06	1.82676e+06	2.28067e+06	2.01361e+06	2.23399e+06	2.20074e+06
POS2727	Y	TG(14:0_20:5_20:5)+NH4	TG(54:10)+NH4	TG	(14:0_20:5_20:5)	(14:0)	(20:5)	(20:5)		C57 H94 O6 N1	888.708	14.5399	0.0448912	1.22168e-08	4.46441e+06	3.58563e+06	4.33348e+06	3.61166e+06	3.38285e+06	2.98854e+06	667797	148044	216105	489826	414175	366507	1.5177e+06	1.43449e+06	2.81089e+06	1.76378e+06	627117	889898	207353	105720	81840.3	119792	234503	590681	1.53689e+06	1.59287e+06	1.50031e+06	1.66233e+06
NEG161	Y	Cer(t16:1_18:1)+HCOO	Cer(t34:2)+HCOO	Cer	(t16:1_18:1)	(t16:1)	(18:1)			C35 H66 O6 N1	596.49	8.36694	0.0317376	0.000102808	4.3225e+06	3.65031e+06	3.65297e+06	2.73461e+06	2.99026e+06	3.24154e+06	4.82285e+06	3.11503e+06	1.02953e+07	5.48988e+06	6.03028e+06	7.14382e+06	5.17362e+06	5.83351e+06	6.02177e+06	5.14454e+06	3.7811e+06	5.04037e+06	2.44663e+06	2.65177e+06	1.93694e+06	2.3882e+06	3.84687e+06	2.83388e+06	3.96527e+06	3.73017e+06	3.96593e+06	3.78321e+06
NEG514	Y	PC(20:1_18:3)+HCOO	PC(38:4)+HCOO	PC	(20:1_18:3)	(20:1)	(18:3)			C47 H85 O10 N1 P1	854.592	9.01321	0.0487343	0.00251729	3.01562e+06	2.29441e+06	2.68745e+06	2.23932e+06	2.33723e+06	2.07474e+06	3.14866e+06	2.14181e+06	3.68518e+06	4.31593e+06	4.90441e+06	4.14097e+06	1.92226e+06	2.18668e+06	2.24789e+06	2.26997e+06	1.56388e+06	2.44689e+06	2.83049e+06	3.90491e+06	3.09729e+06	2.98742e+06	3.08926e+06	1.80582e+06	2.61392e+06	2.50819e+06	2.33961e+06	2.58128e+06
POS2725	Y	TG(18:0_18:0_18:1)+NH4	TG(54:1)+NH4	TG	(18:0_18:0_18:1)	(18:0)	(18:0)	(18:1)		C57 H112 O6 N1	906.848	16.9122	0.235947	0.021553	1.26927e+07	9.15475e+06	1.22998e+07	1.18696e+07	1.35873e+07	1.00471e+07	1.25824e+07	5.68991e+06	7.87278e+06	1.06971e+07	8.98632e+06	8.63186e+06	5.65538e+06	6.87589e+06	9.8534e+06	1.09498e+07	5.2647e+06	6.81845e+06	6.75153e+06	8.42037e+06	6.12109e+06	9.50513e+06	1.08754e+07	6.10569e+06	1.03246e+07	1.03214e+07	1.0364e+07	5.97374e+06
POS2753	Y	TG(18:0_16:0_20:4)+NH4	TG(54:4)+NH4	TG	(18:0_16:0_20:4)	(18:0)	(16:0)	(20:4)		C57 H106 O6 N1	900.801	16.6143	0.123502	0.0220642	5.68078e+06	2.88372e+06	3.02013e+06	3.06843e+06	7.7035e+07	2.7537e+06	4.24551e+06	2.44307e+06	3.27357e+06	3.4787e+06	3.68778e+06	3.12453e+06	1.29431e+06	1.35635e+07	2.02318e+07	1.64341e+07	7.88446e+06	8.96042e+06	2.39633e+06	1.97981e+06	1.04977e+06	1.78339e+06	2.08612e+06	1.62602e+06	2.46036e+06	1.99492e+06	2.09512e+06	1.85296e+06
POS2827	Y	TG(16:0_20:4_20:5)+NH4	TG(56:9)+NH4	TG	(16:0_20:4_20:5)	(16:0)	(20:4)	(20:5)		C59 H100 O6 N1	918.755	15.6135	0.139997	8.32874e-07	1.86551e+07	1.40947e+07	1.72043e+07	1.45747e+07	1.29812e+07	1.26639e+07	1.03836e+07	3.20562e+06	4.67682e+06	7.45787e+06	7.28357e+06	5.73974e+06	5.17645e+06	5.91419e+06	1.18996e+07	9.93088e+06	2.09921e+06	4.45361e+06	1.92257e+06	1.65418e+06	1.01046e+06	1.93387e+06	3.17838e+06	659063	7.60476e+06	9.22756e+06	6.80424e+06	8.94472e+06
POS523	Y	Hex1Cer(m19:1_16:1+O)+H	Hex1Cer(m35:2+O)+H	Hex1Cer	(m19:1_16:1+O)	(m19:1)	(16:1+O)			C41 H78 O8 N1	712.572	8.83521	0.0286156	6.62455e-08	1.07095e+06	621826	663696	641981	625576	495301	1.28316e+06	1.0724e+06	1.95583e+06	1.90391e+06	2.23248e+06	2.3359e+06	1.05363e+06	920152	999073	980582	580004	832818	2.55198e+06	2.31943e+06	2.2037e+06	2.21256e+06	4.43223e+06	2.40059e+06	1.64618e+06	1.67774e+06	1.57668e+06	1.59469e+06
POS1081	Y	PC(16:1e_22:6)+H	PC(38:7e)+H	PC	(16:1e_22:6)	(16:1e)	(22:6)			C46 H81 O7 N1 P1	790.575	10.6769	0.0656354	0.0339098	5.04338e+07	3.20685e+07	3.50204e+07	4.13376e+07	3.45125e+07	3.72787e+07	3.27653e+07	2.46466e+07	5.07713e+07	5.27219e+07	4.77789e+07	6.01748e+07	3.77902e+07	6.16876e+07	3.57397e+07	4.83248e+07	2.76509e+07	3.80072e+07	5.15505e+07	6.54258e+07	6.06069e+07	5.22411e+07	9.74078e+07	4.55424e+07	5.10859e+07	4.46924e+07	4.55905e+07	4.48032e+07
NEG65	Y	Cer(d16:2_18:1)+HCOO	Cer(d34:3)+HCOO	Cer	(d16:2_18:1)	(d16:2)	(18:1)			C35 H64 O5 N1	578.479	8.54133	0.00994698	0.000527044	1.9727e+07	1.63491e+07	1.87926e+07	1.90707e+07	1.67654e+07	1.68207e+07	1.90387e+07	1.53238e+07	3.08773e+07	2.34965e+07	2.40438e+07	2.72596e+07	2.80879e+07	3.04458e+07	3.40562e+07	2.9121e+07	2.27748e+07	3.04768e+07	2.03353e+07	2.09428e+07	1.81985e+07	1.93864e+07	2.6698e+07	1.74376e+07	2.12913e+07	2.12923e+07	2.09281e+07	2.09282e+07
NEG520	Y	PC(18:0e_20:5)+HCOO	PC(38:5e)+HCOO	PC	(18:0e_20:5)	(18:0e)	(20:5)			C47 H85 O9 N1 P1	838.597	9.55658	0.0285485	6.68241e-10	811004	617963	705392	812553	635222	658518	1.54085e+06	1.2528e+06	1.97232e+06	2.08004e+06	2.21021e+06	2.01367e+06	449997	441832	461083	498754	388899	601293	1.59706e+06	1.59536e+06	1.54299e+06	1.43396e+06	3.16861e+06	1.25385e+06	1.3162e+06	1.3055e+06	1.35385e+06	1.26296e+06
POS1360	Y	PE(18:0p_18:0)+H	PE(36:0p)+H	PE	(18:0p_18:0)	(18:0p)	(18:0)			C41 H83 O7 N1 P1	732.59	12.7098	0.0481162	2.14454e-13	8.94495e+06	6.30393e+06	6.56279e+06	7.37094e+06	7.27987e+06	7.0825e+06	3.64721e+06	2.72359e+06	6.24909e+06	5.01061e+06	5.3452e+06	6.58739e+06	2.06721e+06	2.66104e+06	2.16726e+06	1.9168e+06	1.39933e+06	1.77499e+06	504891	478230	607476	402684	817605	473216	3.81693e+06	3.46063e+06	3.56824e+06	3.44456e+06
POS380	Y	DG(18:1_18:1)+NH4	DG(36:2)+NH4	DG	(18:1_18:1)	(18:1)	(18:1)			C39 H76 O5 N1	638.572	12.0685	0.0410667	0.00321462	1.07062e+07	1.16945e+07	2.69149e+07	1.37835e+07	8.62755e+07	1.24009e+07	7.31683e+06	5.65718e+06	1.92153e+07	7.23071e+06	9.56431e+06	7.433e+06	7.15312e+06	7.07601e+06	8.70693e+06	6.86135e+06	5.92475e+06	7.0036e+06	7.84983e+06	6.98847e+06	5.61616e+06	7.49192e+06	7.47933e+06	6.10392e+06	2.4989e+07	2.50956e+07	2.30366e+07	2.50677e+07
NEG72	Y	Cer(d18:2_17:0)+HCOO	Cer(d35:2)+HCOO	Cer	(d18:2_17:0)	(d18:2)	(17:0)			C36 H68 O5 N1	594.51	9.67888	0.0203612	3.94768e-05	1.74258e+06	1.33366e+06	1.44165e+06	1.31968e+06	1.18529e+06	1.23909e+06	1.48226e+06	1.1421e+06	2.5807e+06	1.72085e+06	2.08679e+06	2.38577e+06	3.07284e+06	3.62491e+06	3.51497e+06	3.24272e+06	2.16303e+06	2.90411e+06	2.01634e+06	2.42184e+06	2.00731e+06	2.20895e+06	3.65466e+06	2.0514e+06	2.11788e+06	2.07242e+06	2.0211e+06	2.10061e+06
NEG354	Y	LPC(19:1)+HCOO	LPC(19:1)+HCOO	LPC	(19:1)	(19:1)				C28 H55 O9 N1 P1	580.362	2.2021	0.0727936	1.33401e-09	1.58989e+06	1.00739e+06	1.32689e+06	1.199e+06	1.14407e+06	1.10721e+06	289434	289798	420117	396390	339301	784372	985533	1.01082e+06	934668	987916	795756	647517	254032	221310	218425	231600	246694	107048	715052	638970	755949	673855
NEG751	Y	PI(20:1_20:3)-H	PI(40:4)-H	PI	(20:1_20:3)	(20:1)	(20:3)			C49 H86 O13 N0 P1	913.581	9.03988	0.340108	1.31479e-06	1.41335e+06	1.44643e+06	1.18088e+06	1.14685e+06	1.27539e+06	1.03286e+06	112840	190069	175255	143906	357302	191105	1.12613e+06	529829	811982	472484	730749	620579	422759	103608	105559	537486	412204	370489	664202	326182	694418	428545
POS2802	Y	TG(18:0_16:0_22:2)+NH4	TG(56:2)+NH4	TG	(18:0_16:0_22:2)	(18:0)	(16:0)	(22:2)		C59 H114 O6 N1	932.864	16.917	0.263643	0.000386517	1.97249e+07	1.36678e+07	1.99839e+07	1.72572e+07	2.54874e+07	1.38044e+07	1.52721e+07	6.08169e+06	8.98223e+06	1.26128e+07	1.12104e+07	1.03327e+07	6.47623e+06	8.35695e+06	1.35269e+07	1.19201e+07	5.84111e+06	8.40597e+06	6.90197e+06	7.74278e+06	6.04907e+06	1.01434e+07	1.13587e+07	5.5941e+06	1.35676e+07	1.30875e+07	1.35918e+07	7.18093e+06
POS922	Y	PC(14:1e_20:5)+H	PC(34:6e)+H	PC	(14:1e_20:5)	(14:1e)	(20:5)			C42 H75 O7 N1 P1	736.528	9.13535	0.0174719	0.00997248	1.19601e+07	8.79372e+06	9.44113e+06	9.42743e+06	8.32051e+06	9.96966e+06	5.52309e+06	4.86849e+06	8.2245e+06	8.73174e+06	1.05469e+07	9.4288e+06	1.00365e+07	1.52373e+07	1.07685e+07	1.18133e+07	7.09145e+06	1.06242e+07	1.1282e+07	1.23586e+07	1.16924e+07	1.28868e+07	2.10128e+07	1.03841e+07	1.05687e+07	1.05691e+07	1.0346e+07	1.01972e+07
POS1379	Y	PE(14:1e_23:1)+Na	PE(37:2e)+Na	PE	(14:1e_23:1)	(14:1e)	(23:1)			C42 H82 O7 N1 P1 Na1	766.572	11.0178	0.0174141	2.53248e-06	4.54791e+06	4.8475e+06	4.43109e+06	4.25174e+06	4.11735e+06	7.43838e+06	1.02396e+07	7.58067e+06	1.44023e+07	1.33984e+07	1.21877e+07	1.48214e+07	5.62656e+06	9.01942e+06	3.56305e+06	7.56763e+06	3.98307e+06	4.01105e+06	1.33325e+07	1.64321e+07	2.47126e+07	1.15264e+07	3.68962e+07	1.30785e+07	1.01398e+07	1.01407e+07	1.00135e+07	9.77027e+06
POS1552	Y	PS(8:1e_12:0)+H	PS(20:1e)+H	PS	(8:1e_12:0)	(8:1e)	(12:0)			C26 H51 O9 N1 P1	552.33	2.3192	0.0621711	0.0258744	6.2388e+06	3.44062e+06	5.08854e+06	2.632e+06	4.14765e+06	3.74189e+06	2.96696e+06	3.1844e+06	3.97279e+06	3.33559e+06	4.93996e+06	4.66124e+06	3.1242e+06	2.43203e+06	2.72575e+06	2.69477e+06	2.14175e+06	2.58441e+06	5.22656e+06	5.61516e+06	2.43345e+06	2.80672e+06	4.28058e+06	3.91174e+06	3.56081e+06	3.39452e+06	3.13444e+06	3.14832e+06
POS2622	Y	TG(16:0_16:0_18:3)+NH4	TG(50:3)+NH4	TG	(16:0_16:0_18:3)	(16:0)	(16:0)	(18:3)		C53 H100 O6 N1	846.755	15.7788	0.309373	1.58805e-05	8.34436e+06	9.96766e+06	8.00441e+06	7.26925e+06	5.68279e+06	1.13118e+07	2.05039e+06	2.29542e+06	2.00562e+06	4.06087e+06	2.28115e+06	3.95422e+06	2.49982e+06	5.52581e+06	5.46846e+06	4.75369e+06	2.38104e+06	3.3604e+06	3.0965e+06	1.82545e+06	2.03423e+06	3.49684e+06	4.10777e+06	1.78835e+06	4.12039e+06	3.94852e+06	4.12484e+06	1.89192e+06
NEG170	Y	Cer(t18:1_18:1)+HCOO	Cer(t36:2)+HCOO	Cer	(t18:1_18:1)	(t18:1)	(18:1)			C37 H70 O6 N1	624.521	9.51454	0.00951742	1.40714e-09	7.8492e+06	6.26889e+06	6.69417e+06	6.59572e+06	5.68964e+06	5.7597e+06	3.54386e+06	2.71391e+06	5.82398e+06	4.30211e+06	4.65922e+06	4.55116e+06	9.99486e+06	1.0642e+07	1.1489e+07	1.10939e+07	7.14529e+06	1.02174e+07	2.81624e+06	2.596e+06	2.60635e+06	2.82914e+06	3.88083e+06	2.8602e+06	6.22019e+06	6.26731e+06	6.148e+06	6.14643e+06
NEG741	Y	PI(18:0e_20:4)-H	PI(38:4e)-H	PI	(18:0e_20:4)	(18:0e)	(20:4)			C47 H84 O12 N0 P1	871.571	9.17112	0.0231567	9.99245e-14	870231	615583	790647	645263	614584	724563	1.8164e+06	1.75603e+06	1.94728e+06	2.59702e+06	2.71187e+06	2.51504e+06	547995	804612	528255	620137	446572	559205	2.86663e+06	3.21823e+06	2.89372e+06	2.92916e+06	4.1299e+06	3.12613e+06	1.6235e+06	1.54914e+06	1.56258e+06	1.54523e+06
POS8	Y	AcCa(19:0)+H	AcCa(19:0)+H	AcCa	(19:0)	(19:0)				C26 H52 O4 N1	442.389	2.90152	0.0129196	2.30751e-06	3.09281e+06	2.52597e+06	2.77485e+06	2.40121e+06	2.69539e+06	2.77205e+06	2.75577e+06	2.35606e+06	3.07901e+06	3.16282e+06	3.9278e+06	4.36196e+06	1.49883e+06	1.89517e+06	1.50084e+06	1.75682e+06	1.24174e+06	1.31237e+06	1.75752e+06	1.94803e+06	2.09839e+06	1.82946e+06	2.6732e+06	1.4014e+06	2.43301e+06	2.43797e+06	2.37051e+06	2.40323e+06
POS2822	Y	TG(16:0_18:2_22:6)+NH4	TG(56:8)+NH4	TG	(16:0_18:2_22:6)	(16:0)	(18:2)	(22:6)		C59 H102 O6 N1	920.77	15.8869	0.0475781	7.89534e-07	1.91059e+07	1.6108e+07	1.73894e+07	1.61195e+07	1.07916e+07	1.34155e+07	6.54959e+06	1.98321e+06	2.96023e+06	5.50879e+06	4.69988e+06	4.37412e+06	7.86635e+06	6.47889e+06	1.29288e+07	8.55844e+06	2.83803e+06	5.05244e+06	2.35994e+06	1.91447e+06	1.26049e+06	1.96834e+06	3.75872e+06	735968	8.57682e+06	8.44147e+06	7.83087e+06	8.74965e+06
POS2832	Y	TG(17:0_20:5_20:5)+NH4	TG(57:10)+NH4	TG	(17:0_20:5_20:5)	(17:0)	(20:5)	(20:5)		C60 H100 O6 N1	930.755	15.4197	0.0167124	4.72455e-07	5.19388e+06	4.18288e+06	3.95084e+06	4.37222e+06	5.38916e+06	3.74074e+06	1.36603e+06	559047	968291	1.18021e+06	1.36054e+06	1.22154e+06	1.74308e+06	2.09702e+06	4.12289e+06	2.45351e+06	640514	1.18393e+06	412889	285295	205810	424647	972897	100402	2.06326e+06	2.0261e+06	2.08423e+06	2.10764e+06
NEG169	Y	Cer(t18:0_18:0)+HCOO	Cer(t36:0)+HCOO	Cer	(t18:0_18:0)	(t18:0)	(18:0)			C37 H74 O6 N1	628.552	10.3905	0.0558261	5.14115e-07	936112	741144	807881	792708	739608	824054	524721	450875	722000	637146	774074	847300	558691	752415	670716	695370	435762	600388	187899	271567	215212	337552	463502	241976	614712	586710	635201	558455
POS2634	Y	TG(16:1_14:0_20:5)+NH4	TG(50:6)+NH4	TG	(16:1_14:0_20:5)	(16:1)	(14:0)	(20:5)		C53 H94 O6 N1	840.708	15.1688	0.0432041	1.59434e-09	6.70949e+06	4.99417e+06	7.41528e+06	5.05714e+06	4.08824e+06	4.1128e+06	671130	163495	258249	629967	346272	272186	2.57515e+06	1.63264e+06	3.32283e+06	2.55032e+06	671753	1.25346e+06	327362	235087	88026.2	190399	393231	98960.6	2.18676e+06	2.12558e+06	2.02752e+06	2.24436e+06
NEG367	Y	LPE(17:0)-H	LPE(17:0)-H	LPE	(17:0)	(17:0)				C22 H45 O7 N1 P1	466.294	2.2198	0.0495384	1.41117e-08	8.56746e+06	5.31423e+06	6.36784e+06	7.11766e+06	5.26958e+06	6.78336e+06	2.78995e+06	2.38358e+06	4.35823e+06	3.68247e+06	4.43502e+06	5.97154e+06	5.60317e+06	6.63519e+06	5.79595e+06	6.44439e+06	4.77076e+06	5.86239e+06	2.2495e+06	2.054e+06	2.10999e+06	1.61744e+06	1.91715e+06	1.3584e+06	4.50018e+06	4.12736e+06	4.55844e+06	4.19658e+06
NEG543	Y	PC(19:0_20:5)+HCOO	PC(39:5)+HCOO	PC	(19:0_20:5)	(19:0)	(20:5)			C48 H85 O10 N1 P1	866.592	8.29239	0.0320284	0.000565141	1.07203e+07	8.76746e+06	1.01013e+07	9.38289e+06	8.20219e+06	8.8039e+06	9.25012e+06	8.8967e+06	1.19117e+07	1.15173e+07	1.30417e+07	1.21309e+07	7.53375e+06	9.71008e+06	8.46509e+06	8.02413e+06	6.39837e+06	7.94776e+06	1.05937e+07	1.0997e+07	1.10709e+07	1.13684e+07	1.44223e+07	9.67865e+06	9.51081e+06	8.8632e+06	9.05561e+06	8.93309e+06
POS991	Y	PC(14:1e_22:6)+H	PC(36:7e)+H	PC	(14:1e_22:6)	(14:1e)	(22:6)			C44 H77 O7 N1 P1	762.543	9.57766	0.0405347	0.0253282	4.15261e+07	2.77467e+07	3.04887e+07	3.10704e+07	2.75073e+07	3.50742e+07	2.14608e+07	1.71127e+07	3.04026e+07	2.97024e+07	2.87102e+07	3.44686e+07	3.18695e+07	4.8901e+07	3.18521e+07	4.24799e+07	2.29312e+07	3.50029e+07	3.60124e+07	4.20846e+07	4.08097e+07	3.9446e+07	6.39978e+07	3.16018e+07	3.59759e+07	3.49678e+07	3.5681e+07	3.28446e+07
POS2580	Y	TG(16:0_14:0_18:3)+NH4	TG(48:3)+NH4	TG	(16:0_14:0_18:3)	(16:0)	(14:0)	(18:3)		C51 H96 O6 N1	818.723	15.7735	0.0766263	1.7327e-09	5.29431e+06	3.53377e+06	4.90289e+06	4.63584e+06	3.23009e+06	3.80382e+06	1.26367e+06	639340	780231	1.06052e+06	1.16491e+06	1.10665e+06	1.89067e+06	1.97606e+06	3.21557e+06	2.82297e+06	1.31149e+06	1.60838e+06	926961	814768	772055	1.06397e+06	1.06887e+06	737713	2.05695e+06	2.09331e+06	2.06352e+06	2.39976e+06
POS2587	Y	TG(14:0_14:0_20:5)+NH4	TG(48:5)+NH4	TG	(14:0_14:0_20:5)	(14:0)	(14:0)	(20:5)		C51 H92 O6 N1	814.692	15.1336	0.0737039	1.77939e-06	4.03407e+06	3.25226e+06	4.68749e+06	3.15679e+06	2.56876e+06	2.3994e+06	537433	74694.6	146442	327346	229401	239236	1.14379e+06	880785	1.8639e+06	1.37416e+06	387884	658089	177111	851539	517633	85016	158864	644435	1.27575e+06	1.24626e+06	1.10883e+06	1.32042e+06
POS2813	Y	TG(18:0_18:0_20:5)+NH4	TG(56:5)+NH4	TG	(18:0_18:0_20:5)	(18:0)	(18:0)	(20:5)		C59 H108 O6 N1	926.817	16.6035	0.0280578	0.000205379	9.30315e+06	6.45366e+06	7.91795e+06	6.3558e+06	6.36884e+06	5.446e+06	7.9048e+06	3.22667e+06	4.81342e+06	8.07452e+06	6.871e+06	5.84306e+06	3.00382e+06	3.12303e+06	4.64231e+06	4.06203e+06	2.0576e+06	2.99899e+06	3.68251e+06	3.84542e+06	2.34274e+06	2.88281e+06	4.63834e+06	1.54665e+06	5.01154e+06	4.77302e+06	4.69516e+06	4.86049e+06
POS2916	Y	TG(20:5_20:4_20:4)+H	TG(60:13)+H	TG	(20:5_20:4_20:4)	(20:5)	(20:4)	(20:4)		C63 H97 O6	949.728	15.6346	0.122257	1.73862e-06	3.55917e+06	2.98374e+06	3.69565e+06	2.85112e+06	3.04729e+06	2.92896e+06	2.58358e+06	1.05501e+06	1.47219e+06	2.3239e+06	2.43813e+06	1.99818e+06	1.42868e+06	1.47056e+06	2.59676e+06	1.86215e+06	805258	1.1468e+06	998035	617806	420549	630377	956448	263515	1.8407e+06	1.92686e+06	1.73109e+06	2.28061e+06
POS2963	Y	TG(20:5_20:5_22:6)+H	TG(62:16)+H	TG	(20:5_20:5_22:6)	(20:5)	(20:5)	(22:6)		C65 H95 O6	971.712	14.9724	0.105052	0.000764605	1.3088e+06	899995	855313	1.40067e+06	1.23678e+06	663507	633813	124399	235528	438823	467022	251619	634800	541983	1.18019e+06	716892	137086	324485	138648	74781.5	32892.3	118261	315324	531419	571815	593860	534849	682131
POS451	Y	DG(20:1_20:5)+NH4	DG(40:6)+NH4	DG	(20:1_20:5)	(20:1)	(20:5)			C43 H76 O5 N1	686.572	11.2356	0.0174621	2.28071e-08	7.38103e+07	6.11069e+07	5.62566e+07	5.07278e+07	4.92168e+07	5.379e+07	1.60046e+07	1.09645e+07	1.7349e+07	2.02656e+07	2.48577e+07	2.4379e+07	6.25229e+07	7.01707e+07	6.45565e+07	6.12186e+07	3.59648e+07	5.56437e+07	2.85373e+07	2.72317e+07	2.33633e+07	2.64235e+07	3.54391e+07	1.99701e+07	4.30343e+07	4.33313e+07	4.16747e+07	4.23169e+07
NEG646	Y	PE(17:0_20:4)-H	PE(37:4)-H	PE	(17:0_20:4)	(17:0)	(20:4)			C42 H75 O8 N1 P1	752.524	9.34584	0.0120595	9.63724e-08	593827	502583	448876	471830	404697	480541	657989	663674	978166	948385	1.31708e+06	1.17852e+06	424742	509908	512545	507208	315969	595378	1.31045e+06	1.18684e+06	1.09127e+06	1.28653e+06	2.03702e+06	1.16173e+06	781500	781450	765680	764977
NEG572	Y	PC(18:1e_22:6)+HCOO	PC(40:7e)+HCOO	PC	(18:1e_22:6)	(18:1e)	(22:6)			C49 H85 O9 N1 P1	862.597	9.68454	0.200331	0.000143369	426941	382192	354607	395283	221594	290144	528985	351628	827549	617827	788299	936839	168454	199827	213587	352170	248914	248638	229637	567092	517382	451816	738060	549427	399395	493859	298126	418004
NEG73	Y	Cer(d16:2_19:1)+HCOO	Cer(d35:3)+HCOO	Cer	(d16:2_19:1)	(d16:2)	(19:1)			C36 H66 O5 N1	592.495	9.00074	0.0236545	2.56307e-06	1.55382e+07	1.19622e+07	1.39075e+07	1.17001e+07	1.06303e+07	1.10189e+07	1.30733e+07	1.11399e+07	2.70676e+07	1.77732e+07	1.80132e+07	2.0516e+07	2.81451e+07	3.00402e+07	3.4714e+07	3.03629e+07	2.18689e+07	2.9884e+07	2.49677e+07	2.78436e+07	2.23795e+07	2.37086e+07	3.35704e+07	2.11086e+07	2.02932e+07	1.98517e+07	1.93234e+07	1.93329e+07
POS2739	Y	TG(16:0_18:1_20:1)+NH4	TG(54:2)+NH4	TG	(16:0_18:1_20:1)	(16:0)	(18:1)	(20:1)		C57 H110 O6 N1	904.833	16.6635	0.290765	0.00276498	3.28824e+07	2.42299e+07	3.81989e+07	3.45685e+07	7.85634e+07	2.87408e+07	2.54973e+07	1.35669e+07	2.29071e+07	1.84344e+07	3.35053e+07	2.14265e+07	1.35646e+07	1.67469e+07	2.534e+07	2.32419e+07	1.53544e+07	1.80535e+07	1.56746e+07	1.93076e+07	1.45127e+07	2.91858e+07	1.99501e+07	1.63441e+07	2.91658e+07	2.85847e+07	2.92899e+07	1.4294e+07
NEG701	Y	PE(20:2e_22:4)-H	PE(42:6e)-H	PE	(20:2e_22:4)	(20:2e)	(22:4)			C47 H83 O7 N1 P1	804.591	11.4321	0.0213434	0.000504413	5.914e+06	4.2515e+06	4.607e+06	3.99419e+06	3.8315e+06	4.23225e+06	3.73312e+06	3.29228e+06	5.07619e+06	5.64432e+06	6.47597e+06	6.78575e+06	3.94595e+06	4.43688e+06	4.77688e+06	3.85767e+06	3.14376e+06	4.59102e+06	6.91941e+06	7.00111e+06	6.35284e+06	7.19808e+06	1.19426e+07	6.64679e+06	5.03288e+06	5.16049e+06	4.93543e+06	4.93398e+06
POS2577	Y	TG(16:0_14:0_18:2)+NH4	TG(48:2)+NH4	TG	(16:0_14:0_18:2)	(16:0)	(14:0)	(18:2)		C51 H98 O6 N1	820.739	15.915	0.117018	1.34209e-05	8.49788e+06	6.48624e+06	8.25161e+06	6.84773e+06	5.28224e+06	6.71146e+06	4.0474e+06	2.27342e+06	4.2333e+06	2.93954e+06	4.12787e+06	3.07361e+06	5.16636e+06	3.64663e+06	5.0752e+06	4.62862e+06	2.74763e+06	3.06356e+06	3.33875e+06	3.36872e+06	2.76853e+06	3.60691e+06	3.63831e+06	2.55525e+06	4.95642e+06	5.27799e+06	4.25133e+06	5.63515e+06
NEG71	Y	Cer(d18:1_17:0)+HCOO	Cer(d35:1)+HCOO	Cer	(d18:1_17:0)	(d18:1)	(17:0)			C36 H70 O5 N1	596.526	10.3466	0.0474943	3.67279e-08	4.43403e+06	2.76789e+06	3.71202e+06	3.35803e+06	2.75863e+06	3.02959e+06	8.22207e+06	6.21354e+06	1.40878e+07	1.03944e+07	1.17761e+07	1.21493e+07	6.61109e+06	8.35621e+06	8.12224e+06	7.10015e+06	5.3573e+06	7.24557e+06	9.85089e+06	1.05719e+07	9.99207e+06	1.08389e+07	1.83468e+07	9.55401e+06	7.48271e+06	7.4839e+06	6.76366e+06	7.37523e+06
POS392	Y	DG(18:1_18:2)+NH4	DG(36:3)+NH4	DG	(18:1_18:2)	(18:1)	(18:2)			C39 H74 O5 N1	636.556	11.1828	0.0268806	0.0153455	5.2541e+06	8.07748e+06	1.53568e+07	1.47576e+07	1.22353e+08	1.77631e+07	5.60627e+06	3.72643e+06	4.61996e+07	4.73328e+06	6.68933e+06	5.35912e+06	4.13213e+06	5.22827e+06	5.45861e+06	3.40693e+06	5.33513e+06	3.3837e+06	4.23641e+06	4.68176e+06	3.34594e+06	5.66207e+06	4.70561e+06	4.73099e+06	1.93085e+07	1.83113e+07	1.82351e+07	1.84185e+07
NEG378	Y	LPE(20:1)-H	LPE(20:1)-H	LPE	(20:1)	(20:1)				C25 H49 O7 N1 P1	506.325	2.82208	0.0569638	1.19769e-08	2.01781e+07	7.62516e+06	1.60752e+07	9.35133e+06	1.23734e+07	9.91304e+06	4.47372e+06	4.38068e+06	5.00374e+06	3.98628e+06	6.33848e+06	6.29032e+06	7.2935e+06	8.60161e+06	9.76262e+06	9.24195e+06	9.24043e+06	8.33558e+06	3.11312e+06	3.0032e+06	2.88664e+06	2.80211e+06	4.20337e+06	3.41687e+06	7.76806e+06	6.767e+06	7.28848e+06	7.16044e+06
NEG386	Y	LPE(22:5)-H	LPE(22:5)-H	LPE	(22:5)	(22:5)				C27 H45 O7 N1 P1	526.294	1.54204	0.0182879	0.0451655	5.92608e+06	4.00673e+06	5.15562e+06	3.88779e+06	3.56785e+06	3.58551e+06	4.35856e+06	4.19528e+06	4.39126e+06	3.61038e+06	6.55009e+06	5.51358e+06	5.23585e+06	4.26226e+06	4.87325e+06	4.40428e+06	4.02084e+06	4.01725e+06	5.93336e+06	5.1725e+06	5.18117e+06	5.03071e+06	7.89535e+06	5.6791e+06	4.80468e+06	4.82459e+06	4.63584e+06	4.71699e+06
NEG495	Y	PC(15:0_22:2)+HCOO	PC(37:2)+HCOO	PC	(15:0_22:2)	(15:0)	(22:2)			C46 H87 O10 N1 P1	844.607	10.4007	0.0228265	0.000799117	1.29351e+06	831878	729795	690800	989240	1.0147e+06	1.28667e+06	801310	1.54085e+06	1.20491e+06	1.71383e+06	1.70668e+06	471792	953154	578535	439435	811716	548301	715284	1.34869e+06	1.23377e+06	994163	2.05775e+06	1.63576e+06	1.20196e+06	1.16448e+06	1.13849e+06	1.18032e+06
POS1462	Y	PE(20:0p_22:2)+H	PE(42:2p)+H	PE	(20:0p_22:2)	(20:0p)	(22:2)			C47 H91 O7 N1 P1	812.653	13.6591	0.0180018	0.000395651	4.83884e+06	3.25699e+06	3.42905e+06	3.74726e+06	3.43382e+06	3.89828e+06	888759	676184	1.37675e+06	1.45515e+06	1.38245e+06	1.89119e+06	1.29317e+06	4.69081e+06	1.54496e+06	1.29798e+06	904011	3.15432e+06	1.36084e+06	1.5568e+06	1.38402e+06	1.42896e+06	2.28774e+06	1.31652e+06	1.46286e+06	1.48532e+06	1.43191e+06	1.43142e+06
POS2875	Y	TG(18:0_20:1_20:5)+NH4	TG(58:6)+NH4	TG	(18:0_20:1_20:5)	(18:0)	(20:1)	(20:5)		C61 H110 O6 N1	952.833	16.3876	0.25148	0.000195542	5.50176e+07	3.66827e+07	5.09914e+07	4.55182e+07	3.77147e+07	3.75065e+07	3.82792e+07	1.29457e+07	1.85174e+07	3.51263e+07	2.38037e+07	2.2417e+07	1.5319e+07	1.75368e+07	3.66433e+07	2.39514e+07	8.98951e+06	1.58705e+07	1.37415e+07	1.46403e+07	9.63664e+06	1.4026e+07	2.30771e+07	6.39371e+06	2.86612e+07	2.9146e+07	2.84398e+07	1.59165e+07
POS2455	Y	TG(16:0_14:0_14:0)+Na	TG(44:0)+Na	TG	(16:0_14:0_14:0)	(16:0)	(14:0)	(14:0)		C47 H90 O6 Na1	773.663	16.0217	0.153515	0.00746817	863425	822558	856608	695967	706767	841181	787420	787479	785629	726663	861260	864924	896050	607052	634306	586420	633975	663936	983152	882553	787197	802197	1.11574e+06	738797	931032	927020	935713	1.24086e+06
POS2712	Y	TG(16:0_17:0_20:1)+NH4	TG(53:1)+NH4	TG	(16:0_17:0_20:1)	(16:0)	(17:0)	(20:1)		C56 H110 O6 N1	892.833	16.7753	0.232711	0.00621185	5.09352e+06	2.9133e+06	4.69027e+06	4.37393e+06	4.09632e+06	4.04783e+06	4.30269e+06	2.15897e+06	2.49415e+06	3.31335e+06	3.23295e+06	2.75521e+06	1.62462e+06	2.382e+06	3.72974e+06	3.38686e+06	1.96665e+06	2.1664e+06	2.35317e+06	2.43945e+06	2.76385e+06	2.76905e+06	3.71153e+06	2.59983e+06	3.4711e+06	3.31205e+06	3.47801e+06	2.00178e+06
POS430	Y	DG(18:0_20:4)+NH4	DG(38:4)+NH4	DG	(18:0_20:4)	(18:0)	(20:4)			C41 H76 O5 N1	662.572	11.9826	0.0638772	1.75576e-07	8.56082e+06	6.30697e+06	6.86925e+06	6.46785e+06	6.28271e+06	6.30007e+06	1.10387e+07	7.60668e+06	1.37676e+07	1.36366e+07	1.42396e+07	1.53863e+07	6.92651e+06	7.84212e+06	6.64844e+06	7.30362e+06	4.64631e+06	6.33981e+06	1.42652e+07	1.67652e+07	1.45981e+07	1.33228e+07	1.93055e+07	1.19617e+07	1.07227e+07	1.05848e+07	9.40291e+06	1.08344e+07
POS2639	Y	TG(16:0_17:0_18:1)+NH4	TG(51:1)+NH4	TG	(16:0_17:0_18:1)	(16:0)	(17:0)	(18:1)		C54 H106 O6 N1	864.801	16.509	0.136203	0.0214921	5.46344e+06	5.32108e+06	5.00866e+06	4.50767e+06	3.63654e+06	4.71459e+06	3.6699e+06	2.89458e+06	3.19625e+06	3.94448e+06	4.73248e+06	3.67184e+06	2.98496e+06	3.10374e+06	4.88233e+06	3.57471e+06	2.46357e+06	3.57237e+06	4.00084e+06	3.89962e+06	2.92702e+06	4.41508e+06	4.49354e+06	3.55967e+06	4.26734e+06	4.25717e+06	4.3014e+06	3.18555e+06
POS2885	Y	TG(18:0_20:4_20:4)+H	TG(58:8)+H	TG	(18:0_20:4_20:4)	(18:0)	(20:4)	(20:4)		C61 H103 O6	931.775	16.599	0.119189	0.00707128	7.41579e+06	2.92291e+06	2.7963e+06	5.99163e+06	4.41014e+06	4.49005e+06	5.82878e+06	2.28901e+06	2.96439e+06	4.9149e+06	4.57484e+06	2.27393e+06	3.47074e+06	1.18689e+06	4.8785e+06	3.42219e+06	1.4458e+06	2.21617e+06	1.59408e+06	1.71995e+06	853480	2.39881e+06	3.14205e+06	561183	3.67218e+06	3.87379e+06	3.67197e+06	4.66665e+06
POS2890	Y	TG(18:1_20:4_20:4)+H	TG(58:9)+H	TG	(18:1_20:4_20:4)	(18:1)	(20:4)	(20:4)		C61 H101 O6	929.759	16.3836	0.118921	0.00016446	1.60935e+07	1.41944e+07	1.49868e+07	1.19305e+07	1.08386e+07	1.02077e+07	1.02119e+07	3.63328e+06	4.72504e+06	8.75862e+06	7.19567e+06	5.7701e+06	7.86261e+06	5.03026e+06	1.10194e+07	6.64164e+06	2.70065e+06	4.70878e+06	4.70467e+06	3.7674e+06	2.36636e+06	3.98219e+06	5.98796e+06	1.7249e+06	7.41215e+06	7.78506e+06	7.39955e+06	9.40094e+06
POS13	Y	AcCa(22:0)+H	AcCa(22:0)+H	AcCa	(22:0)	(22:0)				C29 H58 O4 N1	484.436	5.413	0.0123056	0.00111569	1.29455e+06	895269	1.18214e+06	973609	960397	1.09865e+06	715341	648745	741524	975698	928812	1.00321e+06	749684	1.07608e+06	801228	971552	611197	743830	519411	588892	630106	549283	942387	365082	850241	850274	828257	843423
NEG491	Y	PC(14:0e_22:6)+HCOO	PC(36:6e)+HCOO	PC	(14:0e_22:6)	(14:0e)	(22:6)			C45 H79 O9 N1 P1	808.55	7.81694	0.0918157	0.00016895	4.48829e+06	3.90072e+06	4.36697e+06	4.09259e+06	3.66753e+06	3.91481e+06	4.48974e+06	4.87887e+06	5.42173e+06	5.59108e+06	6.57549e+06	5.95584e+06	4.35568e+06	4.45316e+06	3.94099e+06	3.90987e+06	3.23815e+06	4.04776e+06	5.39261e+06	7.09733e+06	6.03857e+06	5.03799e+06	9.64152e+06	4.92269e+06	4.88002e+06	3.90593e+06	4.60716e+06	4.48995e+06
POS2754	Y	TG(18:1_18:2_18:2)+NH4	TG(54:5)+NH4	TG	(18:1_18:2_18:2)	(18:1)	(18:2)	(18:2)		C57 H104 O6 N1	898.786	15.8734	0.203814	1.05445e-06	1.35587e+08	9.0219e+07	1.36415e+08	1.06734e+08	1.72294e+08	1.05341e+08	5.1947e+07	1.55941e+07	4.35939e+07	4.33183e+07	4.38676e+07	3.20423e+07	3.66885e+07	5.11107e+07	8.08758e+07	7.84363e+07	2.88772e+07	4.17722e+07	2.34624e+07	2.38429e+07	1.60394e+07	2.91861e+07	3.094e+07	1.20573e+07	6.8625e+07	6.63179e+07	6.90193e+07	4.29394e+07
POS1062	Y	PC(16:1e_22:4)+H	PC(38:5e)+H	PC	(16:1e_22:4)	(16:1e)	(22:4)			C46 H85 O7 N1 P1	794.606	11.8067	0.0724253	2.03681e-08	3.37373e+06	1.91901e+06	3.29741e+06	3.54682e+06	2.58026e+06	2.76229e+06	5.43545e+06	4.04433e+06	1.32885e+07	1.38916e+07	1.2459e+07	1.22539e+07	2.4268e+06	3.96802e+06	2.99535e+06	2.63751e+06	2.03307e+06	2.19181e+06	1.18354e+07	1.4571e+07	1.40837e+07	1.25649e+07	2.02829e+07	1.12312e+07	4.85163e+06	4.18949e+06	4.30267e+06	4.18621e+06
POS978	Y	PC(14:1e_22:4)+H	PC(36:5e)+H	PC	(14:1e_22:4)	(14:1e)	(22:4)			C44 H81 O7 N1 P1	766.575	10.8453	0.178606	0.0196297	2.95213e+06	684308	2.72099e+06	1.63498e+06	1.81187e+06	1.77517e+06	2.74133e+06	1.49752e+06	2.75237e+06	1.50909e+06	2.0386e+06	1.50681e+06	891238	1.53568e+06	1.94245e+06	1.57122e+06	1.36554e+06	1.9992e+06	2.74596e+06	3.06874e+06	4.34381e+06	2.02935e+06	8.17272e+06	2.30392e+06	3.08587e+06	2.16816e+06	2.15511e+06	2.38994e+06
POS2710	Y	TG(18:4_14:0_20:5)+NH4	TG(52:9)+NH4	TG	(18:4_14:0_20:5)	(18:4)	(14:0)	(20:5)		C55 H92 O6 N1	862.692	14.2656	0.0377286	0.03885	2.45084e+06	2.07072e+06	2.83001e+06	1.8879e+06	1.69141e+06	1.57885e+06	333744	982263	1.27003e+06	412994	1.22775e+06	2.29741e+06	1.00677e+06	776977	2.30925e+06	1.01316e+06	291800	703341	674320	408339	734320	1.68698e+06	1.53289e+06	270482	991736	998848	920012	988621
POS986	Y	PC(14:1e_22:5)+H	PC(36:6e)+H	PC	(14:1e_22:5)	(14:1e)	(22:5)			C44 H79 O7 N1 P1	764.559	10.2684	0.0268195	0.00983185	4.14889e+07	3.1752e+07	3.06748e+07	3.22751e+07	3.32507e+07	3.29165e+07	2.78687e+07	2.09852e+07	3.80725e+07	3.72128e+07	4.32388e+07	4.75786e+07	3.79746e+07	4.95533e+07	3.92233e+07	4.13254e+07	2.63663e+07	3.62524e+07	4.70931e+07	5.03809e+07	5.10466e+07	4.97979e+07	7.03935e+07	4.1537e+07	4.10942e+07	4.10939e+07	4.04279e+07	3.88006e+07
POS2721	Y	TG(15:0_16:0_22:6)+NH4	TG(53:6)+NH4	TG	(15:0_16:0_22:6)	(15:0)	(16:0)	(22:6)		C56 H100 O6 N1	882.755	15.8292	0.127138	2.13068e-08	9.98814e+06	8.29902e+06	1.06005e+07	1.28717e+07	9.64131e+06	9.44447e+06	2.81787e+06	661013	1.01924e+06	1.73144e+06	1.40684e+06	1.46554e+06	4.12515e+06	4.35253e+06	7.15649e+06	5.53429e+06	1.83029e+06	2.49259e+06	1.21914e+06	1.01519e+06	605711	830113	1.37072e+06	322428	4.09326e+06	4.869e+06	4.03931e+06	5.2087e+06
NEG439	Y	PC(16:1_16:1)+HCOO	PC(32:2)+HCOO	PC	(16:1_16:1)	(16:1)	(16:1)			C41 H77 O10 N1 P1	774.529	7.62516	0.281442	0.000164089	3.33858e+06	1.80645e+06	3.12499e+06	2.49208e+06	2.45526e+06	2.32209e+06	213114	248996	244856	481290	505967	573389	1.94437e+06	2.38594e+06	91335.5	2.2786e+06	1.46849e+06	1.50531e+06	271694	474472	395651	318561	650690	157769	1.17347e+06	589696	1.17686e+06	1.13579e+06
POS2865	Y	TG(18:0_18:1_22:2)+NH4	TG(58:3)+NH4	TG	(18:0_18:1_22:2)	(18:0)	(18:1)	(22:2)		C61 H116 O6 N1	958.88	16.907	0.253631	0.000396045	1.54896e+07	1.00486e+07	1.48926e+07	1.34028e+07	1.4296e+07	1.04644e+07	1.16757e+07	3.1733e+06	4.99456e+06	8.35738e+06	7.70487e+06	6.05999e+06	4.44759e+06	5.42924e+06	9.43254e+06	8.20893e+06	3.3785e+06	5.00501e+06	3.79251e+06	4.55015e+06	3.73958e+06	5.91116e+06	7.78964e+06	2.86427e+06	8.31293e+06	8.29371e+06	8.34953e+06	4.57412e+06
POS2891	Y	TG(17:0_20:5_22:6)+NH4	TG(59:11)+NH4	TG	(17:0_20:5_22:6)	(17:0)	(20:5)	(22:6)		C62 H102 O6 N1	956.77	15.5878	0.0166918	2.16209e-07	7.93156e+06	7.46063e+06	7.49973e+06	7.32311e+06	6.87201e+06	5.49295e+06	3.25281e+06	1.15409e+06	1.04279e+06	2.1589e+06	2.31478e+06	2.42016e+06	3.07602e+06	1.56885e+06	6.07622e+06	3.52073e+06	1.53028e+06	2.24501e+06	771389	1.35244e+06	1.05922e+06	1.15584e+06	510000	604827	3.14497e+06	3.22971e+06	3.13012e+06	3.22823e+06
NEG440	Y	PC(16:1_16:1)+HCOO	PC(32:2)+HCOO	PC	(16:1_16:1)	(16:1)	(16:1)			C41 H77 O10 N1 P1	774.529	8.09339	0.0390493	0.0138278	1.35755e+06	475533	531332	1.40144e+06	1.221e+06	1.11269e+06	5.46415e+06	653053	7.2876e+06	952108	8.07399e+06	1.06767e+06	5.72231e+06	1.12584e+06	6.08184e+06	4.80427e+06	1.27543e+06	4.94867e+06	1.03677e+06	898490	1.01672e+06	1.20464e+06	775266	852483	5.62133e+06	5.61999e+06	5.62566e+06	5.19167e+06
NEG507	Y	PC(18:0_20:1)+HCOO	PC(38:1)+HCOO	PC	(18:0_20:1)	(18:0)	(20:1)			C47 H91 O10 N1 P1	860.639	12.0112	0.0655593	1.5154e-07	253200	161419	184814	205531	151463	163442	487341	237593	424278	503439	514088	389709	76755.9	134740	100826	120109	71527	142883	243935	200597	335374	238268	347118	188797	209122	239179	215175	209145
POS2870	Y	TG(18:0_20:1_20:4)+NH4	TG(58:5)+NH4	TG	(18:0_20:1_20:4)	(18:0)	(20:1)	(20:4)		C61 H112 O6 N1	954.848	16.8835	0.0385583	5.80197e-05	3.21269e+07	1.72106e+07	2.81959e+07	2.73654e+07	6.89247e+06	7.30704e+06	8.01774e+06	2.10994e+06	3.86293e+06	6.26147e+06	5.75733e+06	4.4327e+06	7.52952e+06	1.20062e+07	1.62398e+07	1.76406e+07	9.71204e+06	2.38828e+06	2.85524e+06	2.33723e+06	1.87271e+06	2.60733e+06	3.13679e+06	958950	4.53576e+06	4.90824e+06	4.52007e+06	4.67417e+06
POS2940	Y	TG(20:1_20:4_20:4)+H	TG(60:9)+H	TG	(20:1_20:4_20:4)	(20:1)	(20:4)	(20:4)		C63 H105 O6	957.791	16.6513	0.141028	0.000244838	6.58269e+06	6.17768e+06	6.27391e+06	6.12828e+06	4.95748e+06	5.14972e+06	5.85505e+06	1.96128e+06	2.2825e+06	4.57116e+06	3.761e+06	2.78759e+06	3.71699e+06	2.97863e+06	4.68974e+06	3.80294e+06	1.52554e+06	2.10856e+06	1.94684e+06	2.39435e+06	1.37847e+06	1.74377e+06	3.17066e+06	984877	3.26495e+06	3.72733e+06	3.51578e+06	4.49044e+06
POS2956	Y	TG(20:3_20:5_22:6)+H	TG(62:14)+H	TG	(20:3_20:5_22:6)	(20:3)	(20:5)	(22:6)		C65 H99 O6	975.744	15.735	0.0800039	1.23173e-07	4.00643e+06	3.30819e+06	3.68718e+06	3.45184e+06	3.51325e+06	3.30995e+06	2.54211e+06	1.06161e+06	1.6473e+06	2.23194e+06	2.19597e+06	2.30479e+06	1.46321e+06	1.10414e+06	2.19403e+06	1.16824e+06	558474	873345	529629	631585	333399	667881	1.04148e+06	416312	1.98081e+06	2.03546e+06	1.85925e+06	2.24817e+06
POS396	Y	DG(18:2_18:2)+NH4	DG(36:4)+NH4	DG	(18:2_18:2)	(18:2)	(18:2)			C39 H72 O5 N1	634.541	10.2693	0.0913213	0.00632689	3.4629e+06	6.60033e+06	1.30175e+07	1.5457e+07	1.1378e+08	1.58143e+07	2.73109e+06	2.45114e+06	4.33294e+07	1.46933e+06	2.95952e+06	4.03555e+06	2.8417e+06	2.69121e+06	4.78177e+06	2.68445e+06	5.10802e+06	2.21853e+06	2.83987e+06	2.29433e+06	1.64613e+06	2.01005e+06	1.44815e+06	2.34356e+06	1.23975e+07	1.30456e+07	1.20213e+07	1.47154e+07
NEG397	Y	LPS(22:2)-H	LPS(22:2)-H	LPS	(22:2)	(22:2)				C28 H51 O9 N1 P1	576.331	2.45629	0.0599058	0.00433683	7.13542e+06	4.97828e+06	6.50497e+06	6.24525e+06	6.17398e+06	5.69933e+06	4.19728e+06	3.8114e+06	3.39884e+06	3.03402e+06	6.6709e+06	4.12055e+06	7.01575e+06	5.30603e+06	4.95237e+06	4.15938e+06	5.84138e+06	5.29074e+06	4.90185e+06	3.90707e+06	3.73943e+06	3.6622e+06	4.96416e+06	4.93373e+06	5.07778e+06	5.7152e+06	5.18581e+06	5.03337e+06
POS1071	Y	PC(16:1e_22:5)+H	PC(38:6e)+H	PC	(16:1e_22:5)	(16:1e)	(22:5)			C46 H83 O7 N1 P1	792.59	11.0438	0.0432117	3.07404e-06	6.09999e+06	4.57157e+06	4.82965e+06	4.4654e+06	4.57121e+06	4.4945e+06	6.6198e+06	5.13779e+06	9.67076e+06	1.02511e+07	1.02453e+07	1.11622e+07	4.70001e+06	6.40839e+06	5.43088e+06	5.33936e+06	3.64723e+06	5.03022e+06	1.03693e+07	1.05123e+07	1.09911e+07	1.09846e+07	1.89879e+07	8.9496e+06	7.88693e+06	7.22974e+06	7.33899e+06	7.20252e+06
NEG80	Y	Cer(d20:2_16:0)+HCOO	Cer(d36:2)+HCOO	Cer	(d20:2_16:0)	(d20:2)	(16:0)			C37 H70 O5 N1	608.526	10.1457	0.0179814	6.26058e-06	1.25566e+07	8.29763e+06	9.95735e+06	8.90844e+06	7.45016e+06	8.40679e+06	1.44467e+07	1.03148e+07	2.27946e+07	1.66123e+07	1.97801e+07	2.2333e+07	2.09288e+07	2.23032e+07	2.37742e+07	2.29332e+07	1.47031e+07	2.08943e+07	1.99759e+07	2.23306e+07	1.71823e+07	2.02578e+07	3.17004e+07	1.81386e+07	1.66479e+07	1.6125e+07	1.60438e+07	1.60413e+07
NEG381	Y	LPE(20:4)-H	LPE(20:4)-H	LPE	(20:4)	(20:4)				C25 H43 O7 N1 P1	500.278	1.47386	0.0190226	1.08328e-07	1.72421e+06	922665	1.30077e+06	1.04376e+06	1.02207e+06	1.06785e+06	2.31022e+06	1.98714e+06	2.15467e+06	1.55398e+06	2.82206e+06	2.48176e+06	1.59142e+06	1.39388e+06	1.26471e+06	1.60446e+06	1.22527e+06	1.34469e+06	2.7974e+06	2.66585e+06	2.7251e+06	2.45158e+06	4.0959e+06	3.03752e+06	1.97227e+06	2.01943e+06	1.94064e+06	1.93984e+06
POS1350	Y	PE(18:0p_16:0)+H	PE(34:0p)+H	PE	(18:0p_16:0)	(18:0p)	(16:0)			C39 H79 O7 N1 P1	704.559	11.6471	0.0603064	1.28837e-11	3.09753e+06	2.09771e+06	2.14964e+06	2.65041e+06	2.09175e+06	2.5307e+06	842869	777514	1.35894e+06	1.15506e+06	1.13949e+06	1.44442e+06	818944	1.29863e+06	860532	992876	726857	789586	314015	175132	172130	265393	401839	187720	1.22882e+06	1.16048e+06	1.19629e+06	1.06651e+06
POS954	Y	PC(16:1e_20:1)+H	PC(36:2e)+H	PC	(16:1e_20:1)	(16:1e)	(20:1)			C44 H87 O7 N1 P1	772.621	13.01	0.027965	2.84713e-12	1.34117e+07	1.06354e+07	1.02493e+07	8.30257e+06	1.00869e+07	1.11144e+07	1.40446e+06	1.59388e+06	3.04651e+06	2.89519e+06	3.42446e+06	3.56465e+06	9.71347e+06	1.04176e+07	1.07862e+07	8.49213e+06	5.44717e+06	9.72757e+06	852787	1.27655e+06	1.19746e+06	780756	990858	1.09371e+06	6.18047e+06	6.19239e+06	5.9028e+06	5.88566e+06
NEG878	Y	PS(18:1e_22:6)-H	PS(40:7e)-H	PS	(18:1e_22:6)	(18:1e)	(22:6)			C46 H77 O9 N1 P1	818.534	9.15621	0.0433146	0.00123988	1.87134e+07	1.35162e+07	1.34868e+07	1.51585e+07	1.34662e+07	1.48814e+07	6.6259e+06	5.39516e+06	1.02556e+07	9.10775e+06	1.05567e+07	1.0362e+07	1.32616e+07	1.8578e+07	1.28919e+07	1.5493e+07	8.25289e+06	1.40031e+07	8.21107e+06	7.09203e+06	8.3186e+06	9.95907e+06	1.45394e+07	6.38054e+06	1.13391e+07	1.134e+07	1.03418e+07	1.11845e+07
NEG53	Y	Cer(d16:1_16:0)+HCOO	Cer(d32:1)+HCOO	Cer	(d16:1_16:0)	(d16:1)	(16:0)			C33 H64 O5 N1	554.479	8.61756	0.0520989	8.81091e-08	5.64792e+06	4.84663e+06	5.23528e+06	5.55346e+06	4.59103e+06	4.98158e+06	6.60804e+06	4.96917e+06	8.52544e+06	6.36252e+06	6.54283e+06	7.00734e+06	1.05247e+07	1.1508e+07	1.22458e+07	1.15342e+07	1.01432e+07	1.13503e+07	6.36219e+06	6.4864e+06	5.82939e+06	6.30683e+06	1.01793e+07	6.72226e+06	7.44195e+06	6.68612e+06	6.85575e+06	6.67864e+06
NEG83	Y	Cer(d16:2_20:1)+HCOO	Cer(d36:3)+HCOO	Cer	(d16:2_20:1)	(d16:2)	(20:1)			C37 H68 O5 N1	606.51	9.42233	0.0330723	6.95442e-06	2.39946e+06	1.79569e+06	2.02181e+06	1.89723e+06	1.65972e+06	1.97171e+06	1.0749e+06	828315	2.05125e+06	1.56387e+06	1.79762e+06	2.04003e+06	3.66875e+06	4.42947e+06	4.70644e+06	4.42575e+06	2.796e+06	3.89681e+06	2.83352e+06	2.63785e+06	2.37166e+06	2.62109e+06	4.39574e+06	2.35621e+06	2.51109e+06	2.51147e+06	2.33991e+06	2.47275e+06
NEG517	Y	PC(18:0e_20:4)+HCOO	PC(38:4e)+HCOO	PC	(18:0e_20:4)	(18:0e)	(20:4)			C47 H87 O9 N1 P1	840.612	10.4677	0.0157339	1.99906e-14	1.157e+06	773526	845655	714865	669740	813514	3.09739e+06	2.54925e+06	3.88487e+06	3.84404e+06	4.71605e+06	4.62152e+06	577611	627893	719399	626218	446537	703176	4.43438e+06	4.95446e+06	4.73235e+06	5.23317e+06	7.23271e+06	4.30483e+06	2.47926e+06	2.47957e+06	2.43084e+06	2.40129e+06
POS1800	Y	TG(8:0_10:3_10:4)+NH4	TG(28:7)+NH4	TG	(8:0_10:3_10:4)	(8:0)	(10:3)	(10:4)		C31 H48 O6 N1	530.348	1.82991	0.0739207	0.000150685	6.48138e+06	6.06304e+06	7.51781e+06	7.33561e+06	7.09509e+06	8.33772e+06	6.12973e+06	7.03087e+06	6.08511e+06	7.39825e+06	6.36748e+06	7.81364e+06	5.77757e+06	8.21883e+06	7.74052e+06	8.42611e+06	6.75731e+06	7.40437e+06	4.49423e+06	5.7018e+06	4.69631e+06	5.64242e+06	5.62692e+06	3.81829e+06	8.027e+06	8.02616e+06	7.91717e+06	6.85546e+06
POS2789	Y	TG(16:0_16:0_24:0)+NH4	TG(56:0)+NH4	TG	(16:0_16:0_24:0)	(16:0)	(16:0)	(24:0)		C59 H118 O6 N1	936.895	17.3312	0.259449	0.000834758	8.95719e+06	7.78497e+06	9.6936e+06	1.04131e+07	1.23729e+07	1.16735e+07	1.1411e+07	1.29837e+07	1.14069e+07	1.15528e+07	1.04119e+07	1.43374e+07	9.21839e+06	1.22182e+07	1.37849e+07	1.3495e+07	9.00248e+06	1.1458e+07	1.62428e+07	1.68563e+07	1.62007e+07	1.42427e+07	1.31292e+07	1.45961e+07	1.3286e+07	1.32901e+07	1.33973e+07	7.20511e+06
POS2855	Y	TG(18:1_20:5_20:5)+H	TG(58:11)+H	TG	(18:1_20:5_20:5)	(18:1)	(20:5)	(20:5)		C61 H97 O6	925.728	15.8517	0.08086	2.63469e-05	7.49562e+06	9.21999e+06	6.77646e+06	6.30402e+06	2.17093e+06	5.51529e+06	2.8748e+06	971818	899603	2.16263e+06	2.22617e+06	1.99912e+06	3.82529e+06	2.62153e+06	5.62719e+06	3.73308e+06	1.23901e+06	2.57312e+06	1.37293e+06	885574	610615	821649	1.72978e+06	362246	4.01787e+06	3.98974e+06	3.49187e+06	4.2477e+06
POS2962	Y	TG(20:5_20:5_22:6)+NH4	TG(62:16)+NH4	TG	(20:5_20:5_22:6)	(20:5)	(20:5)	(22:6)		C65 H98 O6 N1	988.739	14.1824	0.0634549	2.14573e-06	2.68232e+06	2.42766e+06	2.35615e+06	2.00816e+06	2.07515e+06	1.73472e+06	1.58624e+06	292606	813503	946623	884538	746472	1.24589e+06	1.03937e+06	2.19717e+06	1.21031e+06	352812	714818	270291	172178	180111	249489	519459	84510.5	1.10307e+06	1.12578e+06	1.07104e+06	1.23671e+06
NEG425	Y	PC(15:0_14:0)+HCOO	PC(29:0)+HCOO	PC	(15:0_14:0)	(15:0)	(14:0)			C38 H75 O10 N1 P1	736.513	7.79115	0.0116497	1.83788e-10	3.78836e+06	3.03365e+06	3.41438e+06	3.44532e+06	3.02482e+06	3.15376e+06	1.37987e+06	1.11825e+06	1.65039e+06	1.36482e+06	1.5267e+06	1.54421e+06	2.52898e+06	2.70848e+06	2.51267e+06	2.84002e+06	2.14232e+06	2.41527e+06	1.33927e+06	1.3785e+06	1.12161e+06	1.28915e+06	1.91382e+06	1.18604e+06	2.15242e+06	2.10326e+06	2.10306e+06	2.10307e+06
POS2728	Y	TG(18:4_16:1_20:5)+H	TG(54:10)+H	TG	(18:4_16:1_20:5)	(18:4)	(16:1)	(20:5)		C57 H91 O6	871.681	15.2611	0.117369	5.77862e-06	6.16893e+06	5.99579e+06	6.76301e+06	4.94066e+06	4.41074e+06	4.16918e+06	700598	31302.3	101813	695041	406506	347117	3.03059e+06	2.8424e+06	4.79186e+06	3.04889e+06	753848	1.61181e+06	496911	456355	316697	384835	765405	44959.2	2.41368e+06	2.5206e+06	2.27523e+06	2.96547e+06
POS2797	Y	TG(18:3_18:3_20:5)+H	TG(56:11)+H	TG	(18:3_18:3_20:5)	(18:3)	(18:3)	(20:5)		C59 H93 O6	897.697	15.2965	0.291694	0.00129323	8.86776e+06	2.83673e+06	8.4141e+06	9.36133e+06	2.01455e+06	6.41888e+06	456518	236442	31698.2	889917	765688	474458	4.17253e+06	3.90332e+06	2.79105e+06	6.03002e+06	591313	713865	174561	27203.3	3.62388e+06	71928.1	139174	2.35342e+06	1.74195e+06	3.52942e+06	3.25446e+06	3.67684e+06
POS2824	Y	TG(16:0_20:4_20:4)+H	TG(56:8)+H	TG	(16:0_20:4_20:4)	(16:0)	(20:4)	(20:4)		C59 H99 O6	903.744	16.3956	0.109826	0.0035267	1.23463e+07	1.19555e+07	1.1619e+07	9.7041e+06	3.80688e+07	8.1916e+06	7.98474e+06	3.63168e+06	1.77747e+07	6.18318e+06	1.56488e+07	5.04465e+06	6.31257e+06	4.44218e+06	1.60856e+07	6.02585e+06	2.60428e+06	3.64154e+06	4.65094e+06	3.37307e+06	2.46588e+06	3.96655e+06	5.57813e+06	1.82647e+06	6.54732e+06	6.63829e+06	6.10738e+06	7.8474e+06
POS2915	Y	TG(20:5_18:2_22:6)+NH4	TG(60:13)+NH4	TG	(20:5_18:2_22:6)	(20:5)	(18:2)	(22:6)		C63 H100 O6 N1	966.755	14.9681	0.0722932	1.12144e-05	2.72449e+06	2.32953e+06	2.25745e+06	2.77354e+06	2.12703e+06	1.76687e+06	1.54557e+06	656277	852744	1.05721e+06	1.00072e+06	803997	1.40863e+06	1.27438e+06	2.53321e+06	1.63242e+06	584028	910526	464197	457477	388787	591660	924058	789737	1.28902e+06	1.37523e+06	1.2939e+06	1.50014e+06
POS2960	Y	TG(20:4e_20:5_22:6)+H	TG(62:15e)+H	TG	(20:4e_20:5_22:6)	(20:4e)	(20:5)	(22:6)		C65 H99 O5	959.749	16.2346	0.147701	2.26221e-10	2.42605e+06	1.9583e+06	1.4447e+06	1.83235e+06	1.57865e+06	1.78513e+06	1.58809e+06	607855	1.25567e+06	1.33935e+06	1.02075e+06	1.38189e+06	466632	300608	491651	603203	282467	351968	146244	61371.7	79135.3	73410.6	189891	25980.1	1.05061e+06	790878	1.10342e+06	1.103e+06
NEG58	Y	Cer(d18:1_16:0)+HCOO	Cer(d34:1)+HCOO	Cer	(d18:1_16:0)	(d18:1)	(16:0)			C35 H68 O5 N1	582.51	9.8468	0.0215923	7.96807e-08	1.16441e+07	8.28661e+06	9.83848e+06	1.02601e+07	7.92892e+06	8.98184e+06	2.01488e+07	1.52847e+07	3.11641e+07	2.30956e+07	2.51984e+07	2.58738e+07	2.17376e+07	2.5205e+07	2.49595e+07	2.40674e+07	1.81685e+07	2.30719e+07	2.15688e+07	2.24893e+07	2.0374e+07	2.08252e+07	3.63123e+07	1.9576e+07	1.89657e+07	1.86033e+07	1.89646e+07	1.81144e+07
NEG521	Y	PC(18:1e_20:4)+HCOO	PC(38:5e)+HCOO	PC	(18:1e_20:4)	(18:1e)	(20:4)			C47 H85 O9 N1 P1	838.597	10.2572	0.0151393	4.60371e-15	1.18492e+06	914673	1.03572e+06	933073	970289	953691	5.31535e+06	5.61904e+06	7.67899e+06	7.05676e+06	8.2423e+06	8.62657e+06	720542	889881	946094	763141	623865	887282	5.75669e+06	5.67959e+06	6.11611e+06	5.43642e+06	1.16035e+07	5.28048e+06	3.63414e+06	3.5273e+06	3.52596e+06	3.52642e+06
POS985	Y	PC(14:1e_22:5)+H	PC(36:6e)+H	PC	(14:1e_22:5)	(14:1e)	(22:5)			C44 H79 O7 N1 P1	764.559	9.80139	0.0334474	0.0185266	6.6978e+06	4.09747e+06	5.33985e+06	5.16882e+06	4.67235e+06	5.64632e+06	2.5177e+06	2.17935e+06	3.91347e+06	4.36856e+06	4.48699e+06	5.31717e+06	5.47802e+06	7.82536e+06	5.80241e+06	7.23049e+06	4.00864e+06	5.15943e+06	4.82897e+06	6.07477e+06	5.48656e+06	5.01851e+06	8.79659e+06	4.50245e+06	5.54104e+06	5.19337e+06	5.18487e+06	5.18621e+06
POS2814	Y	TG(18:1_18:1_20:4)+NH4	TG(56:6)+NH4	TG	(18:1_18:1_20:4)	(18:1)	(18:1)	(20:4)		C59 H106 O6 N1	924.801	15.9056	0.337269	0.00100847	2.34107e+07	1.55759e+07	2.50907e+07	2.32117e+07	9.76513e+07	1.52449e+07	7.41518e+06	3.80105e+06	3.07128e+07	5.27319e+06	1.26556e+07	6.90563e+06	5.47917e+06	9.79842e+06	1.64657e+07	1.051e+07	6.66583e+06	8.27774e+06	4.4687e+06	6.38512e+06	3.98742e+06	1.09644e+07	5.34938e+06	3.65684e+06	1.6752e+07	1.64631e+07	1.68954e+07	7.06795e+06
POS407	Y	DG(16:0_20:5)+NH4	DG(36:5)+NH4	DG	(16:0_20:5)	(16:0)	(20:5)			C39 H70 O5 N1	632.525	10.0747	0.0364091	2.6747e-07	2.71051e+07	2.23491e+07	2.80736e+07	2.36115e+07	2.22822e+07	1.67085e+07	1.0844e+07	4.02606e+06	5.2151e+06	8.52522e+06	6.89991e+06	5.49007e+06	1.06635e+07	9.61708e+06	1.90251e+07	1.27628e+07	5.32402e+06	7.32889e+06	5.22037e+06	4.29394e+06	3.24451e+06	5.33259e+06	5.55572e+06	2.50258e+06	1.14493e+07	1.15712e+07	1.07177e+07	1.15813e+07
POS1391	Y	PE(16:0p_22:3)+H	PE(38:3p)+H	PE	(16:0p_22:3)	(16:0p)	(22:3)			C43 H81 O7 N1 P1	754.575	10.7113	0.0630697	4.22983e-09	5.03778e+06	3.08108e+06	3.2573e+06	3.91412e+06	3.41936e+06	4.11339e+06	1.01964e+07	7.68778e+06	1.41268e+07	1.47618e+07	1.50253e+07	2.08461e+07	3.60382e+06	6.928e+06	3.53222e+06	4.89521e+06	3.01222e+06	4.19585e+06	1.3967e+07	1.72308e+07	1.73284e+07	1.6506e+07	2.96866e+07	1.32241e+07	9.71363e+06	9.23973e+06	1.01475e+07	8.76425e+06
NEG575	Y	PC(18:2_22:6)+HCOO	PC(40:8)+HCOO	PC	(18:2_22:6)	(18:2)	(22:6)			C49 H81 O10 N1 P1	874.56	7.54783	0.0812701	1.49527e-07	2.47323e+06	1.90904e+06	2.84925e+06	2.27858e+06	2.21309e+06	2.1219e+06	640241	721272	1.01941e+06	1.06975e+06	999382	946788	1.81186e+06	1.97114e+06	2.03775e+06	1.7603e+06	1.47139e+06	2.08545e+06	1.2189e+06	1.33476e+06	1.23525e+06	1.19338e+06	2.243e+06	1.32967e+06	1.78586e+06	1.48142e+06	1.60196e+06	1.54988e+06
POS2790	Y	TG(18:0_18:1_20:0)+NH4	TG(56:1)+NH4	TG	(18:0_18:1_20:0)	(18:0)	(18:1)	(20:0)		C59 H116 O6 N1	934.88	17.1423	0.214095	0.0169911	5.28688e+06	3.34626e+06	4.88491e+06	5.67046e+06	5.34292e+06	4.26399e+06	5.23615e+06	2.3197e+06	3.02767e+06	5.04438e+06	3.25282e+06	3.37969e+06	2.02181e+06	2.84091e+06	4.11394e+06	4.12981e+06	2.11944e+06	2.39076e+06	2.40835e+06	3.07664e+06	2.56355e+06	3.44028e+06	4.49351e+06	1.9755e+06	3.93521e+06	3.73517e+06	3.94503e+06	2.38556e+06
POS2945	Y	TG(20:1_20:4_22:6)+NH4	TG(62:11)+NH4	TG	(20:1_20:4_22:6)	(20:1)	(20:4)	(22:6)		C65 H108 O6 N1	998.817	15.8719	0.298386	9.70319e-06	8.27498e+06	4.97766e+06	7.69826e+06	8.49792e+06	7.45485e+06	7.55599e+06	5.32857e+06	2.03118e+06	3.17221e+06	5.37667e+06	3.20261e+06	3.71315e+06	1.56085e+06	3.37561e+06	5.2264e+06	5.11577e+06	1.58428e+06	2.33189e+06	1.28592e+06	1.65036e+06	1.09575e+06	1.73656e+06	2.3521e+06	611940	4.52853e+06	4.22592e+06	4.57333e+06	2.15359e+06
POS2912	Y	TG(20:2e_20:5_20:5)+Na	TG(60:12e)+Na	TG	(20:2e_20:5_20:5)	(20:2e)	(20:5)	(20:5)		C63 H100 O5 Na1	959.746	16.2397	0.0761726	1.72986e-10	2.65923e+06	1.81731e+06	1.62e+06	1.70346e+06	1.62212e+06	1.77249e+06	1.47668e+06	697485	1.49628e+06	1.35706e+06	1.03351e+06	1.40917e+06	434662	312438	502733	538430	181429	279789	123116	73203.1	68347	78619.8	204336	28656.6	898404	840540	853241	991182
POS2983	Y	TG(20:5_22:6_22:6)+NH4	TG(64:17)+NH4	TG	(20:5_22:6_22:6)	(20:5)	(22:6)	(22:6)		C67 H100 O6 N1	1014.75	14.4806	0.0753539	7.90711e-08	1.90638e+06	1.72761e+06	1.53249e+06	1.69837e+06	1.54938e+06	1.42633e+06	676062	157443	459974	506011	470359	501151	772689	718163	1.86471e+06	860477	234890	458567	132179	53308.2	55663.1	106345	210286	36643.2	785482	851492	738630	871849
NEG349	Y	LPC(18:2)+HCOO	LPC(18:2)+HCOO	LPC	(18:2)	(18:2)				C27 H51 O9 N1 P1	564.331	1.47433	0.0147345	3.08109e-07	979504	624595	1.00668e+06	594664	646892	574352	217578	191142	427222	227968	318916	273221	844421	626319	708339	814605	653333	530458	274159	295862	251604	380040	453784	247322	577209	577189	577211	560318
NEG870	Y	PS(20:1_20:5)-H	PS(40:6)-H	PS	(20:1_20:5)	(20:1)	(20:5)			C46 H77 O10 N1 P1	834.529	8.4993	0.0834045	2.70283e-05	4.3326e+06	3.76721e+06	3.19297e+06	3.0962e+06	2.53562e+06	4.77078e+06	679179	473793	1.87686e+06	868745	932637	1.92674e+06	3.99589e+06	4.61406e+06	4.95532e+06	2.92025e+06	3.55764e+06	3.33911e+06	3.86547e+06	1.74677e+06	1.20106e+06	1.20999e+06	3.14004e+06	1.84023e+06	2.7183e+06	2.94875e+06	2.40589e+06	2.77211e+06
POS2702	Y	TG(16:0_16:1_20:5)+H	TG(52:6)+H	TG	(16:0_16:1_20:5)	(16:0)	(16:1)	(20:5)		C55 H95 O6	851.712	16.1557	0.162999	4.6651e-06	4.70701e+06	3.28955e+06	4.50322e+06	4.14551e+06	2.35893e+06	2.7448e+06	1.42503e+06	838697	1.16952e+06	1.23101e+06	1.68445e+06	1.37767e+06	2.51142e+06	1.88687e+06	3.21962e+06	2.9957e+06	1.28545e+06	1.75427e+06	1.43994e+06	1.19195e+06	746582	1.20565e+06	1.61723e+06	883591	2.29857e+06	2.29638e+06	2.29535e+06	3.11194e+06
POS2777	Y	TG(16:0_17:0_22:2)+NH4	TG(55:2)+NH4	TG	(16:0_17:0_22:2)	(16:0)	(17:0)	(22:2)		C58 H112 O6 N1	918.848	16.7922	0.277547	0.000424959	4.38683e+06	2.30764e+06	4.25181e+06	4.66793e+06	3.68935e+06	3.43199e+06	2.88993e+06	1.35301e+06	1.8241e+06	2.70568e+06	1.76641e+06	2.12347e+06	1.68508e+06	2.04013e+06	3.06336e+06	2.90519e+06	1.48921e+06	1.82505e+06	1.52373e+06	1.79453e+06	1.45925e+06	2.03571e+06	2.36978e+06	1.3555e+06	2.87472e+06	2.80059e+06	2.8746e+06	1.4623e+06
POS2809	Y	TG(16:1_18:1_22:2)+NH4	TG(56:4)+NH4	TG	(16:1_18:1_22:2)	(16:1)	(18:1)	(22:2)		C59 H110 O6 N1	928.833	16.4198	0.309497	0.0116359	2.00032e+07	1.80101e+07	2.73009e+07	2.07731e+07	8.46071e+07	1.93535e+07	2.09974e+07	8.70643e+06	2.88954e+07	1.41006e+07	3.61529e+07	1.40157e+07	7.50901e+06	9.59829e+06	2.19893e+07	1.28771e+07	9.02341e+06	1.05945e+07	9.11105e+06	1.10029e+07	7.64673e+06	2.30716e+07	1.05739e+07	8.36314e+06	2.10243e+07	1.99396e+07	2.13218e+07	9.68768e+06
POS2934	Y	TG(20:1_20:1_20:5)+Na	TG(60:7)+Na	TG	(20:1_20:1_20:5)	(20:1)	(20:1)	(20:5)		C63 H108 O6 Na1	983.804	16.4264	0.110932	0.000291932	5.94928e+06	5.37008e+06	5.9471e+06	6.46636e+06	4.5593e+06	5.55554e+06	6.61399e+06	1.62903e+06	2.73755e+06	3.66077e+06	3.7318e+06	3.91248e+06	2.84606e+06	2.22663e+06	3.24117e+06	3.02749e+06	1.44251e+06	1.91769e+06	2.14667e+06	2.12453e+06	1.82771e+06	1.43853e+06	2.50522e+06	464113	2.95889e+06	3.80209e+06	3.30143e+06	3.67153e+06
POS1349	Y	PE(16:0p_17:1)+H	PE(33:1p)+H	PE	(16:0p_17:1)	(16:0p)	(17:1)			C38 H75 O7 N1 P1	688.528	10.1729	0.0381101	0.0054287	3.88934e+06	4.6305e+06	2.03114e+06	3.34544e+06	2.60394e+06	2.90587e+06	1.15817e+06	2.20719e+06	2.22531e+06	2.58268e+06	2.54992e+06	2.6978e+06	3.19962e+06	3.75016e+06	5.53946e+06	3.02071e+06	5.47904e+06	3.13324e+06	1.81072e+06	1.59655e+06	1.4554e+06	1.27796e+06	2.12762e+06	4.27896e+06	2.38866e+06	2.38992e+06	2.29742e+06	2.20449e+06
NEG385	Y	LPE(22:4)-H	LPE(22:4)-H	LPE	(22:4)	(22:4)				C27 H47 O7 N1 P1	528.31	1.8782	0.0408594	0.000386993	1.9318e+06	1.11226e+06	1.55167e+06	1.19004e+06	1.03556e+06	1.00897e+06	1.68942e+06	1.6165e+06	1.64812e+06	1.2252e+06	2.61633e+06	2.33647e+06	1.22833e+06	1.1445e+06	1.17839e+06	1.12522e+06	1.42642e+06	1.17082e+06	2.39828e+06	1.68134e+06	1.92038e+06	1.95538e+06	2.58685e+06	2.04622e+06	1.57553e+06	1.67189e+06	1.62158e+06	1.5189e+06
NEG451	Y	PC(16:0e_18:1)+HCOO	PC(34:1e)+HCOO	PC	(16:0e_18:1)	(16:0e)	(18:1)			C43 H85 O9 N1 P1	790.597	10.4024	0.020685	2.66468e-08	2.43776e+06	1.78636e+06	2.13068e+06	2.02253e+06	1.61337e+06	2.00816e+06	2.79855e+06	2.77327e+06	3.79187e+06	3.26193e+06	4.53381e+06	4.28977e+06	1.59677e+06	1.7403e+06	1.65804e+06	1.43592e+06	1.17833e+06	1.4833e+06	3.80408e+06	3.46022e+06	3.09805e+06	3.39366e+06	5.63852e+06	3.50246e+06	2.62651e+06	2.69041e+06	2.57735e+06	2.57525e+06
NEG483	Y	PC(16:0e_20:4)+HCOO	PC(36:4e)+HCOO	PC	(16:0e_20:4)	(16:0e)	(20:4)			C45 H83 O9 N1 P1	812.581	9.30911	0.0150939	1.59372e-11	2.3192e+06	2.12206e+06	2.07329e+06	1.75401e+06	1.82381e+06	2.13222e+06	4.58761e+06	4.41268e+06	5.79804e+06	5.80239e+06	7.17614e+06	7.11004e+06	2.43142e+06	2.75722e+06	2.41205e+06	2.32251e+06	1.74534e+06	2.19741e+06	7.17808e+06	6.80623e+06	6.61757e+06	7.61708e+06	1.14954e+07	6.60968e+06	4.0011e+06	4.0704e+06	3.94423e+06	3.94313e+06
POS2918	Y	TG(18:3_20:5_22:6)+Na	TG(60:14)+Na	TG	(18:3_20:5_22:6)	(18:3)	(20:5)	(22:6)		C63 H94 O6 Na1	969.694	14.4343	0.12728	7.05287e-07	1.1173e+06	1.1344e+06	1.0111e+06	954356	831658	828224	650415	177964	381372	473267	408009	457912	474496	453932	992466	566931	158508	340690	167663	100162	98124.7	131248	211739	107612	512519	492236	399830	544071
NEG78	Y	Cer(d18:1_18:0)+HCOO	Cer(d36:1)+HCOO	Cer	(d18:1_18:0)	(d18:1)	(18:0)			C37 H72 O5 N1	610.542	11.038	0.0158773	6.14498e-09	4.84198e+06	2.90115e+06	3.57772e+06	3.7887e+06	2.84967e+06	3.13995e+06	1.22558e+07	8.16088e+06	2.19882e+07	1.45726e+07	1.44052e+07	1.68813e+07	6.71462e+06	8.66889e+06	7.62485e+06	7.52833e+06	5.32632e+06	6.4149e+06	1.30112e+07	1.41956e+07	1.58226e+07	1.32744e+07	2.39531e+07	1.033e+07	9.28291e+06	8.96903e+06	8.99125e+06	9.04661e+06
NEG88	Y	Cer(d20:2_17:0)+HCOO	Cer(d37:2)+HCOO	Cer	(d20:2_17:0)	(d20:2)	(17:0)			C38 H72 O5 N1	622.542	10.6408	0.0159071	2.45129e-08	1.93343e+06	1.23024e+06	1.66369e+06	1.45346e+06	1.28561e+06	1.40414e+06	2.45267e+06	2.16907e+06	4.57688e+06	3.10116e+06	3.75371e+06	4.72645e+06	3.84447e+06	4.94217e+06	5.18744e+06	4.46679e+06	3.30387e+06	4.43883e+06	4.58732e+06	5.21064e+06	3.87993e+06	4.82979e+06	6.58107e+06	6.06316e+06	3.43856e+06	3.3325e+06	3.33103e+06	3.33165e+06
NEG226	Y	Hex1Cer(d18:2_16:0)+HCOO	Hex1Cer(d34:2)+HCOO	Hex1Cer	(d18:2_16:0)	(d18:2)	(16:0)			C41 H76 O10 N1	742.547	8.18889	0.0496695	7.50399e-08	3.22831e+06	2.73746e+06	3.20555e+06	2.63524e+06	2.18969e+06	2.37139e+06	4.90448e+06	3.26999e+06	5.90635e+06	6.12776e+06	7.03577e+06	7.10424e+06	4.94759e+06	5.47957e+06	5.63844e+06	4.5744e+06	3.88256e+06	5.57873e+06	1.06486e+07	9.21896e+06	7.68681e+06	9.48024e+06	1.68744e+07	7.98474e+06	5.83345e+06	5.83559e+06	5.25006e+06	5.75577e+06
NEG875	Y	PS(18:1e_22:5)-H	PS(40:6e)-H	PS	(18:1e_22:5)	(18:1e)	(22:5)			C46 H79 O9 N1 P1	820.55	11.0847	0.0983428	3.23178e-05	2.16694e+06	1.00765e+07	7.90493e+06	1.20639e+07	1.02694e+07	1.69252e+06	1.26151e+06	697479	1.18157e+06	1.14174e+06	825484	904747	1.57397e+06	2.06753e+06	7.79998e+06	1.7683e+06	1.21855e+06	1.34012e+06	779505	800588	1.04278e+06	409889	1.07739e+06	495081	1.2665e+06	1.55401e+06	1.28504e+06	1.32186e+06
POS2958	Y	TG(20:5_20:4_22:6)+Na	TG(62:15)+Na	TG	(20:5_20:4_22:6)	(20:5)	(20:4)	(22:6)		C65 H96 O6 Na1	995.71	14.774	0.113605	0.000366363	453931	431053	423610	479652	381253	487325	670366	223985	472367	427819	445893	445165	247864	172793	415719	273526	22507.9	116051	145270	77954.6	66473	101220	183702	72263.2	307160	319906	283975	370095
NEG655	Y	PE(20:2e_18:2)-H	PE(38:4e)-H	PE	(20:2e_18:2)	(20:2e)	(18:2)			C43 H79 O7 N1 P1	752.56	10.6681	0.0214872	1.7556e-11	2.12693e+06	1.58596e+06	1.69379e+06	2.03614e+06	1.81114e+06	2.15227e+06	4.91002e+06	4.10542e+06	6.46493e+06	6.38027e+06	7.33804e+06	7.08254e+06	2.24389e+06	2.94124e+06	2.57266e+06	2.68667e+06	1.8998e+06	2.60155e+06	7.33209e+06	8.36873e+06	7.70827e+06	7.31995e+06	1.23837e+07	6.79689e+06	4.38413e+06	4.19278e+06	4.22911e+06	4.19244e+06
POS2692	Y	TG(16:0_18:1_18:3)+NH4	TG(52:4)+NH4	TG	(16:0_18:1_18:3)	(16:0)	(18:1)	(18:3)		C55 H102 O6 N1	872.77	15.6979	0.176015	0.000715675	1.27794e+07	4.13491e+06	1.30266e+07	2.78666e+07	2.41076e+07	5.52849e+06	7.66369e+06	835595	6.4017e+06	1.46292e+06	3.27839e+06	4.452e+06	5.97664e+06	8.70334e+06	5.27389e+06	1.43056e+07	2.36e+06	3.70915e+06	2.18726e+06	1.93783e+06	1.97795e+06	2.88016e+06	819278	730925	7.16967e+06	9.87195e+06	9.61895e+06	7.17585e+06
POS2836	Y	TG(15:0_20:5_22:6)+NH4	TG(57:11)+NH4	TG	(15:0_20:5_22:6)	(15:0)	(20:5)	(22:6)		C60 H98 O6 N1	928.739	15.1526	0.131705	0.000135807	1.62684e+06	1.59227e+06	2.05338e+06	1.48609e+06	1.67653e+06	1.606e+06	654427	168982	314315	520577	372575	371631	455231	385066	960001	524147	93308.9	305412	45917	568611	413784	70632.9	88372.1	314481	597813	623578	606079	779481
POS2936	Y	TG(20:3e_20:2_20:2)+NH4	TG(60:7e)+NH4	TG	(20:3e_20:2_20:2)	(20:3e)	(20:2)	(20:2)		C63 H114 O5 N1	964.869	16.8814	0.354239	0.00375933	3.28444e+06	7.69196e+06	2.21934e+06	3.81715e+06	2.67447e+06	6.76361e+06	1.01495e+07	707480	4.08486e+06	1.78911e+06	1.70124e+06	4.22652e+06	3.0233e+06	2.45434e+06	4.30079e+06	2.56085e+06	1.1333e+06	1.5627e+06	592180	581539	1.14677e+06	1.42636e+06	1.52763e+06	567832	3.15238e+06	3.92086e+06	3.61206e+06	1.49828e+06
POS2704	Y	TG(16:1_16:1_20:5)+NH4	TG(52:7)+NH4	TG	(16:1_16:1_20:5)	(16:1)	(16:1)	(20:5)		C55 H96 O6 N1	866.723	15.2772	0.0788389	2.42101e-07	1.39277e+07	1.13571e+07	1.48042e+07	1.08094e+07	9.35934e+06	8.64101e+06	1.26632e+06	49453.1	170089	1.01937e+06	683193	636776	5.34023e+06	4.83529e+06	9.60491e+06	5.94828e+06	1.52934e+06	2.86092e+06	651962	601338	369531	474448	962003	201184	4.76332e+06	4.83662e+06	4.40167e+06	5.32748e+06
POS2950	Y	TG(20:1_20:5_22:6)+NH4	TG(62:12)+NH4	TG	(20:1_20:5_22:6)	(20:1)	(20:5)	(22:6)		C65 H106 O6 N1	996.801	15.8483	0.119877	1.07134e-06	1.10627e+07	9.65744e+06	8.73489e+06	9.31115e+06	8.87308e+06	9.74359e+06	4.37092e+06	1.23615e+06	2.62809e+06	4.12839e+06	3.42967e+06	3.38792e+06	3.40337e+06	3.51337e+06	6.51428e+06	3.03061e+06	1.09918e+06	2.23888e+06	1.19267e+06	1.12808e+06	552443	1.06355e+06	1.794e+06	284517	4.31684e+06	4.91514e+06	4.08714e+06	5.31134e+06
NEG355	Y	LPC(20:0)+HCOO	LPC(20:0)+HCOO	LPC	(20:0)	(20:0)				C29 H59 O9 N1 P1	596.393	2.78693	0.0130369	5.60165e-10	3.38749e+06	2.50944e+06	2.49801e+06	2.3281e+06	2.25788e+06	2.65737e+06	422886	514179	896713	616333	888998	1.08764e+06	1.83371e+06	1.83482e+06	2.02267e+06	1.68212e+06	1.5302e+06	1.6262e+06	354713	197521	241235	69697.7	343815	127179	1.36063e+06	1.36117e+06	1.33083e+06	1.3302e+06
NEG553	Y	PC(20:5_20:5)+HCOO	PC(40:10)+HCOO	PC	(20:5_20:5)	(20:5)	(20:5)			C49 H77 O10 N1 P1	870.529	9.38654	0.0198775	0.0081917	290457	323247	325481	363256	312020	379597	546164	352551	388710	401782	603394	507775	491092	680479	385367	721403	421329	549934	591845	401337	464949	351280	801916	546350	392181	406203	396598	387820
NEG664	Y	PE(17:1_22:2)-H	PE(39:3)-H	PE	(17:1_22:2)	(17:1)	(22:2)			C44 H81 O8 N1 P1	782.571	11.1004	0.0310265	0.0352102	1.28781e+06	777035	599044	936672	737755	597082	280800	126812	576034	582910	318357	540365	609368	702350	958479	658565	314942	1.02277e+06	554790	529417	551140	660770	1.55633e+06	413450	550051	565683	530264	531323
POS2729	Y	TG(18:4_18:3_18:4)+H	TG(54:11)+H	TG	(18:4_18:3_18:4)	(18:4)	(18:3)	(18:4)		C57 H89 O6	869.665	14.8076	0.0853905	0.000508782	2.18567e+06	2.03373e+06	2.76459e+06	2.01509e+06	2.03229e+06	1.61224e+06	139186	1.1213e+06	1.26524e+06	62869.2	18172.8	42679	1.0968e+06	1.12189e+06	1.8031e+06	1.45639e+06	337376	687817	915982	1.25241e+06	1.19462e+06	1.20271e+06	1.44693e+06	1.29299e+06	954297	994492	955598	1.13658e+06
POS2730	Y	TG(18:4_18:4_18:4)+H	TG(54:12)+H	TG	(18:4_18:4_18:4)	(18:4)	(18:4)	(18:4)		C57 H87 O6	867.65	14.2632	0.0608321	0.0170778	1.59233e+06	1.20646e+06	1.8593e+06	1.20045e+06	1.01835e+06	1.00164e+06	62889.6	772459	953358	50079.5	911593	942345	643309	451990	1.28613e+06	587888	147153	360151	490913	19666.7	502943	628949	27838.9	25260.6	512559	501513	454801	523781
POS2799	Y	TG(18:4_18:4_20:5)+H	TG(56:13)+H	TG	(18:4_18:4_20:5)	(18:4)	(18:4)	(20:5)		C59 H89 O6	893.665	14.4316	0.0406105	0.0176926	1.00537e+06	925877	1.11313e+06	779746	709536	664514	89085.9	32109	662964	23531.3	510249	647751	478649	342024	828489	422851	183232	316184	344696	656475	312111	23111.9	17851.6	19399.4	362686	352305	353262	384046
POS442	Y	DG(20:5_20:5)+NH4	DG(40:10)+NH4	DG	(20:5_20:5)	(20:5)	(20:5)			C43 H68 O5 N1	678.509	8.20524	0.0479268	0.0111389	1.49531e+07	1.25861e+07	1.33583e+07	1.20422e+07	1.1181e+07	1.28522e+07	3.53092e+06	2.33815e+07	2.33386e+06	2.79006e+06	4.39096e+06	5.99757e+06	4.33213e+06	6.90527e+06	8.68283e+06	7.83872e+06	3.33135e+06	4.43409e+06	2.72122e+07	2.99094e+07	3.36474e+07	3.36326e+07	5.69139e+06	3.96361e+06	6.83482e+06	7.22657e+06	6.53195e+06	7.21162e+06
NEG634	Y	PE(18:1e_18:0)-H	PE(36:1e)-H	PE	(18:1e_18:0)	(18:1e)	(18:0)			C41 H81 O7 N1 P1	730.576	12.6911	0.0286494	4.38849e-15	6.55933e+06	4.47931e+06	4.6547e+06	5.33947e+06	4.19356e+06	4.60427e+06	2.69881e+06	2.25782e+06	4.808e+06	3.4634e+06	4.44693e+06	4.14931e+06	1.49486e+06	1.68222e+06	1.60399e+06	1.43394e+06	1.21129e+06	1.43642e+06	338643	297217	352939	332202	510504	308222	2.58703e+06	2.70064e+06	2.54396e+06	2.54262e+06
NEG328	Y	LPC(14:0e)+HCOO	LPC(14:0e)+HCOO	LPC	(14:0e)	(14:0e)				C23 H49 O8 N1 P1	498.32	1.50869	0.0213716	1.9088e-06	1.01358e+07	7.20551e+06	7.06408e+06	7.13956e+06	5.8156e+06	7.16405e+06	4.15989e+06	8.10438e+06	7.95087e+06	6.83549e+06	8.15827e+06	1.13104e+07	5.29117e+06	6.20074e+06	5.72761e+06	4.97219e+06	4.50944e+06	6.38848e+06	3.97737e+06	2.86772e+06	3.26003e+06	2.79394e+06	3.35135e+06	2.20326e+06	5.70973e+06	5.66136e+06	5.44771e+06	5.53409e+06
NEG334	Y	LPC(16:0e)+HCOO	LPC(16:0e)+HCOO	LPC	(16:0e)	(16:0e)				C25 H53 O8 N1 P1	526.351	2.12435	0.049582	2.78805e-06	4.96072e+07	2.9879e+07	3.50099e+07	4.23452e+07	3.34101e+07	4.25325e+07	2.41228e+07	2.24394e+07	3.61857e+07	3.33611e+07	3.94406e+07	5.38363e+07	2.4674e+07	3.52228e+07	2.62247e+07	2.66966e+07	2.48949e+07	2.53351e+07	1.95689e+07	1.41147e+07	1.72875e+07	1.37767e+07	1.6487e+07	1.14214e+07	2.80034e+07	2.64167e+07	2.92654e+07	2.64723e+07
NEG343	Y	LPC(18:0e)+HCOO	LPC(18:0e)+HCOO	LPC	(18:0e)	(18:0e)				C27 H57 O8 N1 P1	554.383	3.10985	0.0197618	1.50027e-07	8.08466e+06	5.19054e+06	5.15708e+06	6.11682e+06	5.40932e+06	6.74504e+06	8.47766e+06	7.18011e+06	1.28777e+07	1.20574e+07	1.46586e+07	1.68995e+07	3.20881e+06	3.9458e+06	4.15676e+06	3.45373e+06	3.33764e+06	3.92984e+06	8.1303e+06	5.90881e+06	6.548e+06	5.60199e+06	6.39576e+06	4.8832e+06	6.48904e+06	6.40238e+06	6.49285e+06	6.2226e+06
NEG371	Y	LPE(18:1)-H	LPE(18:1)-H	LPE	(18:1)	(18:1)				C23 H45 O7 N1 P1	478.294	2.01607	0.0350284	7.3202e-08	2.61042e+06	1.76777e+06	2.03902e+06	1.7462e+06	1.60908e+06	1.63564e+06	678399	627699	972819	759430	1.19272e+06	1.44512e+06	1.9508e+06	1.81285e+06	2.00617e+06	1.61196e+06	1.46614e+06	1.53514e+06	848200	510459	627609	487917	744749	480216	1.31309e+06	1.38704e+06	1.32332e+06	1.27533e+06
NEG373	Y	LPE(18:1e)-H	LPE(18:1e)-H	LPE	(18:1e)	(18:1e)				C23 H47 O6 N1 P1	464.315	3.21818	0.038803	1.11259e-09	2.26129e+08	1.37757e+08	1.34236e+08	1.69961e+08	1.37167e+08	1.86944e+08	7.10685e+07	5.70659e+07	1.28205e+08	1.04959e+08	1.16731e+08	1.59246e+08	5.26244e+07	7.26953e+07	6.23149e+07	6.34811e+07	5.1891e+07	6.20911e+07	3.37163e+07	2.99478e+07	2.95237e+07	2.94995e+07	3.85245e+07	2.42163e+07	8.44379e+07	8.32288e+07	8.44672e+07	7.77493e+07
NEG438	Y	PC(14:0e_18:1)+HCOO	PC(32:1e)+HCOO	PC	(14:0e_18:1)	(14:0e)	(18:1)			C41 H81 O9 N1 P1	762.565	9.23607	0.0294847	0.00422345	3.12553e+06	2.22786e+06	2.53509e+06	2.45957e+06	2.21228e+06	2.29366e+06	1.91085e+06	1.92218e+06	2.37907e+06	2.28602e+06	2.5605e+06	2.9507e+06	1.68482e+06	2.07424e+06	1.77966e+06	1.8473e+06	1.40097e+06	1.7624e+06	2.34052e+06	2.30578e+06	2.25847e+06	2.29026e+06	4.10112e+06	2.38628e+06	2.30152e+06	2.15882e+06	2.19308e+06	2.17168e+06
NEG509	Y	PC(16:0e_22:2)+HCOO	PC(38:2e)+HCOO	PC	(16:0e_22:2)	(16:0e)	(22:2)			C47 H91 O9 N1 P1	844.644	11.6456	0.0418952	0.000152361	1.9298e+06	1.46617e+06	1.96209e+06	1.60344e+06	1.69321e+06	1.83615e+06	1.71793e+06	1.32442e+06	2.36014e+06	2.28075e+06	2.59953e+06	1.9915e+06	886854	1.21513e+06	1.20293e+06	1.24526e+06	893083	1.14778e+06	1.88705e+06	2.04565e+06	2.14241e+06	2.27521e+06	3.34024e+06	1.31415e+06	1.8384e+06	1.71517e+06	1.74495e+06	1.66492e+06
NEG531	Y	PC(16:1e_22:6)+HCOO	PC(38:7e)+HCOO	PC	(16:1e_22:6)	(16:1e)	(22:6)			C47 H81 O9 N1 P1	834.565	8.78738	0.0559231	0.000144834	2.70766e+06	1.98166e+06	2.27492e+06	2.49829e+06	1.96156e+06	2.25193e+06	1.83491e+06	1.75604e+06	3.18571e+06	2.87462e+06	2.35777e+06	3.07874e+06	1.21387e+06	1.6781e+06	1.3465e+06	1.54699e+06	1.03667e+06	1.38887e+06	1.22226e+06	1.6026e+06	1.47909e+06	1.42997e+06	2.4764e+06	1.3456e+06	1.84325e+06	1.81101e+06	1.63519e+06	1.8427e+06
NEG579	Y	PC(19:0_22:6)+HCOO	PC(41:6)+HCOO	PC	(19:0_22:6)	(19:0)	(22:6)			C50 H87 O10 N1 P1	892.607	8.80301	0.00602216	0.0453448	1.90092e+06	1.48238e+06	1.61478e+06	1.74371e+06	1.36263e+06	1.54746e+06	1.37593e+06	1.34405e+06	2.08329e+06	1.96118e+06	1.94013e+06	2.21244e+06	1.2016e+06	1.73605e+06	1.32703e+06	1.53841e+06	1.18813e+06	1.36683e+06	1.173e+06	1.56218e+06	1.44808e+06	1.40015e+06	1.77354e+06	1.13004e+06	1.44912e+06	1.4357e+06	1.43206e+06	1.44824e+06
NEG591	Y	PC(20:1e_22:6)+HCOO	PC(42:7e)+HCOO	PC	(20:1e_22:6)	(20:1e)	(22:6)			C51 H89 O9 N1 P1	890.628	10.1325	0.00718305	1.04196e-05	2.54194e+06	1.80933e+06	1.99827e+06	2.00885e+06	1.7925e+06	2.24623e+06	915325	539739	1.04065e+06	1.06997e+06	973617	1.28481e+06	1.02662e+06	1.28625e+06	1.23452e+06	1.12167e+06	807303	1.18611e+06	1.33586e+06	1.50315e+06	1.49399e+06	1.65821e+06	2.30661e+06	1.31788e+06	1.50942e+06	1.49737e+06	1.5098e+06	1.48731e+06
NEG822	Y	PS(18:1e_21:1)-H	PS(39:2e)-H	PS	(18:1e_21:1)	(18:1e)	(21:1)			C45 H85 O9 N1 P1	814.597	12.3066	0.0994742	0.0203161	1.02692e+07	8.82334e+06	1.18808e+07	1.34898e+07	1.13146e+07	1.18123e+07	1.02468e+07	6.70056e+06	4.84691e+06	1.1088e+07	7.7085e+06	5.0353e+06	8.53981e+06	6.99313e+06	6.83223e+06	7.66879e+06	8.33568e+06	7.69132e+06	5.25035e+06	6.49943e+06	8.85334e+06	8.59798e+06	1.09763e+07	9.4655e+06	7.29051e+06	7.30667e+06	8.8366e+06	7.32394e+06
POS15	Y	AcCa(22:2)+H	AcCa(22:2)+H	AcCa	(22:2)	(22:2)				C29 H54 O4 N1	480.405	2.91695	0.0172322	3.63688e-08	1.10511e+07	8.58905e+06	1.17184e+07	7.78224e+06	9.32137e+06	1.08948e+07	8.87984e+06	6.26187e+06	8.44195e+06	9.5151e+06	1.05727e+07	1.17516e+07	8.3353e+06	1.08658e+07	7.86959e+06	9.15516e+06	6.65624e+06	7.36107e+06	2.67405e+07	2.62839e+07	3.31062e+07	2.54327e+07	3.99493e+07	1.54572e+07	1.4389e+07	1.43939e+07	1.38729e+07	1.41897e+07
POS2905	Y	TG(20:1_20:5_20:5)+NH4	TG(60:11)+NH4	TG	(20:1_20:5_20:5)	(20:1)	(20:5)	(20:5)		C63 H104 O6 N1	970.786	15.4307	0.266055	2.44123e-07	4.92947e+07	2.99105e+07	4.36711e+07	3.87903e+07	3.65399e+07	3.43095e+07	1.505e+07	4.50882e+06	7.90902e+06	1.43383e+07	1.05529e+07	1.05522e+07	1.18051e+07	1.75105e+07	3.82246e+07	2.05095e+07	6.86842e+06	1.33018e+07	4.03189e+06	4.22541e+06	2.73263e+06	5.34049e+06	7.3952e+06	2.04053e+06	1.9471e+07	1.94542e+07	1.96561e+07	1.03581e+07
POS37	Y	Cer(d15:2_18:2+2O)+H	Cer(d33:4+2O)+H	Cer	(d15:2_18:2+2O)	(d15:2)	(18:2+2O)			C33 H60 O5 N1	550.447	1.92735	0.0543023	0.0359869	6.80545e+06	1.95516e+07	1.67225e+07	2.35717e+07	1.51686e+07	3.97517e+07	9.88814e+06	1.09472e+07	8.00872e+06	1.9855e+07	1.07333e+07	2.30856e+07	2.43383e+07	3.83355e+07	2.12809e+07	2.31785e+07	1.18712e+07	2.08455e+07	3.26285e+07	4.76267e+07	3.47527e+07	1.88769e+07	3.78904e+07	1.55569e+07	2.37914e+07	2.30527e+07	2.38914e+07	2.11972e+07
POS556	Y	LPC(16:1)+H	LPC(16:1)+H	LPC	(16:1)	(16:1)				C24 H49 O7 N1 P1	494.324	1.4067	0.0285456	1.95611e-09	1.18438e+07	7.65232e+06	1.144e+07	7.08022e+06	8.93304e+06	8.1424e+06	2.40948e+06	2.43009e+06	3.55607e+06	3.27237e+06	3.71461e+06	3.81031e+06	1.04621e+07	7.6163e+06	8.13059e+06	8.16029e+06	6.29663e+06	6.22182e+06	2.87362e+06	3.45854e+06	3.13843e+06	3.46123e+06	4.25028e+06	2.94222e+06	6.57069e+06	6.23821e+06	6.2068e+06	6.19351e+06
POS609	Y	LPC(28:0)+H	LPC(28:0)+H	LPC	(28:0)	(28:0)				C36 H75 O7 N1 P1	664.528	7.91458	0.0569565	1.17479e-07	4.14481e+07	2.66522e+07	2.93701e+07	2.46986e+07	2.79958e+07	2.9804e+07	7.7168e+06	6.82417e+06	9.43307e+06	1.01345e+07	1.1672e+07	1.38299e+07	2.15661e+07	2.93878e+07	1.89342e+07	2.27119e+07	1.70024e+07	1.87483e+07	1.05991e+07	1.13719e+07	1.00059e+07	1.0599e+07	2.02362e+07	1.01835e+07	1.90022e+07	1.90048e+07	1.69004e+07	1.90091e+07
NEG670	Y	PE(18:1e_22:2)-H	PE(40:3e)-H	PE	(18:1e_22:2)	(18:1e)	(22:2)			C45 H85 O7 N1 P1	782.607	13.3289	0.587812	1.8726e-09	4.92575e+07	1.08008e+08	3.96844e+07	5.83128e+07	5.41752e+07	7.31077e+07	3.42616e+08	1.70707e+08	3.03901e+08	3.16714e+08	4.82026e+08	4.07949e+08	1.00356e+08	8.93592e+07	1.25925e+08	4.64597e+07	3.78833e+07	8.87793e+07	4.6098e+08	3.56899e+08	4.99417e+08	4.57699e+08	4.57441e+08	3.90049e+08	8.63596e+07	2.63265e+08	9.1989e+07	1.23068e+08
POS38	Y	Cer(d15:2_18:2+2O)+H	Cer(d33:4+2O)+H	Cer	(d15:2_18:2+2O)	(d15:2)	(18:2+2O)			C33 H60 O5 N1	550.447	2.46097	0.0410631	0.0470438	5.7935e+06	9.48053e+06	9.21776e+06	7.71026e+06	8.29362e+06	1.4962e+07	6.80905e+06	8.53857e+06	6.16559e+06	9.70278e+06	7.17762e+06	1.1209e+07	1.33132e+07	1.34173e+07	1.1943e+07	1.48817e+07	7.6727e+06	9.97816e+06	1.32239e+07	1.7716e+07	1.3318e+07	8.67834e+06	1.64894e+07	7.91076e+06	1.17421e+07	1.1158e+07	1.13673e+07	1.06373e+07
NEG358	Y	LPC(20:1e)+HCOO	LPC(20:1e)+HCOO	LPC	(20:1e)	(20:1e)				C29 H59 O8 N1 P1	580.398	3.2014	0.0349381	2.35426e-09	6.63581e+06	3.88658e+06	3.7134e+06	4.15953e+06	3.98127e+06	4.49043e+06	1.27473e+06	984941	1.95873e+06	1.89239e+06	2.33854e+06	2.60417e+06	1.84331e+06	2.16707e+06	2.42208e+06	1.95233e+06	1.58771e+06	2.12188e+06	1.00835e+06	784450	877204	789238	900975	611249	2.27224e+06	2.11526e+06	2.14619e+06	2.11179e+06
NEG395	Y	LPS(20:1)-H	LPS(20:1)-H	LPS	(20:1)	(20:1)				C26 H49 O9 N1 P1	550.315	2.31157	0.0800731	0.046489	5.06413e+06	3.25571e+06	5.14461e+06	3.66768e+06	3.8293e+06	3.23378e+06	3.20444e+06	2.4285e+06	4.85582e+06	2.62953e+06	3.84107e+06	3.48859e+06	2.64805e+06	3.84459e+06	2.32039e+06	2.68947e+06	2.42566e+06	2.61046e+06	3.49281e+06	2.70255e+06	2.84874e+06	2.4346e+06	4.49094e+06	2.83242e+06	3.20743e+06	2.75046e+06	2.86279e+06	2.69269e+06
NEG447	Y	PC(11:0_22:3)+HCOO	PC(33:3)+HCOO	PC	(11:0_22:3)	(11:0)	(22:3)			C42 H77 O10 N1 P1	786.529	5.83347	0.0578706	0.00116389	3.03768e+06	2.14437e+06	2.73224e+06	2.091e+06	2.0518e+06	2.442e+06	1.53488e+06	1.68301e+06	1.62748e+06	1.78504e+06	3.62407e+06	2.33415e+06	2.62967e+06	2.58701e+06	2.71159e+06	2.3223e+06	1.78477e+06	2.19947e+06	1.33804e+06	1.4914e+06	1.07344e+06	1.4097e+06	1.97616e+06	1.00948e+06	2.01927e+06	2.1565e+06	1.87759e+06	1.97235e+06
NEG460	Y	PC(14:0e_20:5)+HCOO	PC(34:5e)+HCOO	PC	(14:0e_20:5)	(14:0e)	(20:5)			C43 H77 O9 N1 P1	782.534	7.34311	0.052939	5.77757e-06	2.57146e+06	2.08235e+06	2.10515e+06	2.20063e+06	2.48748e+06	2.67122e+06	3.02349e+06	2.95604e+06	3.98446e+06	4.09837e+06	5.29221e+06	4.83026e+06	2.73053e+06	2.93378e+06	3.51623e+06	2.12628e+06	2.13968e+06	2.81046e+06	4.84719e+06	4.54309e+06	3.65636e+06	5.23803e+06	7.1565e+06	4.71406e+06	3.07161e+06	2.77383e+06	2.76924e+06	2.76801e+06
NEG562	Y	PC(18:0e_22:5)+HCOO	PC(40:5e)+HCOO	PC	(18:0e_22:5)	(18:0e)	(22:5)			C49 H89 O9 N1 P1	866.628	10.4884	0.142038	8.00677e-10	920361	610642	723565	729918	593948	649415	1.10587e+06	750932	1.08278e+06	1.63609e+06	1.83971e+06	1.26754e+06	306790	556485	518137	488413	388786	492210	1.8625e+06	2.35429e+06	2.22558e+06	2.29545e+06	2.62519e+06	1.7111e+06	1.23692e+06	1.31039e+06	941240	1.27528e+06
NEG567	Y	PC(20:1e_20:5)+HCOO	PC(40:6e)+HCOO	PC	(20:1e_20:5)	(20:1e)	(20:5)			C49 H87 O9 N1 P1	864.612	9.70144	0.0626523	1.54973e-05	3.26822e+06	2.47248e+06	3.11817e+06	2.5375e+06	2.74501e+06	2.47009e+06	1.5416e+06	1.08145e+06	1.49516e+06	1.69199e+06	1.65709e+06	1.50626e+06	1.77666e+06	2.14977e+06	1.96404e+06	1.89274e+06	1.46815e+06	2.02991e+06	1.55806e+06	1.74848e+06	1.94625e+06	1.88534e+06	2.80153e+06	1.89702e+06	2.09071e+06	1.8453e+06	1.97212e+06	1.83285e+06
POS595	Y	LPC(20:2)+H	LPC(20:2)+H	LPC	(20:2)	(20:2)				C28 H55 O7 N1 P1	548.371	2.09292	0.0702717	1.90729e-07	9.63077e+06	7.92282e+06	9.97464e+06	6.9483e+06	9.99021e+06	9.64149e+06	3.09472e+06	3.38206e+06	4.05689e+06	4.10147e+06	4.07763e+06	5.89254e+06	7.30696e+06	7.82256e+06	6.47186e+06	7.73937e+06	5.54884e+06	4.6337e+06	3.11761e+06	2.79961e+06	3.79269e+06	2.55547e+06	3.48283e+06	1.50423e+06	6.36034e+06	5.51301e+06	5.7081e+06	5.49659e+06
POS611	Y	LPC(30:0)+Na	LPC(30:0)+Na	LPC	(30:0)	(30:0)				C38 H78 O7 N1 P1 Na1	714.541	9.12323	0.0384622	0.00551759	1.7833e+07	1.23439e+07	1.44689e+07	1.38187e+07	1.27563e+07	1.37131e+07	7.56674e+06	8.41206e+06	9.92767e+06	9.13813e+06	1.18214e+07	1.19229e+07	1.00824e+07	1.36399e+07	1.02794e+07	1.25755e+07	8.9483e+06	1.0526e+07	1.13235e+07	1.11208e+07	9.33619e+06	1.13561e+07	1.51242e+07	9.74692e+06	1.21141e+07	1.21149e+07	1.12004e+07	1.2115e+07
POS612	Y	LPC(31:0)+Na	LPC(31:0)+Na	LPC	(31:0)	(31:0)				C39 H80 O7 N1 P1 Na1	728.556	9.53714	0.102757	0.00315025	2.20128e+06	5.63278e+06	1.59567e+06	1.60776e+06	5.37827e+06	1.67439e+06	1.08958e+06	1.16019e+06	1.22716e+06	1.21316e+06	1.15573e+06	1.39218e+06	1.34178e+06	1.75096e+06	1.2465e+06	1.39039e+06	1.13472e+06	1.07256e+06	1.53422e+06	1.15945e+06	1.24018e+06	1.38247e+06	2.03236e+06	1.13262e+06	1.65715e+06	1.65798e+06	1.33333e+06	1.65669e+06
POS91	Y	Cer(d20:0_17:0)+H	Cer(d37:0)+H	Cer	(d20:0_17:0)	(d20:0)	(17:0)			C37 H76 O3 N1	582.582	12.7434	0.109235	0.00965247	3.45524e+06	1.94528e+06	2.8005e+06	2.28767e+06	2.75173e+06	2.6946e+06	2.23911e+06	1.18519e+06	2.88896e+06	2.11877e+06	1.79071e+06	3.00779e+06	2.57734e+06	3.01144e+06	2.11521e+06	2.66866e+06	2.4695e+06	2.53159e+06	1.07408e+06	1.80122e+06	1.70518e+06	1.53679e+06	2.52252e+06	1.20474e+06	2.3288e+06	2.15122e+06	2.26013e+06	1.80358e+06
POS1005	Y	PC(19:1_18:2)+H	PC(37:3)+H	PC	(19:1_18:2)	(19:1)	(18:2)			C45 H85 O8 N1 P1	798.601	9.66759	0.0562633	7.82158e-05	1.06851e+07	5.959e+06	8.37807e+06	7.41281e+06	7.21057e+06	7.6369e+06	1.07637e+07	1.09362e+07	1.56139e+07	1.23183e+07	1.17779e+07	1.42132e+07	5.73377e+06	8.83621e+06	6.11331e+06	7.78239e+06	6.04001e+06	6.21812e+06	8.30517e+06	1.00346e+07	1.01604e+07	1.03774e+07	1.8148e+07	1.01339e+07	1.00803e+07	8.97075e+06	8.9705e+06	9.26457e+06
NEG434	Y	PC(9:0_22:3)+HCOO	PC(31:3)+HCOO	PC	(9:0_22:3)	(9:0)	(22:3)			C40 H73 O10 N1 P1	758.498	4.96615	0.027026	3.98263e-05	1.33123e+06	1.03095e+06	1.36617e+06	995940	1.08023e+06	1.23231e+06	631144	709151	433205	601038	1.33337e+06	672454	933424	1.11443e+06	1.03552e+06	1.12671e+06	745713	802744	466858	538528	384969	431502	777039	337775	814352	828556	777036	810863
POS54	Y	Cer(d16:1_18:3)+H	Cer(d34:4)+H	Cer	(d16:1_18:3)	(d16:1)	(18:3)			C34 H62 O3 N1	532.472	6.93035	0.0178848	0.000151972	5.8063e+06	4.38817e+06	4.61042e+06	3.78464e+06	3.79038e+06	4.22572e+06	1.24529e+06	1.00825e+06	2.29956e+06	2.14377e+06	2.55693e+06	2.73566e+06	2.96777e+06	3.99107e+06	3.22454e+06	3.13544e+06	1.91375e+06	3.07722e+06	1.93102e+06	2.0146e+06	1.79046e+06	1.94374e+06	3.34861e+06	1.45266e+06	3.07605e+06	3.07602e+06	2.98568e+06	2.97897e+06
NEG530	Y	PC(16:1e_22:6)+HCOO	PC(38:7e)+HCOO	PC	(16:1e_22:6)	(16:1e)	(22:6)			C47 H81 O9 N1 P1	834.565	7.94412	0.0351179	2.78639e-06	1.51613e+06	743643	1.22858e+06	857760	823709	954378	829994	905940	1.45536e+06	1.45793e+06	1.29167e+06	1.46745e+06	599184	824396	631638	620286	519830	717203	1.46244e+06	1.88251e+06	1.67974e+06	1.50027e+06	2.21884e+06	1.52814e+06	1.10778e+06	1.02688e+06	1.085e+06	1.10685e+06
NEG593	Y	PC(20:2e_22:6)+HCOO	PC(42:8e)+HCOO	PC	(20:2e_22:6)	(20:2e)	(22:6)			C51 H87 O9 N1 P1	888.612	9.95046	0.0498301	5.49077e-09	2.58584e+06	1.68628e+06	2.17653e+06	2.23187e+06	1.83032e+06	1.94292e+06	1.36367e+06	1.14273e+06	2.23401e+06	1.96644e+06	1.82603e+06	2.30775e+06	462670	678038	510377	639543	343683	477776	829109	1.08313e+06	1.01874e+06	861592	1.57884e+06	914027	1.30354e+06	1.21185e+06	1.36868e+06	1.28766e+06
POS997	Y	PC(17:0_20:1)+H	PC(37:1)+H	PC	(17:0_20:1)	(17:0)	(20:1)			C45 H89 O8 N1 P1	802.632	11.305	0.0703096	0.00413133	1.95405e+06	1.25466e+06	1.5961e+06	1.63444e+06	1.52085e+06	1.57847e+06	1.71001e+06	1.00403e+06	1.60235e+06	1.50789e+06	2.07903e+06	1.9691e+06	764741	1.93328e+06	784280	1.30704e+06	654320	688336	1.1159e+06	1.03718e+06	1.19605e+06	811240	1.24379e+06	1.00179e+06	1.30013e+06	1.36199e+06	1.49307e+06	1.28185e+06
POS908	Y	PC(16:1_18:3)+H	PC(34:4)+H	PC	(16:1_18:3)	(16:1)	(18:3)			C42 H77 O8 N1 P1	754.538	7.0157	0.0421087	2.93943e-06	3.51348e+06	4.16071e+06	2.93296e+06	3.54062e+06	2.74272e+06	3.84936e+06	872453	644631	1.10093e+06	1.22205e+06	1.91209e+06	1.62392e+06	3.26465e+06	3.99021e+06	3.12591e+06	3.54522e+06	1.64441e+06	2.36697e+06	1.0984e+06	1.04367e+06	1.33594e+06	848266	2.08103e+06	825192	2.59297e+06	2.76057e+06	2.5335e+06	2.52378e+06
NEG380	Y	LPE(20:2e)-H	LPE(20:2e)-H	LPE	(20:2e)	(20:2e)				C25 H49 O6 N1 P1	490.33	3.29865	0.0475799	5.47671e-12	4.58283e+07	2.81502e+07	2.85959e+07	3.40063e+07	2.99583e+07	3.98902e+07	5.91188e+06	4.40283e+06	1.06067e+07	9.06916e+06	9.17747e+06	1.45218e+07	1.15654e+07	1.62788e+07	1.24495e+07	1.35639e+07	1.08129e+07	1.36518e+07	2.76945e+06	2.72822e+06	2.76001e+06	2.43326e+06	3.77215e+06	2.14699e+06	1.37296e+07	1.35051e+07	1.37361e+07	1.24054e+07
NEG895	Y	PS(20:2e_22:2)-H	PS(42:4e)-H	PS	(20:2e_22:2)	(20:2e)	(22:2)			C48 H87 O9 N1 P1	852.612	11.6815	0.0380284	6.23546e-06	6.26211e+06	3.95017e+06	4.82775e+06	4.31535e+06	4.32137e+06	4.69281e+06	1.64714e+06	998638	2.2061e+06	2.43821e+06	2.0079e+06	2.50149e+06	2.74097e+06	4.90972e+06	3.76245e+06	3.62462e+06	2.41756e+06	3.39393e+06	1.64816e+06	1.68762e+06	1.77238e+06	1.92396e+06	3.07191e+06	1.61896e+06	2.97215e+06	2.85258e+06	2.99437e+06	2.75818e+06
POS2840	Y	TG(20:2_17:1_20:2)+NH4	TG(57:5)+NH4	TG	(20:2_17:1_20:2)	(20:2)	(17:1)	(20:2)		C60 H110 O6 N1	940.833	16.4926	0.364968	0.000261855	8.52741e+06	7.7104e+06	7.58147e+06	6.40153e+06	7.55046e+06	7.71883e+06	5.67766e+06	3.34838e+06	3.64769e+06	6.73251e+06	4.25752e+06	3.97495e+06	1.94249e+06	2.96742e+06	7.92685e+06	4.7811e+06	1.8333e+06	3.02269e+06	2.57391e+06	3.40632e+06	1.77481e+06	2.97802e+06	3.47462e+06	1.30695e+06	5.62692e+06	4.17408e+06	4.72253e+06	2.06183e+06
POS436	Y	DG(18:1_20:5)+NH4	DG(38:6)+NH4	DG	(18:1_20:5)	(18:1)	(20:5)			C41 H72 O5 N1	658.541	10.2896	0.0690543	0.000376533	703844	21464.5	29827.7	20679.5	33298.3	29613.4	1.58304e+06	537004	810237	1.16204e+06	1.1129e+06	907276	1.46229e+06	1.59403e+06	20043.5	1.99921e+06	858986	1.23551e+06	805210	827289	1.07077e+06	687301	585100	590342	1.46146e+06	1.64899e+06	1.51534e+06	1.69271e+06
POS617	Y	LPC(34:1)+Na	LPC(34:1)+Na	LPC	(34:1)	(34:1)				C42 H84 O7 N1 P1 Na1	768.588	10.4086	0.0140938	4.9967e-05	6.59209e+06	4.19645e+06	4.70474e+06	5.13594e+06	5.00597e+06	5.1336e+06	5.2421e+06	4.85151e+06	9.16349e+06	7.60143e+06	8.43568e+06	1.08719e+07	3.54635e+06	5.71195e+06	4.0491e+06	4.49555e+06	3.13201e+06	3.74956e+06	7.7901e+06	9.1973e+06	7.81739e+06	7.33766e+06	1.20703e+07	7.29974e+06	6.69678e+06	6.49942e+06	6.67049e+06	6.55858e+06
NEG855	Y	PS(18:0_22:4)-H	PS(40:4)-H	PS	(18:0_22:4)	(18:0)	(22:4)			C46 H81 O10 N1 P1	838.56	11.3013	0.149727	3.31586e-05	1.69246e+06	958789	1.40693e+06	990516	1.31162e+06	1.62498e+06	880590	788765	659417	819741	622771	1.15631e+06	1.45859e+06	1.90236e+06	1.11155e+06	1.60375e+06	1.52595e+06	1.02383e+06	368365	701531	745952	379079	918273	377083	1.0596e+06	858474	1.24576e+06	1.06248e+06
POS548	Y	LPC(15:0)+H	LPC(15:0)+H	LPC	(15:0)	(15:0)				C23 H49 O7 N1 P1	482.324	2.77771	0.0207289	2.87936e-08	2.77047e+07	2.22219e+07	2.06652e+07	2.2206e+07	2.20965e+07	2.47806e+07	9.5966e+06	8.65611e+06	1.38428e+07	1.35004e+07	1.72555e+07	1.90631e+07	1.98985e+07	2.62217e+07	2.26003e+07	2.08893e+07	1.53214e+07	1.81126e+07	9.03005e+06	6.55704e+06	9.22946e+06	6.3289e+06	6.11988e+06	5.11742e+06	1.65802e+07	1.66043e+07	1.60334e+07	1.59832e+07
POS601	Y	LPC(20:4e)+H	LPC(20:4e)+H	LPC	(20:4e)	(20:4e)				C28 H53 O6 N1 P1	530.361	2.98777	0.0386788	1.43324e-10	1.20051e+07	7.905e+06	7.42141e+06	8.70403e+06	8.3291e+06	1.10093e+07	9.80787e+06	8.54594e+06	1.89557e+07	1.60294e+07	1.54829e+07	2.63732e+07	1.80765e+06	2.63768e+06	1.79999e+06	2.21094e+06	1.54431e+06	1.9325e+06	3.71423e+06	3.4849e+06	4.30307e+06	3.13012e+06	4.25999e+06	2.27339e+06	7.10797e+06	6.48083e+06	6.70052e+06	6.83475e+06
POS614	Y	LPC(32:0)+Na	LPC(32:0)+Na	LPC	(32:0)	(32:0)				C40 H82 O7 N1 P1 Na1	742.572	10.2786	0.0962011	0.00760062	1.10616e+07	9.21962e+06	8.74549e+06	8.70367e+06	8.25907e+06	8.06306e+06	7.30398e+06	5.69089e+06	6.96443e+06	6.78887e+06	9.04588e+06	7.93435e+06	7.13774e+06	6.00451e+06	5.60359e+06	5.6727e+06	5.65924e+06	5.07032e+06	6.80743e+06	5.71421e+06	7.23211e+06	6.83807e+06	2.7904e+06	7.48878e+06	7.94264e+06	8.21602e+06	6.63759e+06	8.16476e+06
POS996	Y	PC(17:0_20:1)+H	PC(37:1)+H	PC	(17:0_20:1)	(17:0)	(20:1)			C45 H89 O8 N1 P1	802.632	10.1921	0.106394	1.39015e-05	2.98722e+06	2.87821e+06	2.62306e+06	2.20318e+06	1.82351e+06	2.11397e+06	3.0443e+06	3.3979e+06	5.79828e+06	4.37979e+06	5.46673e+06	6.70677e+06	2.40449e+06	2.63651e+06	2.33694e+06	2.31089e+06	1.68394e+06	1.67027e+06	3.95418e+06	3.24475e+06	3.13381e+06	3.59386e+06	4.57162e+06	4.00947e+06	3.2294e+06	3.79423e+06	3.05847e+06	3.05564e+06
NEG172	Y	Cer(t16:1_20:2)+HCOO	Cer(t36:3)+HCOO	Cer	(t16:1_20:2)	(t16:1)	(20:2)			C37 H68 O6 N1	622.505	8.9586	0.0147424	1.64175e-07	5.2062e+06	4.30014e+06	4.55344e+06	4.78219e+06	4.02533e+06	4.36423e+06	1.76946e+06	2.79288e+06	2.84294e+06	2.42796e+06	2.79695e+06	3.0275e+06	5.22e+06	5.5104e+06	5.802e+06	5.56207e+06	3.71983e+06	4.90363e+06	3.33036e+06	2.12765e+06	1.87535e+06	1.96406e+06	2.71574e+06	1.7198e+06	3.32341e+06	3.26872e+06	3.21261e+06	3.23577e+06
POS1049	Y	PC(16:2e_22:2)+H	PC(38:4e)+H	PC	(16:2e_22:2)	(16:2e)	(22:2)			C46 H87 O7 N1 P1	796.621	12.4058	0.055557	0.00319902	7.3564e+06	4.01848e+06	5.22343e+06	5.51029e+06	5.00221e+06	4.3107e+06	1.58894e+06	1.65263e+06	3.50366e+06	2.85198e+06	4.01277e+06	4.62449e+06	5.66791e+06	6.74705e+06	5.76342e+06	4.95109e+06	3.28244e+06	4.48644e+06	3.32375e+06	3.01148e+06	3.06762e+06	3.25105e+06	4.5384e+06	3.14049e+06	3.81813e+06	3.95415e+06	3.75245e+06	3.46071e+06
POS488	Y	Hex1Cer(d17:0_17:1)+Na	Hex1Cer(d34:1)+Na	Hex1Cer	(d17:0_17:1)	(d17:0)	(17:1)			C40 H77 O8 N1 Na1	722.554	8.28656	0.0318983	0.0192902	4.90269e+07	3.32501e+07	4.02791e+07	3.93381e+07	3.80638e+07	4.01362e+07	3.84112e+07	2.91735e+07	5.19057e+07	5.0389e+07	5.20919e+07	6.47465e+07	3.0172e+07	4.24314e+07	3.17e+07	3.90686e+07	2.51188e+07	3.12743e+07	3.92018e+07	4.66264e+07	4.62667e+07	4.54543e+07	6.27767e+07	4.1734e+07	4.29789e+07	4.2981e+07	4.29926e+07	4.0285e+07
NEG366	Y	LPE(16:1e)-H	LPE(16:1e)-H	LPE	(16:1e)	(16:1e)				C21 H43 O6 N1 P1	436.283	2.17948	0.0287412	1.09942e-12	1.48384e+07	9.33723e+06	1.01147e+07	1.18789e+07	9.14025e+06	1.28197e+07	2.56297e+06	2.07252e+06	3.96697e+06	3.34933e+06	3.90824e+06	5.55036e+06	4.26004e+06	6.04392e+06	4.74146e+06	5.10669e+06	4.0692e+06	4.54685e+06	1.1637e+06	956289	1.02875e+06	899909	1.34621e+06	841447	5.1528e+06	5.10625e+06	5.15277e+06	4.84943e+06
POS81	Y	Cer(d16:0_20:3)+H	Cer(d36:3)+H	Cer	(d16:0_20:3)	(d16:0)	(20:3)			C36 H68 O3 N1	562.519	8.87016	0.0830419	0.0021417	2.28779e+06	2.36531e+06	2.92352e+06	2.84925e+06	3.10296e+06	3.26905e+06	3.38908e+06	3.71335e+06	2.90508e+06	3.20788e+06	2.76713e+06	2.53183e+06	3.45152e+06	2.8448e+06	3.94757e+06	3.62316e+06	3.76798e+06	3.46424e+06	4.71074e+06	4.2116e+06	4.48118e+06	4.08586e+06	2.96132e+06	3.5777e+06	3.70047e+06	3.69422e+06	3.48185e+06	3.08271e+06
NEG165	Y	Cer(t17:0_18:0)+HCOO	Cer(t35:0)+HCOO	Cer	(t17:0_18:0)	(t17:0)	(18:0)			C36 H72 O6 N1	614.537	9.79196	0.0498813	8.05385e-10	1.06457e+06	820486	1.41614e+06	1.1806e+06	784898	1.26845e+06	362343	317640	438240	388292	477351	474159	729974	925660	825130	903017	627241	881918	131455	226901	160250	219259	378713	204337	589711	523408	560219	571651
POS2806	Y	TG(16:0_18:1_22:2)+NH4	TG(56:3)+NH4	TG	(16:0_18:1_22:2)	(16:0)	(18:1)	(22:2)		C59 H112 O6 N1	930.848	16.6675	0.274747	0.00752682	2.17874e+07	1.60518e+07	3.82919e+07	2.51377e+07	1.09508e+08	1.97886e+07	2.1457e+07	7.97603e+06	1.65901e+07	1.37376e+07	2.77453e+07	1.4193e+07	9.19753e+06	1.14776e+07	1.8287e+07	1.67871e+07	9.84098e+06	1.17393e+07	1.02503e+07	1.1834e+07	9.33037e+06	1.94244e+07	1.33719e+07	9.59695e+06	2.47975e+07	2.33628e+07	2.45233e+07	1.2581e+07
NEG473	Y	PC(18:1e_18:1)+HCOO	PC(36:2e)+HCOO	PC	(18:1e_18:1)	(18:1e)	(18:1)			C45 H87 O9 N1 P1	816.612	11.3525	0.0719115	1.94033e-11	819363	705924	728701	628420	601682	588975	1.52625e+06	1.38819e+06	2.57964e+06	2.03279e+06	2.2366e+06	2.27091e+06	234841	301884	416379	395060	208162	287008	1.47949e+06	1.5598e+06	1.52312e+06	1.51386e+06	2.87853e+06	1.44276e+06	1.0786e+06	1.14501e+06	961274	1.05096e+06
NEG759	Y	PI(20:4_20:4)-H	PI(40:8)-H	PI	(20:4_20:4)	(20:4)	(20:4)			C49 H78 O13 N0 P1	905.519	6.54218	0.11935	4.56756e-08	36656.5	29218	28574.4	31588.1	19578.6	17246.6	77030.6	101936	214192	205370	159853	202822	16772.9	9512.52	19835.7	21579	29011.1	4798.08	94911.1	189551	109232	156403	386321	89447.2	78897.1	60915.3	62803.3	67852
POS2765	Y	TG(16:0_18:3_20:4)+H	TG(54:7)+H	TG	(16:0_18:3_20:4)	(16:0)	(18:3)	(20:4)		C57 H97 O6	877.728	16.3133	0.0967785	0.00073288	3.55935e+06	3.63501e+06	3.60658e+06	4.12159e+06	2.83068e+06	2.39047e+06	2.77506e+06	946307	1.34525e+06	1.89455e+06	1.64448e+06	1.5126e+06	2.42862e+06	1.63138e+06	2.65755e+06	2.30167e+06	746170	1.29327e+06	1.64371e+06	1.01871e+06	952608	1.37141e+06	1.65521e+06	595707	2.12171e+06	2.44273e+06	2.24244e+06	2.6417e+06
POS2922	Y	TG(18:4_20:5_22:6)+NH4	TG(60:15)+NH4	TG	(18:4_20:5_22:6)	(18:4)	(20:5)	(22:6)		C63 H96 O6 N1	962.723	13.8793	0.0509279	1.41179e-07	2.32824e+06	2.00172e+06	2.33257e+06	1.94619e+06	1.88062e+06	1.6169e+06	1.13323e+06	269204	534667	606396	481539	488782	1.23343e+06	1.04567e+06	2.32499e+06	1.14662e+06	334428	727426	191405	144136	143563	246871	304271	77079.2	1.01823e+06	951845	945716	1.0486e+06
NEG237	Y	Hex1Cer(d18:1_18:0)+HCOO	Hex1Cer(d36:1)+HCOO	Hex1Cer	(d18:1_18:0)	(d18:1)	(18:0)			C43 H82 O10 N1	772.594	9.98946	0.0195047	1.16703e-09	1.18468e+06	781813	925562	769068	650536	811458	2.66186e+06	1.93879e+06	3.60738e+06	3.34789e+06	3.39452e+06	3.77176e+06	1.09724e+06	1.43005e+06	1.13345e+06	1.08592e+06	1.11476e+06	1.19979e+06	2.76856e+06	3.4385e+06	3.54331e+06	3.05419e+06	6.7423e+06	2.74861e+06	1.99376e+06	1.97587e+06	1.9254e+06	2.01602e+06
POS2902	Y	TG(20:1_20:4_20:5)+NH4	TG(60:10)+NH4	TG	(20:1_20:4_20:5)	(20:1)	(20:4)	(20:5)		C63 H106 O6 N1	972.801	15.6334	0.148682	4.89968e-06	1.53579e+07	1.11805e+07	1.43677e+07	1.30101e+07	1.18473e+07	1.14156e+07	1.20358e+07	4.12208e+06	6.79612e+06	8.84915e+06	1.09281e+07	6.2125e+06	4.79849e+06	5.0514e+06	1.08919e+07	6.68325e+06	2.15008e+06	4.37877e+06	2.66033e+06	2.31045e+06	1.60159e+06	2.98341e+06	4.34109e+06	1.2252e+06	7.95485e+06	7.88249e+06	7.88565e+06	5.71987e+06
NEG174	Y	Cer(t17:1_20:1)-H	Cer(t37:2)-H	Cer	(t17:1_20:1)	(t17:1)	(20:1)			C37 H70 O4 N1	592.531	10.1146	0.068349	8.43057e-05	319809	229702	321363	263284	189074	220632	158825	100275	225434	214594	212536	258275	323923	418394	417003	422902	224812	330863	124672	156914	148823	133575	199984	162678	231570	254654	215689	235729
NEG377	Y	LPE(19:1)-H	LPE(19:1)-H	LPE	(19:1)	(19:1)				C24 H47 O7 N1 P1	492.31	2.47762	0.0146629	1.2592e-10	1.96672e+06	1.01059e+06	1.46595e+06	1.31484e+06	990154	1.15222e+06	669094	614293	757075	609303	882437	1.18607e+06	636200	678647	689073	694577	634944	507289	269061	229413	263393	203089	283319	274107	650700	665400	657271	642848
NEG569	Y	PC(18:1e_22:5)+HCOO	PC(40:6e)+HCOO	PC	(18:1e_22:5)	(18:1e)	(22:5)			C49 H87 O9 N1 P1	864.612	10.6983	0.0362808	1.28881e-11	668839	472231	563873	543244	499522	530504	1.50771e+06	1.03266e+06	1.93586e+06	1.65089e+06	1.67513e+06	1.89059e+06	196779	367724	261250	294623	203735	326845	1.00407e+06	1.10701e+06	1.2622e+06	1.1216e+06	1.77734e+06	982572	770687	822093	803542	839244
POS101	Y	Cer(d20:2_18:0)+H	Cer(d38:2)+H	Cer	(d20:2_18:0)	(d20:2)	(18:0)			C38 H74 O3 N1	592.566	11.2494	0.0939118	1.16387e-07	1.46314e+06	1.02748e+06	1.16102e+06	992171	1.00578e+06	946374	1.44168e+06	1.11035e+06	2.1653e+06	1.77829e+06	2.28982e+06	2.31427e+06	2.4536e+06	3.38756e+06	3.60284e+06	3.03525e+06	1.97085e+06	2.79695e+06	2.86589e+06	3.42505e+06	2.64112e+06	3.10144e+06	4.30315e+06	3.28687e+06	2.2804e+06	2.25505e+06	2.21441e+06	1.84982e+06
POS1094	Y	PC(25:0_14:1)+H	PC(39:1)+H	PC	(25:0_14:1)	(25:0)	(14:1)			C47 H93 O8 N1 P1	830.663	11.3974	0.0476659	0.000737188	3.03165e+06	1.05496e+06	2.35257e+06	2.56243e+06	2.17654e+06	2.14945e+06	2.88705e+06	2.8878e+06	3.15294e+06	4.22683e+06	4.20173e+06	3.96702e+06	1.30069e+06	2.47705e+06	1.11364e+06	1.84738e+06	1.19973e+06	1.28801e+06	1.8005e+06	2.74253e+06	3.86745e+06	1.95158e+06	4.15117e+06	2.482e+06	2.08168e+06	2.11441e+06	2.29455e+06	2.08168e+06
POS1893	Y	TG(12:0e_10:2_10:2)+NH4	TG(32:4e)+NH4	TG	(12:0e_10:2_10:2)	(12:0e)	(10:2)	(10:2)		C35 H64 O5 N1	578.478	2.29941	0.0256905	0.0434168	575446	1.10029e+06	1.03637e+06	788566	956647	1.30678e+06	789585	647093	1.21095e+06	1.77954e+06	873474	1.80276e+06	1.33611e+06	1.2823e+06	1.13346e+06	2.01051e+06	763347	1.15558e+06	2.52853e+06	1.82178e+06	1.96293e+06	1.6957e+06	1.43653e+06	1.02142e+06	1.38468e+06	1.38621e+06	1.32619e+06	1.32414e+06
POS2705	Y	TG(18:4_16:0_18:3)+H	TG(52:7)+H	TG	(18:4_16:0_18:3)	(18:4)	(16:0)	(18:3)		C55 H93 O6	849.697	15.7821	0.130449	0.000615086	1.22786e+06	1.08679e+06	1.37005e+06	1.03856e+06	924250	854905	202715	127059	1.05687e+06	215482	283233	262039	4.72168e+06	494623	960868	913639	490071	394209	340607	258617	258961	359662	281883	178684	484477	583366	552491	664109
POS483	Y	Hex1Cer(d16:0_16:1)+Na	Hex1Cer(d32:1)+Na	Hex1Cer	(d16:0_16:1)	(d16:0)	(16:1)			C38 H73 O8 N1 Na1	694.523	7.20487	0.0149967	0.000801581	2.31628e+07	1.4093e+07	1.62159e+07	1.4864e+07	1.56601e+07	1.77835e+07	8.41037e+06	7.67414e+06	1.21299e+07	1.08734e+07	1.20155e+07	1.45602e+07	1.39392e+07	2.10737e+07	1.5442e+07	1.71715e+07	1.11229e+07	1.46322e+07	8.69096e+06	1.04351e+07	1.08109e+07	1.18688e+07	1.32812e+07	9.00009e+06	1.43412e+07	1.43518e+07	1.39817e+07	1.39757e+07
POS560	Y	LPC(17:0)+H	LPC(17:0)+H	LPC	(17:0)	(17:0)				C25 H53 O7 N1 P1	510.355	1.50408	0.107497	7.96392e-12	1.07443e+07	7.95872e+06	8.16456e+06	8.71331e+06	9.09609e+06	9.23527e+06	2.05866e+06	2.30063e+06	4.28042e+06	3.2531e+06	4.19897e+06	5.50887e+06	5.41959e+06	5.85747e+06	4.61476e+06	5.55598e+06	4.01177e+06	4.83439e+06	1.24435e+06	1.07304e+06	1.40322e+06	1.17352e+06	928812	1.10382e+06	5.35744e+06	4.59653e+06	4.78296e+06	4.13187e+06
NEG872	Y	PS(18:0_22:6)-H	PS(40:6)-H	PS	(18:0_22:6)	(18:0)	(22:6)			C46 H77 O10 N1 P1	834.529	10.0857	0.0411651	0.0241498	1.74027e+06	1.39167e+06	1.30642e+06	1.2459e+06	1.2151e+06	1.26471e+06	2.26786e+06	1.75757e+06	2.89887e+06	2.82623e+06	3.14255e+06	2.82036e+06	2.59263e+06	1.81075e+06	1.53606e+06	1.51161e+07	1.13409e+06	2.0286e+06	3.38968e+06	3.33808e+06	3.37308e+06	3.07327e+06	4.7392e+06	2.86876e+06	2.23636e+06	2.23852e+06	2.05755e+06	2.23936e+06
POS502	Y	Hex1Cer(d15:2_20:1+O)+H-H2O	Hex1Cer(d35:3+O)+H-H2O	Hex1Cer	(d15:2_20:1+O)	(d15:2)	(20:1+O)			C41 H74 O8 N1	708.541	7.83787	1.07413	0.0144935	1.24135e+08	1.47795e+08	9.48381e+07	8.28456e+07	9.10792e+07	8.8044e+07	2.29567e+06	6.88083e+07	1.06889e+08	9.74339e+07	5.39466e+06	1.12083e+08	1.67505e+08	9.65481e+07	1.77938e+06	8.47279e+07	6.08974e+07	8.48549e+07	4.77267e+06	3.50694e+06	2.67403e+06	3.79518e+06	4.5686e+06	8.2562e+07	7.5675e+07	3.00187e+06	9.19661e+07	3.9123e+06
POS902	Y	PC(14:1e_20:1)+H	PC(34:2e)+H	PC	(14:1e_20:1)	(14:1e)	(20:1)			C42 H83 O7 N1 P1	744.59	12.0339	0.0204709	0.000573774	9.62413e+06	6.55302e+06	7.20503e+06	6.73465e+06	7.18319e+06	6.80446e+06	1.12002e+06	985310	2.21139e+06	1.42323e+06	1.85349e+06	2.17432e+06	5.68835e+06	7.09867e+06	6.06577e+06	5.70695e+06	3.60087e+06	5.59238e+06	841050	1.04029e+06	832665	2.0186e+07	1.25145e+06	780407	4.30496e+06	4.18138e+06	4.12534e+06	4.12136e+06
POS2641	Y	TG(16:0_17:1_18:1)+NH4	TG(51:2)+NH4	TG	(16:0_17:1_18:1)	(16:0)	(17:1)	(18:1)		C54 H104 O6 N1	862.786	16.3386	0.123668	0.0188411	3.7124e+06	3.43897e+06	3.81173e+06	3.40618e+06	2.88918e+06	3.98622e+06	2.5452e+06	2.06566e+06	2.75833e+06	2.29489e+06	3.21748e+06	2.95411e+06	2.27201e+06	2.19741e+06	3.67265e+06	2.81917e+06	1.68389e+06	2.73266e+06	2.70722e+06	2.94429e+06	2.1193e+06	3.29737e+06	2.74856e+06	3.20831e+06	2.88979e+06	2.89164e+06	2.90531e+06	2.22124e+06
POS2841	Y	TG(17:0_20:1_20:5)+NH4	TG(57:6)+NH4	TG	(17:0_20:1_20:5)	(17:0)	(20:1)	(20:5)		C60 H108 O6 N1	938.817	16.2098	0.146884	4.28506e-05	2.08777e+07	2.02578e+07	2.30834e+07	1.84136e+07	1.46064e+07	1.42378e+07	1.13476e+07	3.96154e+06	6.08177e+06	1.0548e+07	8.14342e+06	6.53547e+06	6.26112e+06	9.09339e+06	1.59798e+07	1.29124e+07	3.62513e+06	6.2781e+06	4.44146e+06	4.71182e+06	2.95418e+06	4.53251e+06	7.44235e+06	2.1284e+06	1.05468e+07	1.06245e+07	1.06306e+07	7.7005e+06
NEG336	Y	LPC(16:1e)+HCOO	LPC(16:1e)+HCOO	LPC	(16:1e)	(16:1e)				C25 H51 O8 N1 P1	524.336	1.60151	0.0929056	1.40059e-05	2.29069e+06	1.88247e+06	2.33221e+06	1.94197e+06	1.83201e+06	2.37622e+06	1.1691e+06	1.24702e+06	2.12004e+06	1.9621e+06	1.85553e+06	2.88556e+06	1.01431e+06	1.88879e+06	1.3676e+06	1.38325e+06	1.36827e+06	2.02054e+06	1.22706e+06	739346	830885	679669	782595	436891	1.39421e+06	1.23608e+06	1.54949e+06	1.36431e+06
NEG510	Y	PC(18:1e_20:1)+HCOO	PC(38:2e)+HCOO	PC	(18:1e_20:1)	(18:1e)	(20:1)			C47 H91 O9 N1 P1	844.644	12.341	0.0752037	1.98425e-09	871174	616551	688391	731877	611523	712718	436139	360814	660857	552061	576756	703708	81455	37293.8	31707.6	89098.2	26373.5	115131	147026	153481	153904	141438	281605	393831	387620	323177	356349	347866
NEG780	Y	PS(16:0_20:4)-H	PS(36:4)-H	PS	(16:0_20:4)	(16:0)	(20:4)			C42 H73 O10 N1 P1	782.498	7.87127	0.11263	1.06901e-07	338224	66784.2	335429	134812	220660	313305	576798	673801	963710	664491	1.04738e+06	1.09158e+06	331033	474238	160412	272238	263479	387977	1.6349e+06	1.55766e+06	1.57385e+06	1.47084e+06	2.97191e+06	1.32615e+06	723761	661749	768182	590385
POS2635	Y	TG(14:0_18:3_18:3)+H	TG(50:6)+H	TG	(14:0_18:3_18:3)	(14:0)	(18:3)	(18:3)		C53 H91 O6	823.681	15.7775	0.0637515	6.81722e-08	1.77275e+06	1.17648e+06	1.50048e+06	1.82926e+06	1.06539e+06	1.29152e+06	564607	244971	272266	444341	502985	406972	767271	953844	1.18923e+06	1.05756e+06	520654	661248	368286	338273	365904	461077	492738	288009	895197	896132	902425	1.01599e+06
POS2708	Y	TG(18:4_16:0_18:4)+H	TG(52:8)+H	TG	(18:4_16:0_18:4)	(18:4)	(16:0)	(18:4)		C55 H91 O6	847.681	15.5179	0.112565	0.000133631	3.12489e+06	2.67871e+06	3.03194e+06	2.66088e+06	2.13361e+06	1.92586e+06	363752	109703	139492	211802	1.67453e+06	179653	1.19532e+06	930530	2.06305e+06	1.27585e+06	2.56506e+06	693673	183441	1.18646e+06	676596	150781	129581	23524.3	1.02575e+06	1.07607e+06	1.02695e+06	1.28699e+06
POS2763	Y	TG(18:3_18:2_18:2)+NH4	TG(54:7)+NH4	TG	(18:3_18:2_18:2)	(18:3)	(18:2)	(18:2)		C57 H100 O6 N1	894.755	15.3209	0.271765	5.34544e-10	2.31536e+07	1.58888e+07	2.04399e+07	1.79964e+07	1.48589e+07	1.29221e+07	2.22619e+06	612345	791623	2.75577e+06	1.16269e+06	1.28144e+06	5.54992e+06	6.31599e+06	1.63563e+07	9.57903e+06	2.57519e+06	5.96174e+06	837366	733641	628548	673532	1.30324e+06	425433	7.87739e+06	7.68936e+06	7.9788e+06	4.09968e+06
POS2798	Y	TG(18:4_18:3_20:5)+H	TG(56:12)+H	TG	(18:4_18:3_20:5)	(18:4)	(18:3)	(20:5)		C59 H91 O6	895.681	14.8332	0.134843	0.024193	609410	1.03352e+06	1.27476e+06	870672	870958	820891	31216	347937	4277.66	18195.8	456836	1.77373	543676	486133	977617	657847	112582	311438	20011.9	549082	433850	7093.68	54327.2	412392	382899	423379	335989	461985
POS2828	Y	TG(18:4_18:1_20:4)+H	TG(56:9)+H	TG	(18:4_18:1_20:4)	(18:4)	(18:1)	(20:4)		C59 H97 O6	901.728	16.0626	0.0777685	8.76108e-07	3.0796e+07	2.53085e+07	2.77653e+07	2.08413e+07	1.30383e+07	2.16221e+07	9.6597e+06	1.9849e+06	3.34828e+06	5.80622e+06	7.35917e+06	4.0567e+06	9.59526e+06	1.39252e+07	1.89237e+07	1.21192e+07	4.37204e+06	8.45811e+06	3.7769e+06	2.63981e+06	2.44972e+06	3.04261e+06	5.26806e+06	2.27497e+06	1.05317e+07	1.05444e+07	1.23616e+07	1.09813e+07
POS2859	Y	TG(18:3_18:3_22:6)+H	TG(58:12)+H	TG	(18:3_18:3_22:6)	(18:3)	(18:3)	(22:6)		C61 H95 O6	923.712	15.4039	0.171499	7.59727e-06	1.911e+07	4.34411e+06	1.6016e+07	2.19499e+07	1.79486e+07	1.88567e+07	1.09879e+07	2.50684e+06	2.14494e+06	3.94719e+06	1.96906e+06	2.14615e+06	381430	1.01011e+07	3.89456e+06	1.12751e+07	1.13727e+06	350030	92511.3	784798	125961	72200.3	315283	7367.11	2.0321e+06	1.93359e+06	2.67595e+06	2.66484e+06
POS2923	Y	TG(20:5_20:5_20:5)+H	TG(60:15)+H	TG	(20:5_20:5_20:5)	(20:5)	(20:5)	(20:5)		C63 H93 O6	945.697	14.7216	0.0447548	0.000133222	876591	790436	847622	860592	810873	648931	356319	81391.6	106154	138625	146127	115007	382827	329222	713285	401290	136150	202784	46435.5	23527.7	339978	56375.6	138528	331957	362300	332792	353706	369423
POS2932	Y	TG(20:2_20:2_20:2)+H	TG(60:6)+H	TG	(20:2_20:2_20:2)	(20:2)	(20:2)	(20:2)		C63 H111 O6	963.838	17.1121	0.209447	0.00165215	1.79967e+06	1.32712e+06	1.67703e+06	1.22429e+06	1.1578e+06	1.03074e+06	1.27575e+06	537613	1.37171e+06	1.50899e+06	1.05559e+06	803157	641097	517595	1.02394e+06	728820	320302	544773	588077	818930	389087	747122	991600	315514	1.04449e+06	942156	889745	1.3863e+06
POS463	Y	DG(20:1_22:6)+NH4	DG(42:7)+NH4	DG	(20:1_22:6)	(20:1)	(22:6)			C45 H78 O5 N1	712.587	11.6341	0.0370363	1.79237e-11	8.58491e+06	7.05218e+06	7.38811e+06	7.6017e+06	6.97784e+06	7.5645e+06	2.20499e+06	1.18014e+06	1.98027e+06	2.42032e+06	1.9913e+06	2.5111e+06	4.03864e+06	4.77714e+06	4.29914e+06	4.64951e+06	2.6884e+06	3.5489e+06	1.3588e+06	1.5122e+06	1.06442e+06	1.33107e+06	1.80972e+06	1.09379e+06	3.95783e+06	3.69369e+06	3.87377e+06	4.02719e+06
POS633	Y	LPE(18:1p)+H	LPE(18:1p)+H	LPE	(18:1p)	(18:1p)				C23 H47 O6 N1 P1	464.314	2.31108	0.0304022	5.59987e-13	9.23585e+06	8.66122e+06	6.94932e+06	8.31519e+06	7.14448e+06	9.34853e+06	1.32555e+06	1.22763e+06	2.27132e+06	2.23642e+06	2.50133e+06	3.05132e+06	4.55481e+06	5.39399e+06	3.91413e+06	3.79243e+06	2.56241e+06	3.60685e+06	807728	609690	677911	627423	661127	526028	4.05489e+06	4.05842e+06	3.93578e+06	3.80405e+06
NEG420	Y	PC(9:0_12:2)+HCOO	PC(21:2)+HCOO	PC	(9:0_12:2)	(9:0)	(12:2)			C30 H55 O10 N1 P1	620.357	2.95824	0.0361191	1.83109e-11	2.39258e+06	1.81506e+06	1.67497e+06	2.02722e+06	1.69249e+06	2.10297e+06	2.43013e+06	2.1728e+06	4.52298e+06	3.15747e+06	4.32389e+06	5.09415e+06	470786	579448	580663	536926	386894	534640	1.11784e+06	790941	1.06827e+06	825796	810593	662642	1.54355e+06	1.65252e+06	1.5389e+06	1.53589e+06
POS188	Y	ChE(22:6)+NH4	ChE(22:6)+NH4	ChE	(22:6)	(22:6)				C49 H80 O2 N1	714.618	16.1423	0.0371501	9.79934e-06	2.62095e+06	1.46902e+06	2.05328e+06	1.33357e+06	1.47396e+06	1.70077e+06	3.53582e+06	3.24869e+06	6.69777e+06	5.81714e+06	4.94716e+06	6.3324e+06	1.5766e+06	1.19076e+06	1.70673e+06	1.50222e+06	326932	1.21154e+06	4.37424e+06	1.02439e+07	3.99382e+06	2.46558e+06	4.54155e+06	4.34642e+06	3.11319e+06	2.99809e+06	2.85496e+06	3.06145e+06
NEG472	Y	PC(14:0e_22:2)+HCOO	PC(36:2e)+HCOO	PC	(14:0e_22:2)	(14:0e)	(22:2)			C45 H87 O9 N1 P1	816.612	10.5695	0.00851263	6.29222e-07	1.28089e+06	936894	1.15575e+06	1.07642e+06	1.08122e+06	1.0577e+06	1.34674e+06	1.28863e+06	1.6325e+06	1.78049e+06	2.23714e+06	2.00118e+06	898381	1.09291e+06	876182	852220	666071	917269	1.69167e+06	1.78499e+06	1.67749e+06	1.95314e+06	2.80885e+06	1.60501e+06	1.30291e+06	1.3033e+06	1.2842e+06	1.28386e+06
POS1177	Y	PC(25:0_16:1)+H	PC(41:1)+H	PC	(25:0_16:1)	(25:0)	(16:1)			C49 H97 O8 N1 P1	858.695	12.0088	0.0189516	0.0126834	4.38911e+06	2.78327e+06	3.39866e+06	2.97903e+06	2.94657e+06	2.96449e+06	3.28806e+06	2.90016e+06	4.39868e+06	4.62186e+06	4.58105e+06	5.41631e+06	2.64197e+06	3.40041e+06	2.4727e+06	2.90633e+06	1.73319e+06	2.74744e+06	3.13571e+06	4.1305e+06	3.65856e+06	3.47957e+06	6.15087e+06	2.81108e+06	3.53465e+06	3.5394e+06	3.42354e+06	3.42215e+06
POS126	Y	Cer(m19:1_15:1)+H	Cer(m34:2)+H	Cer	(m19:1_15:1)	(m19:1)	(15:1)			C34 H66 O2 N1	520.509	8.64257	0.111535	0.0115794	8.48272e+06	4.81384e+06	6.36454e+06	6.57071e+06	5.86283e+06	9.24524e+06	1.13484e+07	5.72865e+06	1.27957e+07	1.386e+07	1.10352e+07	1.50312e+07	5.71864e+06	1.41506e+07	5.8915e+06	1.19435e+07	7.10692e+06	7.36603e+06	1.08148e+07	1.18998e+07	1.48752e+07	1.06899e+07	2.12247e+07	9.08778e+06	8.91922e+06	8.8146e+06	9.93115e+06	7.53651e+06
POS2957	Y	TG(18:3_22:6_22:6)+NH4	TG(62:15)+NH4	TG	(18:3_22:6_22:6)	(18:3)	(22:6)	(22:6)		C65 H100 O6 N1	990.755	13.8846	0.261066	2.58977e-07	2.78382e+06	1.77492e+06	2.69295e+06	2.57023e+06	2.28489e+06	2.0292e+06	1.39463e+06	224133	765930	739652	550145	612142	713034	1.39284e+06	2.77553e+06	1.56019e+06	477681	903533	124848	225105	156509	214538	383412	103295	1.22327e+06	1.20306e+06	1.23625e+06	657597
POS94	Y	Cer(d16:0_21:4)+H	Cer(d37:4)+H	Cer	(d16:0_21:4)	(d16:0)	(21:4)			C37 H68 O3 N1	574.519	8.8816	0.0428901	6.06134e-05	2.72735e+06	1.81255e+06	1.84737e+06	1.57359e+06	1.67102e+06	1.79422e+06	2.43213e+06	1.94287e+06	3.51434e+06	4.44265e+06	4.10008e+06	4.4904e+06	1.51669e+06	2.04174e+06	1.55839e+06	1.42836e+06	1.03594e+06	1.33217e+06	2.65018e+06	2.99001e+06	2.78383e+06	3.02268e+06	5.40947e+06	2.39044e+06	2.53238e+06	2.31888e+06	2.37599e+06	2.31277e+06
NEG656	Y	PE(18:1e_20:3)-H	PE(38:4e)-H	PE	(18:1e_20:3)	(18:1e)	(20:3)			C43 H79 O7 N1 P1	752.56	11.0944	0.168695	1.37278e-06	5.98667e+06	4.52713e+06	5.00869e+06	4.15403e+06	4.24948e+06	4.10615e+06	1.42369e+06	901366	1.95119e+06	1.90902e+06	2.12365e+06	2.87408e+06	4.66756e+06	5.4918e+06	5.17172e+06	4.22833e+06	3.25236e+06	4.73383e+06	1.94662e+06	1.89397e+06	1.86208e+06	1.89936e+06	3.42415e+06	1.53741e+06	2.72303e+06	3.76505e+06	2.69187e+06	2.8663e+06
NEG861	Y	PS(20:0e_20:5)-H	PS(40:5e)-H	PS	(20:0e_20:5)	(20:0e)	(20:5)			C46 H81 O9 N1 P1	822.565	8.80626	0.0594149	0.00441586	872194	664191	572431	458866	348076	29719.8	795945	817473	1.83128e+06	1.34027e+06	2.47855e+06	1.78491e+06	680357	182259	913475	179287	381957	391457	1.45117e+06	978269	888433	1.29218e+06	1.77587e+06	1.26278e+06	827049	830440	755109	741340
NEG424	Y	PC(14:0e_14:0)+HCOO	PC(28:0e)+HCOO	PC	(14:0e_14:0)	(14:0e)	(14:0)			C37 H75 O9 N1 P1	708.518	7.89851	0.126801	1.33947e-07	1.51099e+06	1.13371e+06	1.30759e+06	1.44109e+06	993557	1.16562e+06	399968	329221	488130	368769	292184	589247	787588	1.22887e+06	848191	966325	803646	1.08118e+06	409287	427818	367205	542647	893646	397494	712750	861528	642195	793469
POS1027	Y	PC(18:0_20:1)+H	PC(38:1)+H	PC	(18:0_20:1)	(18:0)	(20:1)			C46 H91 O8 N1 P1	816.648	11.8398	0.079492	2.19346e-05	4.04727e+06	2.64634e+06	3.16299e+06	3.96963e+06	2.65251e+06	3.02687e+06	3.28293e+06	2.69359e+06	3.94601e+06	3.48204e+06	3.59552e+06	4.15646e+06	1.26511e+06	1.7684e+06	1.00464e+06	1.53718e+06	1.03017e+06	1.0569e+06	1.09976e+06	1.28918e+06	1.7066e+06	4.36299e+06	2.09359e+06	1.10224e+06	2.2282e+06	2.46526e+06	2.28826e+06	2.65303e+06
POS14	Y	AcCa(22:1)+H	AcCa(22:1)+H	AcCa	(22:1)	(22:1)				C29 H56 O4 N1	482.42	4.01657	0.0995977	2.71935e-05	889728	109882	787649	689499	472288	565126	2.59852e+06	1.43368e+06	847810	3.43331e+06	2.13625e+06	2.02413e+06	1.2684e+06	1.68973e+06	524926	1.14716e+06	464569	485422	3.20865e+06	3.28086e+06	3.86436e+06	2.97917e+06	4.76218e+06	2.53511e+06	2.05237e+06	2.08794e+06	2.49762e+06	2.057e+06
NEG555	Y	PC(18:0e_22:2)+HCOO	PC(40:2e)+HCOO	PC	(18:0e_22:2)	(18:0e)	(22:2)			C49 H95 O9 N1 P1	872.675	12.6932	0.0150906	9.83094e-09	761803	536680	614871	669629	488480	592025	1.04968e+06	835959	1.10137e+06	1.50323e+06	1.35027e+06	1.42603e+06	349722	365946	393849	422811	371205	289856	743191	827614	885929	1.0657e+06	1.20986e+06	612195	740262	726964	735970	715369
NEG585	Y	PC(20:1e_22:2)+HCOO	PC(42:3e)+HCOO	PC	(20:1e_22:2)	(20:1e)	(22:2)			C51 H97 O9 N1 P1	898.691	12.6636	0.080538	0.000629482	1.17659e+06	517596	622868	876513	652738	749362	380920	236854	437364	563673	603867	612776	308971	455078	416659	399286	283097	320289	271051	324367	373190	316403	574353	236939	454758	468035	391668	464466
POS2838	Y	TG(18:1_18:1_21:1)+NH4	TG(57:3)+NH4	TG	(18:1_18:1_21:1)	(18:1)	(18:1)	(21:1)		C60 H114 O6 N1	944.864	16.8129	0.143698	0.00131283	2.48188e+06	2.23205e+06	2.68767e+06	2.37065e+06	2.74795e+06	2.30051e+06	2.16451e+06	746170	1.12783e+06	1.92381e+06	1.89721e+06	1.63712e+06	1.23754e+06	1.27373e+06	2.36039e+06	1.94895e+06	750993	1.18713e+06	955305	902958	725995	1.47769e+06	1.34219e+06	1.01302e+06	1.72273e+06	1.84386e+06	1.84398e+06	1.33269e+06
POS2992	Y	TG(22:1_22:6_22:6)+NH4	TG(66:13)+NH4	TG	(22:1_22:6_22:6)	(22:1)	(22:6)	(22:6)		C69 H112 O6 N1	1050.85	15.8978	0.403668	0.00171915	4.20306e+06	2.43577e+06	3.39815e+06	4.1956e+06	3.27284e+06	3.40702e+06	2.53079e+06	226131	1.26949e+06	1.9337e+06	1.32276e+06	1.69906e+06	739023	1.34952e+06	2.4202e+06	1.72843e+06	486400	1.01717e+06	485662	686552	538064	701795	1.2814e+06	62339.4	1.99951e+06	1.84848e+06	2.0145e+06	648590
POS631	Y	LPE(18:1e)+H	LPE(18:1e)+H	LPE	(18:1e)	(18:1e)				C23 H49 O6 N1 P1	466.329	11.4504	0.0184105	1.00516e-09	3.23329e+06	2.14259e+06	1.81178e+06	2.65693e+06	2.39941e+06	3.3768e+06	1.65633e+06	1.30595e+06	1.6616e+06	1.2119e+06	2.13979e+06	2.09016e+06	1.04118e+06	1.35998e+06	1.14504e+06	1.06224e+06	1.04907e+06	956623	801495	662725	630086	500818	722524	555893	1.57312e+06	1.58569e+06	1.53167e+06	1.52963e+06
POS66	Y	Cer(d19:1_16:1+O)+H-H2O	Cer(d35:2+O)+H-H2O	Cer	(d19:1_16:1+O)	(d19:1)	(16:1+O)			C35 H66 O3 N1	548.504	9.18751	0.029931	0.000217155	4.63574e+06	2.70597e+06	3.9634e+06	3.52456e+06	3.16683e+06	3.30298e+06	5.44834e+06	4.53385e+06	9.46621e+06	6.61932e+06	7.71206e+06	8.66369e+06	3.67673e+06	5.60867e+06	5.05691e+06	5.45801e+06	3.6426e+06	4.05703e+06	4.26178e+06	5.22357e+06	4.83536e+06	4.80151e+06	6.51027e+06	4.60203e+06	5.05763e+06	5.05713e+06	4.93867e+06	4.74349e+06
NEG93	Y	Cer(d13:0_25:1)+HCOO	Cer(d38:1)+HCOO	Cer	(d13:0_25:1)	(d13:0)	(25:1)			C39 H76 O5 N1	638.573	12.2001	0.0319386	0.0044931	1.32293e+06	866684	1.21268e+06	967534	903225	909043	598543	409240	1.04092e+06	834476	1.00797e+06	918209	1.24409e+06	1.53369e+06	1.62617e+06	1.45493e+06	1.0664e+06	1.51987e+06	636869	895321	729260	696013	1.52524e+06	676726	994626	934763	926319	953133
POS2967	Y	TG(18:0e_22:2_22:2)+NH4	TG(62:4e)+NH4	TG	(18:0e_22:2_22:2)	(18:0e)	(22:2)	(22:2)		C65 H124 O5 N1	998.947	17.5567	0.079929	0.000232764	3.32143e+06	1.61596e+06	2.68639e+06	1.28583e+06	1.50045e+06	1.49432e+06	2.02491e+06	1.10251e+06	1.23147e+06	3.45778e+06	2.2791e+06	1.82879e+06	344463	643397	1.0839e+06	703191	182625	349360	1.04741e+06	983547	871948	988637	1.18744e+06	264685	1.30966e+06	1.12862e+06	1.12074e+06	1.11927e+06
POS57	Y	Cer(d17:0_18:0)+Na	Cer(d35:0)+Na	Cer	(d17:0_18:0)	(d17:0)	(18:0)			C35 H71 O3 N1 Na1	576.533	10.2569	0.067441	1.20588e-06	4.03758e+06	2.86332e+06	3.31512e+06	3.19827e+06	2.79762e+06	2.99207e+06	5.46781e+06	3.26441e+06	8.7596e+06	5.56271e+06	7.07537e+06	7.82845e+06	5.20988e+06	8.1298e+06	6.49052e+06	6.97719e+06	4.56171e+06	5.71508e+06	8.94605e+06	9.0515e+06	1.07779e+07	9.27919e+06	1.05271e+07	7.33818e+06	6.35613e+06	6.80496e+06	6.58896e+06	5.80352e+06
NEG624	Y	PE(16:1e_17:1)-H	PE(33:2e)-H	PE	(16:1e_17:1)	(16:1e)	(17:1)			C38 H73 O7 N1 P1	686.513	10.1504	0.0569032	6.81308e-05	1.70028e+06	1.23357e+06	1.33016e+06	1.14409e+06	959976	1.31664e+06	764182	896529	1.02473e+06	871168	1.41495e+06	1.51663e+06	1.4386e+06	1.65962e+06	1.47563e+06	1.48731e+06	1.09018e+06	1.41293e+06	649334	632880	564230	663390	1.07994e+06	675442	1.08168e+06	1.09483e+06	962821	1.05953e+06
POS283	Y	DG(6:0_20:5)+NH4	DG(26:5)+NH4	DG	(6:0_20:5)	(6:0)	(20:5)			C29 H50 O5 N1	492.368	2.2034	0.188729	0.000338979	1.45932e+07	6.47183e+06	1.27914e+07	1.2249e+07	9.16158e+06	7.73491e+06	1.74085e+07	1.88238e+07	9.56634e+06	9.27748e+06	1.64711e+07	1.27784e+07	4.8777e+06	6.15748e+06	7.04097e+06	7.41003e+06	7.90167e+06	6.94309e+06	6.2541e+06	6.61109e+06	6.86929e+06	6.27741e+06	1.02343e+07	7.54284e+06	1.08909e+07	1.02682e+07	1.10031e+07	7.075e+06
POS2535	Y	TG(22:6_10:4_14:3)+NH4	TG(46:13)+NH4	TG	(22:6_10:4_14:3)	(22:6)	(10:4)	(14:3)		C49 H72 O6 N1	770.535	7.58764	0.0440509	0.000334932	5.60711e+06	4.81806e+06	4.57466e+06	4.37535e+06	4.04084e+06	4.03703e+06	7.44317e+06	5.13617e+06	3.61335e+06	9.74732e+06	1.00788e+07	1.02417e+07	3.67853e+06	4.38755e+06	3.81221e+06	3.96176e+06	2.88829e+06	3.97228e+06	7.73561e+06	7.62032e+06	7.71435e+06	7.75627e+06	1.77572e+07	6.08646e+06	6.85076e+06	6.24488e+06	6.85594e+06	6.5436e+06
NEG482	Y	PC(14:1e_22:3)+HCOO	PC(36:4e)+HCOO	PC	(14:1e_22:3)	(14:1e)	(22:3)			C45 H83 O9 N1 P1	812.581	8.33161	0.0418357	0.00103042	2.25501e+06	1.0881e+06	1.39099e+06	1.18445e+06	1.13896e+06	1.17236e+06	353905	401298	1.10827e+06	337050	830161	1.10029e+06	626657	625880	690339	550661	380485	540305	492248	428597	397640	414795	971493	609909	742198	685084	675904	703650
NEG563	Y	PC(18:1e_22:4)+HCOO	PC(40:5e)+HCOO	PC	(18:1e_22:4)	(18:1e)	(22:4)			C49 H89 O9 N1 P1	866.628	10.9342	0.0759724	3.40323e-08	270446	170271	273171	140573	214511	214879	271422	263469	426552	469229	408078	572173	133540	205118	156356	166145	107258	189546	448594	602989	579415	814906	771652	636868	296340	289902	252431	298724
POS2847	Y	TG(18:0_16:1_24:0)+NH4	TG(58:1)+NH4	TG	(18:0_16:1_24:0)	(18:0)	(16:1)	(24:0)		C61 H120 O6 N1	962.911	17.3336	0.199374	0.0049995	1.46433e+06	1.30986e+06	1.59855e+06	1.80716e+06	1.61931e+06	1.54478e+06	1.72185e+06	834493	1.03144e+06	1.83436e+06	1.43987e+06	1.19447e+06	631604	939920	1.30656e+06	1.33144e+06	655710	634712	796269	753421	970538	1.20214e+06	1.38427e+06	728358	1.35014e+06	1.28416e+06	1.3511e+06	850482
POS2804	Y	TG(18:0e_16:0_22:2)+NH4	TG(56:2e)+NH4	TG	(18:0e_16:0_22:2)	(18:0e)	(16:0)	(22:2)		C59 H116 O5 N1	918.885	17.4324	0.0122623	0.00167965	4.41415e+06	3.2305e+06	3.92692e+06	3.82989e+06	3.02229e+06	2.87295e+06	2.69901e+06	1.17506e+06	1.74935e+06	4.7556e+06	2.59309e+06	1.89695e+06	1.63179e+06	1.29763e+06	2.64447e+06	2.32023e+06	789268	1.20046e+06	1.56272e+06	1.42867e+06	1.38915e+06	1.45312e+06	1.86032e+06	516309	2.20691e+06	2.20761e+06	2.16153e+06	2.16024e+06
NEG454	Y	PC(16:0e_18:2)+HCOO	PC(34:2e)+HCOO	PC	(16:0e_18:2)	(16:0e)	(18:2)			C43 H83 O9 N1 P1	788.581	9.4976	0.033906	5.92567e-07	1.0381e+06	848056	908186	910619	782190	751480	1.84888e+06	981103	1.4517e+06	1.9562e+06	1.69171e+06	1.62846e+06	885962	858402	898702	988462	640266	799903	1.51239e+06	2.11048e+06	1.42169e+06	1.99892e+06	2.44635e+06	1.48225e+06	1.12246e+06	1.10916e+06	1.12262e+06	1.04458e+06
NEG586	Y	PC(20:2e_22:2)+HCOO	PC(42:4e)+HCOO	PC	(20:2e_22:2)	(20:2e)	(22:2)			C51 H95 O9 N1 P1	896.675	12.515	0.0230245	2.76679e-10	1.41407e+06	860750	1.09947e+06	1.14895e+06	1.0047e+06	1.16236e+06	345103	315348	553480	469265	439895	494330	57341.9	134025	63764.1	86284.1	37525.8	48352.4	18446.6	38520.3	73716.2	34392.5	134375	15141.4	413229	396354	407367	418245
POS12	Y	AcCa(21:1)+H	AcCa(21:1)+H	AcCa	(21:1)	(21:1)				C28 H54 O4 N1	468.405	3.40539	0.362226	1.67636e-06	214460	119699	35734.2	86381.7	108591	279572	323350	263220	215745	531273	130450	361467	69152	226468	365046	543369	104744	183978	1.63926e+06	3.09105e+06	1.33846e+06	1.19266e+06	5.12941e+06	1.36171e+06	1.1176e+06	926943	423897	1.09479e+06
NEG707	Y	PE(22:2_22:2)-H	PE(44:4)-H	PE	(22:2_22:2)	(22:2)	(22:2)			C49 H89 O8 N1 P1	850.633	12.5535	0.0622535	0.00566762	869598	689437	510696	779742	437047	566526	329615	132105	440205	519535	179747	440308	514839	854194	763201	625932	540914	802065	486534	448559	459331	511694	1.0702e+06	411383	528614	596090	528165	527863
POS1647	Y	PS(18:0_20:4)+H	PS(38:4)+H	PS	(18:0_20:4)	(18:0)	(20:4)			C44 H79 O10 N1 P1	812.544	9.35381	0.173404	0.00098702	3.21525e+06	1.85221e+06	1.14105e+06	2.2661e+06	2.02591e+06	4.31582e+06	2.39966e+06	1.9644e+06	4.35301e+06	2.58888e+06	9.83132e+06	6.21725e+06	3.54077e+06	4.63497e+06	2.97465e+06	2.73127e+06	1.57406e+06	1.88885e+06	1.32665e+07	8.17523e+06	6.55489e+06	5.7664e+06	6.72464e+06	7.11444e+06	2.62909e+06	3.69116e+06	2.87601e+06	2.59489e+06
POS2924	Y	TG(18:0_20:0_22:2)+NH4	TG(60:2)+NH4	TG	(18:0_20:0_22:2)	(18:0)	(20:0)	(22:2)		C63 H122 O6 N1	988.927	17.3278	0.116897	0.00150538	2.32923e+06	1.92957e+06	2.18887e+06	2.43508e+06	2.57043e+06	1.88209e+06	3.66177e+06	1.2388e+06	1.89086e+06	3.12785e+06	3.15971e+06	2.02155e+06	1.00653e+06	941177	2.00707e+06	1.40024e+06	673952	1.052e+06	1.42147e+06	1.34357e+06	1.28316e+06	1.74839e+06	1.99127e+06	778530	1.79421e+06	1.78953e+06	1.80462e+06	1.39958e+06
NEG667	Y	PE(18:1e_22:1)-H	PE(40:2e)-H	PE	(18:1e_22:1)	(18:1e)	(22:1)			C45 H87 O7 N1 P1	784.623	13.6941	0.00537599	0.00058054	4.15143e+06	3.0113e+06	3.55257e+06	3.60451e+06	2.89266e+06	3.4267e+06	1.65059e+06	1.89559e+06	2.22896e+06	2.50526e+06	2.61918e+06	3.01914e+06	2.48164e+06	2.67317e+06	2.25255e+06	2.57414e+06	2.09812e+06	2.48568e+06	2.27303e+06	2.41315e+06	1.75715e+06	2.35121e+06	2.86203e+06	2.33564e+06	2.73541e+06	2.73535e+06	2.71859e+06	2.70515e+06
NEG890	Y	PS(20:4e_22:6)-H	PS(42:10e)-H	PS	(20:4e_22:6)	(20:4e)	(22:6)			C48 H75 O9 N1 P1	840.518	9.22508	0.157828	0.00259695	6.88271e+06	4.77965e+06	4.39358e+06	6.60233e+06	4.38422e+06	5.03672e+06	2.5079e+06	2.15093e+06	3.20002e+06	2.83416e+06	3.19302e+06	3.15123e+06	5.98994e+06	6.631e+06	3.79476e+06	2.92756e+06	3.23954e+06	5.11638e+06	3.69008e+06	870565	3.80948e+06	2.89933e+06	2.86523e+06	1.75584e+06	3.20756e+06	3.05888e+06	4.15876e+06	3.04952e+06
POS1392	Y	PE(16:0p_22:3)+H	PE(38:3p)+H	PE	(16:0p_22:3)	(16:0p)	(22:3)			C43 H81 O7 N1 P1	754.575	11.1283	0.0354833	2.72691e-06	8.17261e+06	5.67352e+06	6.42751e+06	5.19291e+06	6.3642e+06	6.40748e+06	1.66796e+06	1.7139e+06	3.07663e+06	2.9451e+06	2.96976e+06	3.11165e+06	4.99011e+06	6.71888e+06	5.62715e+06	5.47745e+06	3.59421e+06	5.40369e+06	2.69971e+06	2.62401e+06	2.19603e+06	2.48879e+06	5.00601e+06	2.18633e+06	4.70731e+06	4.5049e+06	4.37011e+06	4.3705e+06
POS1107	Y	PC(17:0_22:4)+H	PC(39:4)+H	PC	(17:0_22:4)	(17:0)	(22:4)			C47 H87 O8 N1 P1	824.616	10.1652	0.0774917	0.000104431	3.14054e+06	2.21918e+06	2.15185e+06	1.91979e+06	2.63229e+06	2.1174e+06	2.04889e+06	3.71376e+06	5.21491e+06	4.94318e+06	6.41165e+06	6.30969e+06	2.35443e+06	2.46583e+06	2.37494e+06	2.20627e+06	1.80866e+06	2.29072e+06	4.28147e+06	3.54815e+06	3.6565e+06	4.68414e+06	7.75227e+06	4.38827e+06	3.52664e+06	3.24071e+06	3.45693e+06	2.95905e+06
NEG461	Y	PC(18:0_17:0)+HCOO	PC(35:0)+HCOO	PC	(18:0_17:0)	(18:0)	(17:0)			C44 H87 O10 N1 P1	820.607	9.64379	0.0210786	9.31585e-07	1.28883e+06	796562	1.05458e+06	1.04596e+06	955793	927718	1.64286e+06	1.461e+06	2.12422e+06	1.82946e+06	2.28984e+06	2.55077e+06	890394	1.29397e+06	1.00747e+06	1.08681e+06	874898	1.03408e+06	1.42679e+06	1.67071e+06	1.57574e+06	1.70668e+06	2.4472e+06	1.75365e+06	1.3849e+06	1.32516e+06	1.32507e+06	1.33944e+06
NEG754	Y	PI(20:1e_20:4)-H	PI(40:5e)-H	PI	(20:1e_20:4)	(20:1e)	(20:4)			C49 H86 O12 N0 P1	897.586	9.17655	0.0884072	7.0459e-08	735781	484272	663442	641745	546751	542722	566902	608381	653293	925551	816219	794250	419671	525173	352265	429690	341398	373717	853696	957003	962537	868275	1.1455e+06	985341	677134	720053	583570	691273
NEG94	Y	Cer(d18:1_20:1)+HCOO	Cer(d38:2)+HCOO	Cer	(d18:1_20:1)	(d18:1)	(20:1)			C39 H74 O5 N1	636.557	11.0674	0.0121192	7.11009e-06	398676	280319	324911	294744	295778	252368	274068	200553	460863	331220	367779	513169	813210	839036	907231	837015	536559	763016	447352	632537	487678	507837	944356	487644	494850	485066	482822	482120
POS2880	Y	TG(20:1_18:1_20:5)+NH4	TG(58:7)+NH4	TG	(20:1_18:1_20:5)	(20:1)	(18:1)	(20:5)		C61 H108 O6 N1	950.817	16.1193	0.353988	0.000124985	6.41252e+07	2.74662e+07	5.93546e+07	7.88321e+07	4.11671e+07	4.56668e+07	4.06379e+07	7.00701e+06	1.07044e+07	2.22877e+07	1.02202e+07	1.27759e+07	1.22376e+07	2.2266e+07	3.65823e+07	4.49902e+07	9.94331e+06	1.78415e+07	8.78963e+06	1.15017e+07	7.32313e+06	6.73985e+06	1.76203e+07	3.69901e+06	2.75096e+07	2.55572e+07	2.90139e+07	1.11106e+07
NEG350	Y	LPC(18:2e)+HCOO	LPC(18:2e)+HCOO	LPC	(18:2e)	(18:2e)				C27 H53 O8 N1 P1	550.351	2.1335	0.0399647	0.00876619	1.36199e+06	816986	868813	1.41324e+06	887359	1.32941e+06	461274	267066	626999	601949	626534	697706	99877	26743.2	23183	66225.5	27165.4	75387	20661.9	36830	26067.2	334462	0.0911352	10106.5	429911	447258	470835	437195
NEG368	Y	LPE(17:1)-H	LPE(17:1)-H	LPE	(17:1)	(17:1)				C22 H43 O7 N1 P1	464.278	1.69098	0.0327832	6.14519e-06	1.84882e+06	1.23249e+06	1.8587e+06	1.27845e+06	1.17212e+06	1.18543e+06	1.00253e+06	1.31334e+06	1.22023e+06	770077	1.33371e+06	1.3269e+06	1.46447e+06	1.25326e+06	1.27129e+06	1.2706e+06	1.20657e+06	1.0557e+06	608755	519477	658229	568224	891306	768427	1.11742e+06	1.10477e+06	1.11816e+06	1.04266e+06
NEG470	Y	PC(18:0e_18:1)+HCOO	PC(36:1e)+HCOO	PC	(18:0e_18:1)	(18:0e)	(18:1)			C45 H89 O9 N1 P1	818.628	11.5359	0.0109104	7.70925e-12	943501	693474	813769	807542	721164	771453	1.38985e+06	1.1851e+06	1.83913e+06	1.63946e+06	2.00266e+06	2.02598e+06	445336	504111	536752	494391	399762	538548	1.62258e+06	1.74873e+06	1.65503e+06	1.85455e+06	2.58102e+06	1.59626e+06	1.11547e+06	1.12095e+06	1.09455e+06	1.10214e+06
NEG538	Y	PC(17:1_22:2)+HCOO	PC(39:3)+HCOO	PC	(17:1_22:2)	(17:1)	(22:2)			C48 H89 O10 N1 P1	870.623	9.41606	0.033665	2.16728e-10	242144	167973	272919	248702	185441	196252	444401	412024	600188	561543	637850	560490	136344	218026	145683	207404	163111	191980	474228	517289	488814	499940	698139	458175	321981	332327	306539	324653
POS1139	Y	PC(18:0e_22:4)+H	PC(40:4e)+H	PC	(18:0e_22:4)	(18:0e)	(22:4)			C48 H91 O7 N1 P1	824.653	11.3014	0.0754255	3.62929e-12	1.04607e+06	655878	757135	650777	661040	753527	2.07546e+06	1.92235e+06	2.48707e+06	3.06526e+06	3.61898e+06	3.1027e+06	678868	1.03632e+06	772927	873612	594019	897373	4.1057e+06	3.65338e+06	3.82441e+06	4.12662e+06	5.54093e+06	3.03307e+06	1.84049e+06	2.14351e+06	1.91405e+06	1.8306e+06
POS1252	Y	PE(14:0p_6:0)+H	PE(20:0p)+H	PE	(14:0p_6:0)	(14:0p)	(6:0)			C25 H51 O7 N1 P1	508.34	2.87323	0.0632494	1.66936e-09	2.15828e+07	1.048e+07	1.34584e+07	1.26127e+07	1.64964e+07	1.3742e+07	4.87698e+06	3.74729e+06	3.43772e+06	2.45659e+06	5.02966e+06	4.08295e+06	1.00221e+07	1.68924e+07	9.60606e+06	1.1525e+07	1.21062e+07	8.30027e+06	4.37773e+06	4.39182e+06	4.99174e+06	4.0952e+06	5.32619e+06	4.55497e+06	1.01519e+07	1.1476e+07	1.01531e+07	1.01452e+07
POS1437	Y	PE(20:4e_20:1)+Na	PE(40:5e)+Na	PE	(20:4e_20:1)	(20:4e)	(20:1)			C45 H82 O7 N1 P1 Na1	802.572	12.7018	0.13958	3.81116e-11	9.06046e+06	1.04801e+07	1.09452e+07	1.36611e+07	1.18702e+07	1.30306e+07	1.3276e+06	1.46214e+06	2.8955e+06	1.46839e+06	1.62768e+06	1.89123e+06	8.48246e+06	1.176e+07	8.60015e+06	1.1655e+07	1.00145e+07	1.02394e+07	499306	370490	1.01097e+06	440726	2.22263e+06	853792	7.81155e+06	6.47208e+06	6.82003e+06	5.55991e+06
POS1483	Y	PE(20:4e_22:5)+Na	PE(42:9e)+Na	PE	(20:4e_22:5)	(20:4e)	(22:5)			C47 H78 O7 N1 P1 Na1	822.541	10.789	0.0525651	1.20239e-05	6.99263e+06	5.84598e+06	6.22392e+06	6.89731e+06	6.34376e+06	5.85848e+06	8.89697e+06	7.07181e+06	9.69218e+06	8.88084e+06	7.90124e+06	1.0086e+07	6.30018e+06	8.95773e+06	5.79832e+06	8.45999e+06	5.36715e+06	6.65931e+06	9.49495e+06	1.08813e+07	1.10024e+07	1.29532e+07	9.94865e+06	9.53991e+06	9.37334e+06	8.41338e+06	8.62167e+06	8.4062e+06
POS481	Y	Hex1Cer(d16:0_16:0+O)+Na	Hex1Cer(d32:0+O)+Na	Hex1Cer	(d16:0_16:0+O)	(d16:0)	(16:0+O)			C38 H75 O9 N1 Na1	712.533	7.2128	0.00767667	0.000629236	4.29781e+07	2.57295e+07	3.00944e+07	2.78606e+07	2.82593e+07	3.26329e+07	1.57891e+07	1.29493e+07	2.17575e+07	2.00363e+07	2.09236e+07	2.65446e+07	2.60429e+07	3.99467e+07	2.86555e+07	3.25063e+07	2.1292e+07	2.7645e+07	1.69879e+07	2.00528e+07	2.06015e+07	2.01589e+07	2.5483e+07	1.66915e+07	2.60024e+07	2.61342e+07	2.57394e+07	2.57341e+07
POS967	Y	PC(16:0e_20:4)+Na	PC(36:4e)+Na	PC	(16:0e_20:4)	(16:0e)	(20:4)			C44 H82 O7 N1 P1 Na1	790.572	7.96185	0.022038	1.42921e-05	2.7928e+07	1.82916e+07	1.99327e+07	2.25716e+07	1.83904e+07	1.90179e+07	1.84105e+07	1.80243e+07	2.79933e+07	2.7854e+07	3.1657e+07	3.36034e+07	1.39461e+07	2.14855e+07	1.48924e+07	1.58497e+07	1.05608e+07	1.37728e+07	2.97101e+07	3.67168e+07	3.49254e+07	3.31687e+07	5.14957e+07	2.89037e+07	2.47973e+07	2.56477e+07	2.43196e+07	2.49236e+07
NEG224	Y	Hex1Cer(d18:1_16:0)+HCOO	Hex1Cer(d34:1)+HCOO	Hex1Cer	(d18:1_16:0)	(d18:1)	(16:0)			C41 H78 O10 N1	744.563	8.79405	0.0194425	2.77118e-10	1.90072e+06	1.5915e+06	1.59826e+06	1.34381e+06	1.20759e+06	1.44611e+06	4.43667e+06	3.06089e+06	6.38717e+06	6.17009e+06	6.018e+06	6.11311e+06	3.62831e+06	4.48772e+06	4.00716e+06	3.59603e+06	3.56715e+06	4.12191e+06	6.66867e+06	7.4197e+06	6.92675e+06	7.13042e+06	1.27643e+07	6.16472e+06	4.37137e+06	4.26836e+06	4.17534e+06	4.31749e+06
NEG240	Y	Hex1Cer(d18:2_18:0)+HCOO	Hex1Cer(d36:2)+HCOO	Hex1Cer	(d18:2_18:0)	(d18:2)	(18:0)			C43 H80 O10 N1	770.579	9.4099	0.0336592	3.59731e-10	1.02119e+06	891831	928733	785838	705934	830170	2.23779e+06	1.57055e+06	3.10542e+06	2.75225e+06	3.08411e+06	3.08999e+06	846976	1.10417e+06	1.06006e+06	894689	862615	996272	2.95629e+06	2.69801e+06	2.55704e+06	2.85068e+06	5.131e+06	2.61391e+06	1.64693e+06	1.73608e+06	1.60143e+06	1.66541e+06
POS650	Y	MG(16:0)+H	MG(16:0)+H	MG	(16:0)	(16:0)				C19 H39 O4	331.284	2.97428	0.0144289	0.0380284	2.81164e+06	2.71261e+06	2.01062e+06	2.9342e+06	3.44305e+06	3.88168e+06	3.15493e+06	3.77669e+06	3.26211e+06	3.96202e+06	3.29857e+06	3.90205e+06	3.9624e+06	3.51971e+06	3.97804e+06	3.37466e+06	3.12526e+06	3.00833e+06	3.12337e+06	4.18409e+06	4.63807e+06	3.97112e+06	3.52125e+06	3.62779e+06	3.74886e+06	3.84703e+06	3.72074e+06	3.76174e+06
POS1145	Y	PC(18:0e_22:5)+H	PC(40:5e)+H	PC	(18:0e_22:5)	(18:0e)	(22:5)			C48 H89 O7 N1 P1	822.637	10.0976	0.0511307	2.1467e-08	4.45041e+07	3.25687e+07	3.51796e+07	3.31567e+07	3.2856e+07	3.20471e+07	3.16284e+07	2.61624e+07	4.89791e+07	4.54048e+07	5.00791e+07	5.65583e+07	1.18159e+07	1.40192e+07	1.5345e+07	1.36405e+07	6.83521e+06	1.30485e+07	4.41529e+07	4.26635e+07	4.06203e+07	4.5321e+07	6.97381e+07	3.62154e+07	3.52392e+07	3.55149e+07	3.47962e+07	3.17242e+07
POS2775	Y	TG(16:0_16:1_23:0)+NH4	TG(55:1)+NH4	TG	(16:0_16:1_23:0)	(16:0)	(16:1)	(23:0)		C58 H114 O6 N1	920.864	17.0262	0.222059	0.00578839	3.11314e+06	1.86033e+06	2.66859e+06	2.68217e+06	2.47245e+06	2.44235e+06	2.08044e+06	1.18508e+06	1.49661e+06	2.39779e+06	1.77745e+06	1.67594e+06	1.23367e+06	1.51362e+06	2.12268e+06	2.13346e+06	1.0887e+06	1.28905e+06	1.28611e+06	1.50441e+06	1.21584e+06	1.55017e+06	2.48069e+06	975203	1.97646e+06	1.87078e+06	1.98584e+06	1.17345e+06
POS82	Y	Cer(d20:2_16:1)+H	Cer(d36:3)+H	Cer	(d20:2_16:1)	(d20:2)	(16:1)			C36 H68 O3 N1	562.519	9.65675	0.0630442	0.000114287	6.42849e+06	4.02631e+06	4.32949e+06	5.24442e+06	4.14273e+06	4.46624e+06	7.43057e+06	6.13142e+06	1.3099e+07	7.87933e+06	6.60379e+06	8.35413e+06	9.25902e+06	1.04772e+07	7.86294e+06	1.06785e+07	8.88678e+06	7.72582e+06	6.7079e+06	1.0087e+07	8.31584e+06	6.65794e+06	1.10341e+07	6.58546e+06	7.09025e+06	6.8343e+06	7.016e+06	6.15363e+06
NEG518	Y	PC(18:0_20:5)+HCOO	PC(38:5)+HCOO	PC	(18:0_20:5)	(18:0)	(20:5)			C47 H83 O10 N1 P1	852.576	7.56964	0.0324223	0.00196465	1.08581e+06	698207	806063	775067	1.00555e+06	737641	1.02507e+06	660686	1.28644e+06	1.21879e+06	1.1729e+06	1.52691e+06	549243	697224	603142	833690	655538	580480	816198	1.07461e+06	815795	1.03421e+06	1.49041e+06	887805	812757	762907	756311	779363
POS1255	Y	PE(10:1e_10:2)+Na	PE(20:3e)+Na	PE	(10:1e_10:2)	(10:1e)	(10:2)			C25 H46 O7 N1 P1 Na1	526.29	1.39637	0.0290202	0.025722	3.08358e+07	2.13877e+07	2.69358e+07	1.96482e+07	2.14964e+07	2.30468e+07	1.93504e+07	1.88506e+07	1.73001e+07	1.46827e+07	2.41093e+07	2.20475e+07	2.82547e+07	2.60713e+07	2.76531e+07	2.70903e+07	2.35638e+07	2.1122e+07	2.40312e+07	2.20724e+07	2.24248e+07	2.14271e+07	3.51992e+07	2.61977e+07	2.51994e+07	2.52189e+07	2.36982e+07	2.45622e+07
POS729	Y	PC(10:0e_6:0)+Na	PC(16:0e)+Na	PC	(10:0e_6:0)	(10:0e)	(6:0)			C24 H50 O7 N1 P1 Na1	518.322	1.81437	0.054323	9.77561e-06	7.63217e+07	4.6079e+07	7.97503e+07	6.81422e+07	7.56385e+07	6.30438e+07	1.38572e+07	1.92131e+07	2.46156e+07	2.92383e+07	3.15061e+07	5.5279e+07	5.80024e+07	7.68346e+07	4.93767e+07	6.78382e+07	4.28087e+07	3.6355e+07	2.90965e+07	1.52922e+07	2.2302e+07	1.52827e+07	2.09917e+07	7.40814e+06	4.27901e+07	3.82714e+07	3.82565e+07	3.92002e+07
NEG915	Y	PS(20:3e_22:6)-H	PS(42:9e)-H	PS	(20:3e_22:6)	(20:3e)	(22:6)			C48 H77 O9 N1 P1	842.534	10.1891	0.00938523	0.000115452	4.90759e+07	4.53002e+07	4.43978e+07	4.29128e+07	4.25507e+07	4.55664e+07	4.56633e+07	4.23931e+07	5.00574e+07	5.05127e+07	5.27501e+07	5.19694e+07	5.16741e+07	5.60757e+07	5.13435e+07	5.1032e+07	4.18235e+07	5.14791e+07	6.15297e+07	5.81491e+07	5.61771e+07	5.53622e+07	6.40501e+07	5.42037e+07	5.01531e+07	5.01596e+07	4.9177e+07	4.96853e+07
POS1258	Y	PE(8:1e_12:4)+H	PE(20:5e)+H	PE	(8:1e_12:4)	(8:1e)	(12:4)			C25 H43 O7 N1 P1	500.277	1.24759	0.0228823	0.00424632	1.28524e+07	9.46379e+06	1.18554e+07	8.80154e+06	9.48457e+06	9.57861e+06	1.08547e+07	9.08431e+06	8.82099e+06	7.96929e+06	1.37234e+07	1.05566e+07	1.70862e+07	1.33291e+07	1.41473e+07	1.54828e+07	1.17074e+07	1.12749e+07	1.25278e+07	1.13068e+07	1.22026e+07	1.28167e+07	1.70663e+07	1.33169e+07	1.24847e+07	1.26188e+07	1.20807e+07	1.20657e+07
POS2887	Y	TG(18:0_20:4_20:5)+NH4	TG(58:9)+NH4	TG	(18:0_20:4_20:5)	(18:0)	(20:4)	(20:5)		C61 H104 O6 N1	946.786	15.4051	0.664995	0.000460964	5.66266e+06	2.7177e+06	4.81511e+06	1.81659e+07	1.67683e+07	1.50662e+07	8.69914e+06	4.28509e+06	5.74674e+06	8.59152e+06	6.91143e+06	6.45893e+06	3.68133e+06	1.7205e+06	3.1517e+06	2.0662e+06	797594	4.25177e+06	2.43151e+06	2.3786e+06	1.35333e+06	2.49104e+06	3.98081e+06	1.02106e+06	8.05779e+06	1.80715e+06	9.46688e+06	3.08934e+06
POS2964	Y	TG(20:0_20:1_22:2)+NH4	TG(62:3)+NH4	TG	(20:0_20:1_22:2)	(20:0)	(20:1)	(22:2)		C65 H124 O6 N1	1014.94	17.321	0.226153	0.000781766	2.47892e+06	1.52889e+06	2.23132e+06	2.11504e+06	2.54582e+06	1.46865e+06	3.85555e+06	1.09462e+06	1.61689e+06	2.92528e+06	2.19093e+06	1.60258e+06	677233	830473	1.32273e+06	1.24944e+06	548005	651146	970349	1.26081e+06	1.19585e+06	1.423e+06	1.87867e+06	599805	1.68816e+06	1.67091e+06	1.69575e+06	1.00054e+06
NEG375	Y	LPE(18:2e)-H	LPE(18:2e)-H	LPE	(18:2e)	(18:2e)				C23 H45 O6 N1 P1	462.299	2.30694	0.0383597	1.80105e-12	7.61451e+06	5.06949e+06	5.36063e+06	6.20735e+06	4.57218e+06	5.96852e+06	1.00162e+06	897682	1.8347e+06	1.65771e+06	1.65046e+06	2.5803e+06	2.53638e+06	3.06448e+06	2.1804e+06	2.65205e+06	1.98096e+06	2.2089e+06	610024	461116	473676	391813	552203	420820	2.52416e+06	2.52547e+06	2.32504e+06	2.47197e+06
NEG665	Y	PE(17:0_22:6)-H	PE(39:6)-H	PE	(17:0_22:6)	(17:0)	(22:6)			C44 H75 O8 N1 P1	776.524	9.19714	0.0344536	0.00270606	708632	403984	592968	521626	528486	459947	446129	315744	563514	570709	723670	640619	451624	695703	640480	605222	436570	583895	771982	832243	896268	758679	1.42115e+06	746305	620884	602710	573713	613790
NEG683	Y	PE(18:1_22:6)-H	PE(40:7)-H	PE	(18:1_22:6)	(18:1)	(22:6)			C45 H75 O8 N1 P1	788.524	8.70543	0.0579396	0.000868118	1.42121e+06	721371	1.08544e+06	1.14573e+06	931990	1.01878e+06	862466	501206	786453	702957	590319	863812	1.09437e+06	1.93084e+06	1.11244e+06	2.16489e+06	1.39002e+06	1.23674e+06	935688	1.05982e+06	1.38558e+06	1.0122e+06	1.95885e+06	1.01441e+06	1.00134e+06	1.00384e+06	1.13077e+06	1.04007e+06
NEG767	Y	PI(20:1_22:6)-H	PI(42:7)-H	PI	(20:1_22:6)	(20:1)	(22:6)			C51 H84 O13 N0 P1	935.566	8.33874	0.0462204	1.83357e-08	5.64082e+06	4.13614e+06	4.49321e+06	3.95839e+06	3.75699e+06	4.1154e+06	1.68882e+06	1.36494e+06	2.33131e+06	2.10669e+06	2.57869e+06	2.71885e+06	2.05673e+06	2.34576e+06	1.87011e+06	2.34354e+06	1.41062e+06	1.81861e+06	1.17253e+06	1.21938e+06	1.11937e+06	1.2091e+06	1.75706e+06	1.43946e+06	2.29717e+06	2.25188e+06	2.29917e+06	2.08106e+06
POS11	Y	AcCa(20:5)+H	AcCa(20:5)+H	AcCa	(20:5)	(20:5)				C27 H44 O4 N1	446.326	1.238	0.0288749	0.000112391	2.28861e+06	2.7804e+06	1.84459e+06	1.76219e+06	2.46892e+06	2.03218e+06	1.40804e+06	998683	1.34751e+06	1.80079e+06	2.04116e+06	2.33589e+06	2.51386e+06	2.06515e+06	1.6812e+06	2.47604e+06	1.14249e+06	1.82111e+06	1.06673e+06	784879	1.21295e+06	859773	1.17122e+06	640581	1.86002e+06	1.86049e+06	1.74864e+06	1.82109e+06
POS2134	Y	TG(4:0_11:2_22:1)+H	TG(37:3)+H	TG	(4:0_11:2_22:1)	(4:0)	(11:2)	(22:1)		C40 H71 O6	647.525	12.8136	0.390117	0.0286967	116718	110486	105695	111378	92218	132638	196562	188392	129313	103441	133043	211111	131840	152608	134502	164912	126381	107004	198398	248205	171861	196558	87064.9	200028	148513	213829	155627	326669
POS2837	Y	TG(29:1_12:0_16:1)+NH4	TG(57:2)+NH4	TG	(29:1_12:0_16:1)	(29:1)	(12:0)	(16:1)		C60 H116 O6 N1	946.88	17.026	0.13704	0.00701511	3.38502e+06	2.23116e+06	3.62108e+06	3.09811e+06	2.6612e+06	2.94391e+06	3.54675e+06	1.4099e+06	1.90518e+06	3.16744e+06	2.3034e+06	2.17564e+06	1.35234e+06	1.78908e+06	2.64269e+06	2.16447e+06	1.00672e+06	1.72849e+06	1.39464e+06	1.87832e+06	1.29301e+06	1.90951e+06	2.52996e+06	1.24362e+06	2.34676e+06	2.33638e+06	2.3658e+06	1.74741e+06
POS2862	Y	TG(18:4_18:4_22:6)+H	TG(58:14)+H	TG	(18:4_18:4_22:6)	(18:4)	(18:4)	(22:6)		C61 H91 O6	919.681	14.5597	0.101343	7.52474e-07	1.3292e+06	1.22172e+06	1.38018e+06	1.42652e+06	1.19116e+06	966430	684207	308454	282717	557459	457355	507536	677203	480366	1.02463e+06	657832	435389	276406	286965	266940	301724	351878	346850	251798	585887	605738	531785	678928
POS2877	Y	TG(20:1_18:1_20:4)+H	TG(58:6)+H	TG	(20:1_18:1_20:4)	(20:1)	(18:1)	(20:4)		C61 H107 O6	935.806	16.9082	0.151308	0.000673277	3.17096e+06	3.00474e+06	3.0652e+06	2.52832e+06	2.78383e+06	1.71034e+06	2.22157e+06	622175	859402	1.49438e+06	1.89408e+06	937193	1.33782e+06	1.23784e+06	1.75438e+06	1.4892e+06	549366	1.16376e+06	1.05341e+06	872385	615419	1.14268e+06	1.39435e+06	482145	1.67887e+06	1.78422e+06	1.6069e+06	2.2221e+06
POS2969	Y	TG(20:2_20:2_22:2)+NH4	TG(62:6)+NH4	TG	(20:2_20:2_22:2)	(20:2)	(20:2)	(22:2)		C65 H118 O6 N1	1008.9	16.8689	0.326167	8.02779e-05	1.32427e+07	3.35714e+06	1.25522e+07	1.03915e+07	1.10235e+07	9.52127e+06	5.46273e+06	2.08476e+06	3.19735e+06	5.4679e+06	3.42229e+06	3.51172e+06	2.42153e+06	3.91413e+06	6.88643e+06	4.6943e+06	1.98646e+06	3.05749e+06	1.42563e+06	3.48845e+06	2.00464e+06	1.72359e+06	2.8114e+06	943607	5.96552e+06	3.89758e+06	6.56909e+06	3.23056e+06
POS361	Y	DG(14:0_21:0)+NH4	DG(35:0)+NH4	DG	(14:0_21:0)	(14:0)	(21:0)			C38 H78 O5 N1	628.587	8.4218	0.0551495	0.0272182	1.6099e+06	2.01078e+06	2.28008e+06	2.59715e+06	2.47333e+06	3.61898e+06	2.06764e+06	2.31615e+06	2.50083e+06	2.5117e+06	2.31615e+06	3.19579e+06	2.72486e+06	2.74961e+06	2.2823e+06	4.29252e+06	2.38774e+06	2.35236e+06	4.2178e+06	3.55863e+06	3.53439e+06	3.85613e+06	2.61621e+06	3.04922e+06	2.64011e+06	2.9532e+06	2.72979e+06	2.62657e+06
POS480	Y	Hex1Cer(d16:0_16:0)+Na	Hex1Cer(d32:0)+Na	Hex1Cer	(d16:0_16:0)	(d16:0)	(16:0)			C38 H75 O8 N1 Na1	696.538	7.55423	0.039058	1.52971e-05	1.56925e+07	1.05039e+07	1.13032e+07	1.06663e+07	1.24353e+07	1.14217e+07	1.63021e+07	1.14869e+07	2.30844e+07	2.6319e+07	2.80929e+07	3.29632e+07	1.65031e+07	2.09711e+07	1.63445e+07	1.7015e+07	1.07366e+07	1.55539e+07	3.61743e+07	3.55798e+07	3.28266e+07	3.15098e+07	5.81592e+07	2.2688e+07	2.23928e+07	2.16326e+07	2.22788e+07	2.05431e+07
POS910	Y	PC(16:1_18:3)+H	PC(34:4)+H	PC	(16:1_18:3)	(16:1)	(18:3)			C42 H77 O8 N1 P1	754.538	8.5631	0.0714298	1.79752e-05	3.76832e+07	2.37436e+07	3.50463e+07	2.75308e+07	2.91177e+07	2.98924e+07	1.63295e+07	1.40316e+07	1.75265e+07	1.7778e+07	1.82093e+07	2.27247e+07	2.16231e+07	3.05509e+07	2.11328e+07	2.66875e+07	1.76056e+07	1.86246e+07	1.51238e+07	1.65241e+07	1.48144e+07	1.39493e+07	2.13729e+07	1.62348e+07	2.30757e+07	2.23585e+07	2.05231e+07	2.43922e+07
NEG612	Y	PC(34:1_22:2)-CH3	PC(56:3)-CH3	PC	(34:1_22:2)	(34:1)	(22:2)			C63 H119 O8 N1 P1	1048.87	16.2409	0.0321111	0.000177694	2.11217e+06	1.06683e+06	1.83833e+06	1.39787e+06	1.32195e+06	1.57555e+06	1.05604e+06	971458	1.35484e+06	1.1815e+06	1.69719e+06	1.80667e+06	987590	945872	1.14005e+06	1.01803e+06	1.19891e+06	997468	825240	704912	727259	661359	1.02045e+06	981374	1.15172e+06	1.13935e+06	1.07599e+06	1.15171e+06
POS513	Y	Hex1Cer(d20:2_16:1+O)+H-H2O	Hex1Cer(d36:3+O)+H-H2O	Hex1Cer	(d20:2_16:1+O)	(d20:2)	(16:1+O)			C42 H76 O8 N1	722.557	8.28085	0.0206767	0.0248534	5.07284e+07	3.4243e+07	4.05863e+07	3.93465e+07	3.85396e+07	4.02196e+07	3.98525e+07	2.98684e+07	5.31403e+07	5.17559e+07	5.29008e+07	6.54778e+07	3.03134e+07	4.315e+07	3.32088e+07	4.05925e+07	2.52167e+07	3.2134e+07	3.99089e+07	4.63229e+07	4.58963e+07	4.59386e+07	6.71972e+07	4.19024e+07	4.39809e+07	4.39778e+07	4.39884e+07	4.21822e+07
POS1480	Y	PE(20:4e_22:4)+Na	PE(42:8e)+Na	PE	(20:4e_22:4)	(20:4e)	(22:4)			C47 H80 O7 N1 P1 Na1	824.556	11.4475	0.0331502	2.48355e-10	3.81947e+06	2.59552e+06	2.40405e+06	3.08327e+06	3.29734e+06	2.86335e+06	5.60979e+06	4.35095e+06	6.21426e+06	6.40319e+06	6.43726e+06	7.37152e+06	3.15837e+06	3.77336e+06	2.97734e+06	3.28694e+06	2.49891e+06	3.75574e+06	7.60379e+06	8.20474e+06	8.60759e+06	8.15908e+06	8.58256e+06	7.11626e+06	5.34409e+06	5.34236e+06	5.34655e+06	4.9958e+06
POS2867	Y	TG(20:1_18:1_20:2)+NH4	TG(58:4)+NH4	TG	(20:1_18:1_20:2)	(20:1)	(18:1)	(20:2)		C61 H114 O6 N1	956.864	16.6812	0.279081	0.000483685	1.57712e+07	5.22083e+06	8.46489e+06	1.40718e+07	9.50158e+06	6.69924e+06	7.11666e+06	3.72803e+06	3.26625e+06	7.8978e+06	5.27774e+06	4.44267e+06	2.39492e+06	3.79541e+06	5.89495e+06	5.77236e+06	1.95041e+06	2.80408e+06	2.3283e+06	2.4237e+06	2.12088e+06	3.2138e+06	6.23332e+06	1.39326e+06	4.76482e+06	4.75582e+06	4.7871e+06	2.43334e+06
POS2625	Y	TG(16:0_16:1_18:3)+NH4	TG(50:4)+NH4	TG	(16:0_16:1_18:3)	(16:0)	(16:1)	(18:3)		C53 H98 O6 N1	844.739	15.4889	0.103406	3.29432e-08	1.23271e+07	8.44351e+06	1.50218e+07	9.44858e+06	8.75364e+06	8.12034e+06	2.13026e+06	612117	1.17444e+06	1.85202e+06	1.45176e+06	1.15847e+06	3.96191e+06	4.04457e+06	8.92963e+06	5.65136e+06	2.21087e+06	3.82915e+06	1.14644e+06	1.20429e+06	901239	1.25166e+06	1.65022e+06	321374	5.23883e+06	4.99762e+06	4.91362e+06	4.094e+06
POS2928	Y	TG(20:1_20:1_20:2)+NH4	TG(60:4)+NH4	TG	(20:1_20:1_20:2)	(20:1)	(20:1)	(20:2)		C63 H118 O6 N1	984.895	16.9222	0.341995	0.00168978	7.9019e+06	3.64544e+06	7.42103e+06	6.36246e+06	6.63407e+06	5.54912e+06	6.71318e+06	2.10056e+06	2.80814e+06	5.44494e+06	2.50661e+06	3.02639e+06	1.95709e+06	4.98352e+06	3.55062e+06	3.67321e+06	1.71782e+06	2.81893e+06	1.65427e+06	1.96735e+06	1.93185e+06	2.29113e+06	4.61842e+06	1.11723e+06	4.19036e+06	3.90108e+06	4.35986e+06	1.75151e+06
NEG529	Y	PC(16:1_22:6)+HCOO	PC(38:7)+HCOO	PC	(16:1_22:6)	(16:1)	(22:6)			C47 H79 O10 N1 P1	848.545	7.60408	0.440578	0.0379626	715093	4.20947e+06	572309	1.25618e+06	1.92811e+06	1.67079e+06	25386.2	104729	1.34692e+06	260668	81013.6	237676	659332	326708	890672	945972	1.02002e+06	4.31709e+06	2.61678e+06	157580	22858.8	1.57343e+06	258610	1.77556e+06	506125	263417	233988	219847
NEG804	Y	PS(16:1e_22:2)-H	PS(38:3e)-H	PS	(16:1e_22:2)	(16:1e)	(22:2)			C44 H81 O9 N1 P1	798.565	12.6873	0.0624398	3.72893e-10	1.76963e+06	1.22369e+06	1.33919e+06	1.8315e+06	1.26142e+06	1.7701e+06	899984	798464	1.52095e+06	1.22055e+06	1.32355e+06	1.48371e+06	469344	659112	640745	772263	478630	510307	243152	258190	253591	210011	432299	148807	834786	782218	907515	822477
POS2717	Y	TG(16:0_17:0_20:4)+NH4	TG(53:4)+NH4	TG	(16:0_17:0_20:4)	(16:0)	(17:0)	(20:4)		C56 H104 O6 N1	886.786	16.1412	0.0264415	5.30797e-07	6.29045e+06	7.732e+06	5.38256e+06	5.93764e+06	5.31587e+06	4.41009e+06	2.24264e+06	1.0887e+06	766928	2.72027e+06	1.35319e+06	1.39293e+06	1.84084e+06	4.94422e+06	3.84006e+06	3.94799e+06	2.02903e+06	3.45949e+06	1.10683e+06	1.30614e+06	454453	930939	1.35519e+06	418828	2.75115e+06	2.61306e+06	2.61021e+06	2.61042e+06
NEG163	Y	Cer(t16:1_18:2)+HCOO	Cer(t34:3)+HCOO	Cer	(t16:1_18:2)	(t16:1)	(18:2)			C35 H64 O6 N1	594.474	8.0034	0.0369724	2.58756e-11	1.12927e+07	9.70653e+06	1.04268e+07	9.49849e+06	9.56877e+06	9.32635e+06	6.24518e+06	5.6833e+06	8.5022e+06	6.70005e+06	6.95382e+06	7.09558e+06	9.48557e+06	8.35968e+06	1.00188e+07	8.47361e+06	7.41096e+06	8.90493e+06	3.95986e+06	3.76313e+06	3.90975e+06	4.16046e+06	5.0274e+06	3.98147e+06	7.71832e+06	7.31003e+06	7.06419e+06	7.30002e+06
POS2858	Y	TG(16:1_20:5_22:6)+NH4	TG(58:12)+NH4	TG	(16:1_20:5_22:6)	(16:1)	(20:5)	(22:6)		C61 H98 O6 N1	940.739	14.7296	0.0183417	0.00011716	1.4274e+06	1.31964e+06	1.3935e+06	1.41601e+06	1.28699e+06	1.05979e+06	569011	98036.2	133643	261275	251121	412979	704215	540156	1.18767e+06	702254	193156	391435	113879	42303.8	362705	98886.3	199713	572317	586555	565130	581778	588598
POS2770	Y	TG(16:1_18:3_20:4)+H	TG(54:8)+H	TG	(16:1_18:3_20:4)	(16:1)	(18:3)	(20:4)		C57 H95 O6	875.712	15.8445	0.0786532	0.00288283	3.09646e+07	3.691e+06	3.35673e+07	2.98362e+07	2.38544e+07	2.24019e+07	1.22335e+07	329497	5.84607e+06	1.07962e+07	1.02011e+06	6.77593e+06	1.7315e+07	1.38231e+07	2.51175e+07	1.9285e+07	843607	1.09386e+07	619891	491150	3.62973e+06	388699	7.84851e+06	370138	1.56922e+07	1.59198e+07	1.5675e+07	1.83333e+07
POS2884	Y	TG(18:1_18:1_22:6)+NH4	TG(58:8)+NH4	TG	(18:1_18:1_22:6)	(18:1)	(18:1)	(22:6)		C61 H106 O6 N1	948.801	15.8734	0.262027	2.64126e-06	2.13607e+07	1.28405e+07	2.03447e+07	1.92734e+07	2.08919e+07	1.69629e+07	9.11594e+06	3.595e+06	5.43248e+06	1.36915e+07	5.52446e+06	9.26556e+06	5.55395e+06	8.16187e+06	1.56949e+07	1.16416e+07	4.07439e+06	7.36071e+06	2.8507e+06	2.96946e+06	2.0706e+06	3.24471e+06	5.63328e+06	1.67181e+06	1.04459e+07	1.00192e+07	1.02692e+07	5.50929e+06
NEG340	Y	LPC(17:1)+HCOO	LPC(17:1)+HCOO	LPC	(17:1)	(17:1)				C26 H51 O9 N1 P1	552.331	1.585	0.0481291	0.000190549	513130	399078	517808	338538	351925	316717	128872	155497	297312	252418	381113	305642	571418	340044	426582	397495	247060	324681	215282	183640	132820	166380	183813	185707	287264	286977	276027	258868
NEG351	Y	LPC(18:4)+HCOO	LPC(18:4)+HCOO	LPC	(18:4)	(18:4)				C27 H47 O9 N1 P1	560.299	1.079	0.20081	3.00784e-06	695737	241029	384494	494837	486931	358218	32678.2	464698	37557.4	37444.8	45285.6	181559	664263	502568	579526	776260	570679	669042	35929.9	37654.8	213375	37092.1	37351.8	37376.5	181812	300145	236732	248993
NEG353	Y	LPC(19:0)+HCOO	LPC(19:0)+HCOO	LPC	(19:0)	(19:0)				C28 H57 O9 N1 P1	582.378	2.888	0.0294335	1.54509e-09	988965	620167	816821	774445	667982	861199	208799	210920	340145	328182	453001	531586	499335	561589	553611	570712	363894	428705	84521.8	51004.1	10581.3	53990.3	66500.2	22387	443564	444017	444322	418219
NEG394	Y	LPS(18:1e)-H	LPS(18:1e)-H	LPS	(18:1e)	(18:1e)				C24 H47 O8 N1 P1	508.304	2.62597	0.0525974	6.35379e-05	1.06717e+07	8.96814e+06	4.58138e+06	6.63714e+06	3.41332e+06	3.98416e+06	1.28215e+06	2.06413e+06	5.11104e+06	2.50961e+06	3.65938e+06	2.3429e+06	3.13479e+06	1.77064e+06	3.26865e+06	1.43409e+06	1.85232e+06	3.22251e+06	1.7933e+06	1.05148e+06	1.49704e+06	1.41009e+06	1.83361e+06	1.33956e+06	2.91422e+06	2.66576e+06	2.62326e+06	2.61182e+06
NEG429	Y	PC(16:1_14:0)+HCOO	PC(30:1)+HCOO	PC	(16:1_14:0)	(16:1)	(14:0)			C39 H75 O10 N1 P1	748.513	7.812	0.126982	2.90407e-09	1.37919e+06	1.19527e+06	1.44535e+06	1.29577e+06	1.32583e+06	1.42806e+06	520959	469164	292338	478433	368497	489162	870410	1.13476e+06	952729	1.18219e+06	565985	949674	354959	292364	471472	363601	276308	535380	655348	630373	810256	630522
NEG446	Y	PC(15:0_18:2)+HCOO	PC(33:2)+HCOO	PC	(15:0_18:2)	(15:0)	(18:2)			C42 H79 O10 N1 P1	788.545	8.212	0.0568972	0.0300813	1.02001e+06	920056	1.20439e+06	716439	618008	835548	453042	549075	364221	734672	820296	659297	633177	728960	716441	409561	486226	469955	637846	618309	533386	855215	978439	610274	677210	677326	756596	677273
NEG464	Y	PC(17:1_18:1)+HCOO	PC(35:2)+HCOO	PC	(17:1_18:1)	(17:1)	(18:1)			C44 H83 O10 N1 P1	816.576	9.21	0.0466823	0.00265248	2.93028e+06	1.79147e+06	1.56356e+06	1.96382e+06	1.77372e+06	1.05727e+06	1.26187e+06	2.17696e+06	3.06074e+06	2.59121e+06	3.03494e+06	2.91676e+06	1.59392e+06	1.68792e+06	1.65052e+06	1.02363e+06	779206	1.56149e+06	2.22765e+06	2.69938e+06	2.32729e+06	2.49354e+06	3.7985e+06	2.92824e+06	1.35255e+06	1.32833e+06	1.22419e+06	1.35327e+06
NEG524	Y	PC(16:0_22:6)+HCOO	PC(38:6)+HCOO	PC	(16:0_22:6)	(16:0)	(22:6)			C47 H81 O10 N1 P1	850.56	8.84897	0.612597	0.0388931	6.37316e+07	5.21372e+06	3.22719e+06	3.35175e+06	2.46182e+06	2.35209e+06	680256	2.61502e+07	1.2019e+06	1.07251e+06	2.06727e+06	70994.1	8.82713e+07	2.15672e+06	4.28434e+06	5.5183e+07	2.18787e+06	484738	7.47771e+07	4.71869e+07	4.54009e+07	6.09823e+07	1.13531e+06	5.16582e+07	5.07563e+07	4.70272e+07	5.10006e+07	3.18813e+06
NEG756	Y	PI(18:0_22:6)-H	PI(40:6)-H	PI	(18:0_22:6)	(18:0)	(22:6)			C49 H82 O13 N0 P1	909.55	8.326	0.630168	0.000338024	4.73563e+07	2.77517e+07	4.35167e+07	1.02179e+08	4.51201e+07	4.71505e+07	1.06237e+06	1.23537e+06	1.17929e+06	621332	881745	980798	1.7145e+07	4.43689e+07	2.27843e+07	1.87916e+07	1.99534e+07	1.35947e+06	92275.7	4.17433e+07	241129	3.34881e+07	556026	660228	1.92908e+07	801137	1.9311e+07	1.90387e+07
NEG813	Y	PS(18:1e_20:4)-H	PS(38:5e)-H	PS	(18:1e_20:4)	(18:1e)	(20:4)			C44 H77 O9 N1 P1	794.534	9.472	0.0718868	0.000316906	714603	1.36141e+06	1.28369e+06	871316	410306	1.00428e+06	1.33028e+06	1.3968e+06	3.05713e+06	1.57237e+06	2.65779e+06	2.20989e+06	1.51102e+06	1.33155e+06	1.61406e+06	997565	713594	1.60439e+06	3.25689e+06	2.73419e+06	1.23079e+06	3.63322e+06	4.55378e+06	2.72653e+06	1.01584e+06	964561	880279	878906
POS1267	Y	PE(8:0p_14:4)+H	PE(22:4p)+H	PE	(8:0p_14:4)	(8:0p)	(14:4)			C27 H47 O7 N1 P1	528.308	1.54	0.0202941	0.012128	8.13393e+06	5.932e+06	7.29158e+06	5.28958e+06	6.02867e+06	5.58635e+06	6.92879e+06	6.45708e+06	6.11996e+06	5.48123e+06	9.70034e+06	8.61185e+06	7.24883e+06	6.6923e+06	7.19631e+06	6.65133e+06	5.85287e+06	5.76649e+06	8.32208e+06	7.64959e+06	7.62197e+06	8.56056e+06	1.12336e+07	9.21039e+06	7.73197e+06	7.57834e+06	7.54038e+06	7.35898e+06
POS1533	Y	PI(18:1_18:1)+Na	PI(36:2)+Na	PI	(18:1_18:1)	(18:1)	(18:1)			C45 H83 O13 N0 P1 Na1	885.546	7.589	0.0901149	1.02733e-05	1.25388e+06	1.08782e+06	1.13965e+06	849146	925681	1.05162e+06	1.70013e+06	1.52068e+06	2.24713e+06	2.3723e+06	3.01102e+06	2.76516e+06	972723	1.35236e+06	735823	1.05267e+06	575084	632874	1.30634e+06	1.58675e+06	1.47249e+06	1.4111e+06	2.40555e+06	1.27967e+06	1.35979e+06	1.21405e+06	1.25918e+06	1.09219e+06
POS1624	Y	PS(18:0_18:1)+Na	PS(36:1)+Na	PS	(18:0_18:1)	(18:0)	(18:1)			C42 H80 O10 N1 P1 Na1	812.541	8.813	0.020529	7.41073e-05	1.77772e+07	1.38362e+07	1.26148e+07	1.24018e+07	1.31016e+07	1.28677e+07	1.50499e+07	1.3805e+07	2.40061e+07	2.41151e+07	2.66072e+07	2.80152e+07	1.11601e+07	1.87223e+07	1.09166e+07	1.29155e+07	7.65575e+06	1.00296e+07	2.29995e+07	2.40295e+07	2.38797e+07	2.3757e+07	3.84515e+07	1.9509e+07	1.8283e+07	1.86179e+07	1.78549e+07	1.78454e+07
POS1847	Y	TG(16:0e_6:0_9:0)+NH4	TG(31:0e)+NH4	TG	(16:0e_6:0_9:0)	(16:0e)	(6:0)	(9:0)		C34 H70 O5 N1	572.525	7.186	0.0498933	0.0110931	1.88191e+06	981162	2.54997e+06	832023	1.23715e+06	715974	614668	1.25513e+06	1.09e+06	431273	1.16835e+06	1.57633e+06	1.50216e+06	457189	1.74767e+06	1.16748e+06	1.10777e+06	699855	468854	429974	445692	657832	306991	696490	1.06141e+06	1.0529e+06	1.06461e+06	956940
POS1888	Y	TG(12:0e_9:0_11:0)+H	TG(32:0e)+H	TG	(12:0e_9:0_11:0)	(12:0e)	(9:0)	(11:0)		C35 H69 O5	569.514	11.87	0.104944	0.0158348	1.81052e+07	1.6877e+07	1.95409e+07	1.71467e+07	1.94871e+07	2.28532e+07	2.02192e+07	2.22014e+07	2.15126e+07	1.95644e+07	2.03064e+07	2.54038e+07	1.70596e+07	1.42076e+07	2.27272e+07	1.94904e+07	1.74197e+07	1.58328e+07	2.20198e+07	2.36341e+07	2.2126e+07	1.96898e+07	1.9937e+07	2.1561e+07	1.74369e+07	1.79707e+07	1.7442e+07	2.14847e+07
POS2067	Y	TG(12:0e_9:0_15:0)+H	TG(36:0e)+H	TG	(12:0e_9:0_15:0)	(12:0e)	(9:0)	(15:0)		C39 H77 O5	625.577	13.9702	0.0607161	0.00741297	1.86143e+07	1.85806e+07	2.03411e+07	2.38833e+07	2.16188e+07	2.28742e+07	2.31458e+07	2.29096e+07	2.36259e+07	2.49953e+07	2.25162e+07	2.71116e+07	1.78386e+07	1.56464e+07	2.50039e+07	2.09642e+07	2.02609e+07	1.70027e+07	2.3859e+07	2.30138e+07	2.42905e+07	2.23685e+07	2.23136e+07	2.28208e+07	2.35939e+07	2.31051e+07	2.09509e+07	2.41279e+07
POS2102	Y	TG(14:0e_11:2_11:2)+H	TG(36:4e)+H	TG	(14:0e_11:2_11:2)	(14:0e)	(11:2)	(11:2)		C39 H69 O5	617.514	11.9795	0.0220123	0.000617509	6.01927e+06	5.53788e+06	8.90045e+06	6.87802e+06	1.98952e+07	5.78409e+06	4.54246e+06	3.25771e+06	8.98021e+06	3.63547e+06	3.91465e+06	1.87477e+06	2.0475e+06	3.83144e+06	4.41651e+06	2.55159e+06	1.7627e+06	1.6935e+06	3.98146e+06	3.65231e+06	1.09762e+06	1.73675e+06	2.18885e+06	1.17477e+06	6.70881e+06	6.64025e+06	6.50411e+06	6.85746e+06
POS2221	Y	TG(13:0_12:2_13:0)+Na	TG(38:2)+Na	TG	(13:0_12:2_13:0)	(13:0)	(12:2)	(13:0)		C41 H74 O6 Na1	685.538	7.887	0.0851655	8.1517e-09	3.48115e+07	1.70542e+07	2.03356e+07	2.00305e+07	1.77259e+07	2.15341e+07	4.49712e+06	4.72824e+06	6.72763e+06	7.19631e+06	6.31873e+06	7.92103e+06	1.58814e+07	2.28623e+07	1.70898e+07	1.55724e+07	1.0486e+07	1.43678e+07	5.49716e+06	6.12568e+06	5.82068e+06	6.55628e+06	9.68947e+06	5.68555e+06	1.50819e+07	1.28312e+07	1.27761e+07	1.28057e+07
POS2346	Y	TG(12:1e_8:0_20:5)+H	TG(40:6e)+H	TG	(12:1e_8:0_20:5)	(12:1e)	(8:0)	(20:5)		C43 H73 O5	669.545	11.2356	0.0237423	2.33882e-09	1.28457e+06	969970	914202	872826	1.05283e+06	853416	214221	190623	239188	265423	337796	374700	1.17595e+06	1.41906e+06	1.22801e+06	1.15335e+06	584980	979027	364391	395599	361174	365826	541909	269147	718278	735724	695014	710050
POS2564	Y	TG(16:0_14:0_18:1)+NH4	TG(48:1)+NH4	TG	(16:0_14:0_18:1)	(16:0)	(14:0)	(18:1)		C51 H100 O6 N1	822.755	16.4742	0.047069	0.0047266	1.22192e+07	8.245e+06	1.13667e+07	6.74533e+06	8.11856e+06	8.9979e+06	6.6164e+06	4.18724e+06	3.4719e+06	4.65297e+06	5.31941e+06	3.86293e+06	4.49747e+06	5.63463e+06	7.21652e+06	5.61789e+06	2.61139e+06	4.26488e+06	3.6391e+06	6.09058e+06	2.32027e+06	6.67343e+06	8.05103e+06	2.96741e+06	7.32333e+06	6.64171e+06	6.63993e+06	6.81857e+06
POS2591	Y	TG(15:0_16:0_18:1)+NH4	TG(49:1)+NH4	TG	(15:0_16:0_18:1)	(15:0)	(16:0)	(18:1)		C52 H102 O6 N1	836.77	16.229	0.169287	0.0400399	3.5628e+06	3.14727e+06	3.91427e+06	3.20396e+06	2.83131e+06	4.53447e+06	2.73461e+06	2.86931e+06	3.42003e+06	3.27555e+06	2.72128e+06	3.24803e+06	2.03377e+06	2.6456e+06	3.33378e+06	3.09984e+06	2.47903e+06	2.89039e+06	2.82963e+06	3.82365e+06	2.94413e+06	3.48857e+06	4.15352e+06	3.16737e+06	3.58092e+06	3.38256e+06	3.61619e+06	2.44358e+06
POS2632	Y	TG(14:0_18:2_18:3)+H	TG(50:5)+H	TG	(14:0_18:2_18:3)	(14:0)	(18:2)	(18:3)		C53 H93 O6	825.697	16.0672	0.0560227	0.00171113	2.62963e+06	2.50541e+06	2.67847e+06	2.03143e+06	1.57364e+06	2.02903e+06	1.25276e+06	1.07924e+06	1.346e+06	1.16811e+06	1.80908e+06	1.39352e+06	2.25861e+06	1.26792e+06	1.74476e+06	1.5052e+06	1.16245e+06	1.18998e+06	1.58546e+06	1.34121e+06	954884	1.66911e+06	1.51619e+06	1.14846e+06	1.85462e+06	1.79571e+06	1.79756e+06	2.01781e+06
POS2643	Y	TG(18:4_16:0_17:0)+NH4	TG(51:4)+NH4	TG	(18:4_16:0_17:0)	(18:4)	(16:0)	(17:0)		C54 H100 O6 N1	858.755	15.7395	0.189719	4.75133e-07	3.35097e+06	1.61927e+06	2.6364e+06	2.5926e+06	2.00405e+06	2.14812e+06	779832	75199.9	192270	457520	216329	238784	258878	1.02636e+06	1.25263e+06	1.54121e+06	502347	585499	60559.8	180471	29517.5	124237	228343	30407.1	1.17827e+06	1.25545e+06	926783	1.48407e+06
POS2699	Y	TG(16:0_18:2_18:3)+H	TG(52:5)+H	TG	(16:0_18:2_18:3)	(16:0)	(18:2)	(18:3)		C55 H97 O6	853.728	16.397	0.123302	0.00122337	5.53029e+06	5.40284e+06	5.68844e+06	4.28991e+06	6.3438e+06	4.13367e+06	3.25976e+06	2.05161e+06	2.73029e+06	2.38093e+06	5.05432e+06	2.64825e+06	4.08391e+06	2.29111e+06	4.33832e+06	3.30834e+06	2.07045e+06	2.60456e+06	3.10944e+06	2.4949e+06	1.92486e+06	3.66839e+06	3.05854e+06	2.30272e+06	3.73489e+06	3.84232e+06	3.7311e+06	4.75433e+06
POS2715	Y	TG(19:1_16:0_18:1)+NH4	TG(53:2)+NH4	TG	(19:1_16:0_18:1)	(19:1)	(16:0)	(18:1)		C56 H108 O6 N1	890.817	16.5383	0.247354	0.000143775	4.91919e+06	3.73162e+06	4.88372e+06	4.27946e+06	3.929e+06	3.78913e+06	2.71859e+06	1.77104e+06	2.42771e+06	2.56323e+06	2.69757e+06	2.7751e+06	2.03186e+06	2.09709e+06	3.99567e+06	3.04961e+06	1.76003e+06	2.45795e+06	1.69746e+06	2.37778e+06	1.72886e+06	2.68563e+06	2.73425e+06	2.33428e+06	3.39491e+06	3.20281e+06	3.42863e+06	1.88273e+06
POS2741	Y	TG(18:0_18:1_18:1)+NH4	TG(54:2)+NH4	TG	(18:0_18:1_18:1)	(18:0)	(18:1)	(18:1)		C57 H110 O6 N1	904.833	17.272	0.0603931	1.35342e-07	1.10366e+07	8.51403e+06	1.15723e+07	9.80603e+06	1.524e+07	9.13727e+06	8.27151e+06	5.80288e+06	5.68624e+06	7.09969e+06	6.23468e+06	7.36176e+06	264125	360165	1.53982e+06	131827	24778.4	172156	279719	1.96835e+06	712518	101722	90286.6	120709	7.58624e+06	7.71215e+06	6.90563e+06	7.97442e+06
POS2774	Y	TG(14:0_18:3_22:6)+H	TG(54:9)+H	TG	(14:0_18:3_22:6)	(14:0)	(18:3)	(22:6)		C57 H93 O6	873.697	15.5283	0.0904833	4.31353e-08	2.19663e+07	1.84761e+07	2.09764e+07	1.67349e+07	1.4465e+07	1.32546e+07	4.26122e+06	1.00597e+06	1.65277e+06	3.18215e+06	2.59584e+06	2.12782e+06	8.47388e+06	7.09393e+06	1.44211e+07	1.00124e+07	3.32914e+06	5.5655e+06	2.77166e+06	1.61908e+06	1.23934e+06	2.01974e+06	2.87549e+06	767950	8.0894e+06	8.36098e+06	7.83158e+06	9.56289e+06
POS2776	Y	TG(15:0_20:5_20:5)+NH4	TG(55:10)+NH4	TG	(15:0_20:5_20:5)	(15:0)	(20:5)	(20:5)		C58 H96 O6 N1	902.723	14.9409	0.112253	0.00400764	509180	400369	460643	383308	333943	320681	159245	77874.2	121895	143422	141099	88751.2	104881	125370	246370	172755	20739.3	62940.1	178554	21731.9	19778.4	19659.2	224550	192732	164331	128671	164594	160604
POS2786	Y	TG(18:2_17:1_20:4)+Na	TG(55:7)+Na	TG	(18:2_17:1_20:4)	(18:2)	(17:1)	(20:4)		C58 H98 O6 Na1	913.726	15.897	0.0797346	1.34401e-05	2.86536e+06	2.69905e+06	2.677e+06	2.62026e+06	2.01755e+06	1.79966e+06	1.0517e+06	247224	339134	609974	566495	487657	1.14444e+06	967078	1.79413e+06	1.31846e+06	385984	710959	374154	164683	135438	291839	493747	22801.9	1.09086e+06	1.13499e+06	1.09233e+06	1.28495e+06
POS28	Y	Cer(d16:0_16:0+O)+H	Cer(d32:0+O)+H	Cer	(d16:0_16:0+O)	(d16:0)	(16:0+O)			C32 H66 O4 N1	528.499	7.54445	0.0366536	0.0195362	6.53858e+06	3.39568e+06	9.67509e+06	2.90694e+06	4.69226e+06	2.88303e+06	2.37232e+06	4.22786e+06	4.11019e+06	2.1908e+06	4.0002e+06	5.94334e+06	6.13594e+06	2.10178e+06	5.49718e+06	4.30242e+06	3.56856e+06	2.57895e+06	2.60894e+06	1.91604e+06	2.04103e+06	2.46737e+06	1.59825e+06	2.37277e+06	4.11249e+06	3.83015e+06	3.82908e+06	3.82126e+06
POS2810	Y	TG(18:0_18:0_20:4)+NH4	TG(56:4)+NH4	TG	(18:0_18:0_20:4)	(18:0)	(18:0)	(20:4)		C59 H110 O6 N1	928.833	16.857	0.63381	0.00110966	3.55489e+07	2.36999e+07	4.02259e+07	2.90734e+07	9.54339e+07	2.97984e+07	957057	732436	3.0366e+07	1.25425e+06	1.04543e+06	686066	6.16079e+06	1.37032e+07	2.33103e+07	1.73115e+07	1.19887e+07	1.19048e+07	1.22012e+07	761946	1.02686e+07	2.02996e+07	1.7099e+07	422538	2.32787e+07	1.91343e+06	2.40682e+07	1.5565e+07
POS2819	Y	TG(18:1_18:2_20:4)+H	TG(56:7)+H	TG	(18:1_18:2_20:4)	(18:1)	(18:2)	(20:4)		C59 H101 O6	905.759	16.409	0.114148	0.020593	5.33831e+06	5.5399e+06	6.60487e+06	4.62409e+06	1.93215e+07	4.87766e+06	4.50636e+06	1.96533e+06	6.08511e+06	2.56832e+06	9.45573e+06	2.65165e+06	3.68478e+06	3.19062e+06	4.45781e+06	4.48829e+06	2.10574e+06	2.33336e+06	2.83194e+06	2.42895e+06	1.74922e+06	5.55303e+06	2.58292e+06	1.9766e+06	4.52677e+06	4.57154e+06	4.51986e+06	5.63743e+06
POS2834	Y	TG(17:0_20:5_20:5)+H	TG(57:10)+H	TG	(17:0_20:5_20:5)	(17:0)	(20:5)	(20:5)		C60 H97 O6	913.728	15.9709	0.077739	6.79916e-06	2.82131e+06	2.66959e+06	2.59398e+06	2.65815e+06	2.01643e+06	1.76042e+06	1.05215e+06	252079	344236	612959	585758	495527	1.18808e+06	980896	1.79255e+06	1.38099e+06	378498	717443	394325	155760	146954	303982	493685	34577.5	1.11817e+06	1.15905e+06	1.11981e+06	1.31141e+06
POS2860	Y	TG(18:4_18:4_22:5)+H	TG(58:13)+H	TG	(18:4_18:4_22:5)	(18:4)	(18:4)	(22:5)		C61 H93 O6	921.697	15.061	0.105869	3.25836e-08	3.39473e+06	2.91935e+06	3.07218e+06	2.80355e+06	2.43954e+06	2.25301e+06	618706	88503.2	260857	484823	481212	385135	1.70588e+06	1.19579e+06	2.69718e+06	1.53704e+06	495120	813769	148230	99014.2	51686.3	184955	280796	51458.9	1.27289e+06	1.32747e+06	1.27125e+06	1.57402e+06
POS2881	Y	TG(16:0_20:5_22:2)+H	TG(58:7)+H	TG	(16:0_20:5_22:2)	(16:0)	(20:5)	(22:2)		C61 H105 O6	933.791	16.7025	0.151002	0.000463878	2.61068e+06	2.13102e+06	2.44993e+06	2.40803e+06	1.87508e+06	1.71924e+06	1.60504e+06	449967	853534	1.25207e+06	1.42672e+06	886075	1.38414e+06	796561	1.63549e+06	1.33444e+06	537742	750759	739585	612373	395227	1.06197e+06	985078	275172	1.24572e+06	1.3269e+06	1.24267e+06	1.6792e+06
POS29	Y	Cer(d16:0_16:1)+Na	Cer(d32:1)+Na	Cer	(d16:0_16:1)	(d16:0)	(16:1)			C32 H63 O3 N1 Na1	532.47	7.20621	0.0421964	0.000264155	4.51906e+06	2.5655e+06	3.28931e+06	2.79031e+06	2.94427e+06	3.26631e+06	1.54924e+06	1.30438e+06	2.26162e+06	2.07968e+06	2.13638e+06	2.68364e+06	2.97479e+06	3.91917e+06	2.88837e+06	3.36158e+06	2.21348e+06	2.89382e+06	1.65366e+06	1.93983e+06	1.94172e+06	2.14115e+06	2.42632e+06	1.70564e+06	2.65296e+06	2.82253e+06	2.58554e+06	2.58368e+06
POS2903	Y	TG(18:0_20:4_22:6)+H	TG(60:10)+H	TG	(18:0_20:4_22:6)	(18:0)	(20:4)	(22:6)		C63 H103 O6	955.775	16.4674	0.11228	0.000304624	1.16076e+07	9.68366e+06	1.07602e+07	8.61505e+06	7.26093e+06	7.79177e+06	7.5363e+06	2.45399e+06	3.16891e+06	6.31127e+06	5.21537e+06	3.74727e+06	4.87793e+06	3.39563e+06	7.06105e+06	4.45632e+06	1.66896e+06	3.1006e+06	3.23837e+06	2.80756e+06	1.87343e+06	2.68012e+06	4.94187e+06	1.22102e+06	5.19814e+06	5.24802e+06	5.01657e+06	6.36331e+06
POS2911	Y	TG(18:1_20:5_22:6)+H	TG(60:12)+H	TG	(18:1_20:5_22:6)	(18:1)	(20:5)	(22:6)		C63 H99 O6	951.744	15.8947	0.159849	1.70022e-07	6.00769e+06	5.41272e+06	5.14347e+06	3.07157e+06	2.51451e+06	4.44217e+06	757723	312546	533462	719806	918281	792980	2.90421e+06	2.20105e+06	3.78746e+06	2.77869e+06	1.1133e+06	1.47201e+06	372448	1.14065e+06	507619	127712	323827	184988	2.82147e+06	1.92477e+06	2.62944e+06	2.35598e+06
POS2919	Y	TG(18:3_20:5_22:6)+H	TG(60:14)+H	TG	(18:3_20:5_22:6)	(18:3)	(20:5)	(22:6)		C63 H95 O6	947.712	15.424	0.0866903	1.56279e-07	1.52396e+07	1.35979e+07	1.43186e+07	1.19505e+07	1.16422e+07	1.09259e+07	4.94551e+06	1.72458e+06	2.68965e+06	4.89807e+06	4.04378e+06	3.43037e+06	7.3993e+06	5.89944e+06	1.13011e+07	6.84367e+06	2.49621e+06	4.25152e+06	1.8271e+06	1.45768e+06	973563	1.81626e+06	2.66884e+06	669990	6.5891e+06	6.35436e+06	6.35468e+06	7.57641e+06
POS2920	Y	TG(20:4e_20:5_20:5)+H	TG(60:14e)+H	TG	(20:4e_20:5_20:5)	(20:4e)	(20:5)	(20:5)		C63 H97 O5	933.733	16.122	0.200939	1.67976e-08	935084	1.05423e+06	831107	837309	639281	756304	715208	278270	524627	529176	638199	733953	202177	195692	299787	310285	27706.5	79225.3	41535.2	44749.7	52457.6	34921.4	65608	40467.5	400129	431802	328175	533051
POS2935	Y	TG(18:1_20:4_22:2)+H	TG(60:7)+H	TG	(18:1_20:4_22:2)	(18:1)	(20:4)	(22:2)		C63 H109 O6	961.822	16.946	0.146428	0.00103261	1.89528e+06	1.43172e+06	2.07632e+06	1.81289e+06	1.41259e+06	1.22984e+06	1.21251e+06	395335	419333	1.0076e+06	904139	451576	717289	815768	1.18507e+06	849678	290820	346760	522971	438426	350281	591427	927848	183169	914423	909958	917450	1.20267e+06
POS2943	Y	TG(20:1_20:5_22:4)+NH4	TG(62:10)+NH4	TG	(20:1_20:5_22:4)	(20:1)	(20:5)	(22:4)		C65 H110 O6 N1	1000.83	15.8752	0.281027	0.00188183	1.87584e+07	1.06416e+07	1.72379e+07	1.79491e+07	1.58695e+07	2.31587e+06	1.69797e+07	5.73926e+06	1.10891e+07	1.56856e+07	1.19612e+07	1.33861e+07	4.24378e+06	6.87804e+06	1.05785e+07	7.93992e+06	2.73332e+06	806367	3.28295e+06	4.05476e+06	2.64073e+06	3.69775e+06	578310	315835	1.08003e+07	1.03199e+07	1.0877e+07	5.4299e+06
POS2948	Y	TG(18:0_22:6_22:6)+NH4	TG(62:12)+NH4	TG	(18:0_22:6_22:6)	(18:0)	(22:6)	(22:6)		C65 H106 O6 N1	996.801	15.4298	0.309798	7.10531e-07	2.11786e+07	1.40001e+07	1.83067e+07	1.81213e+07	1.71807e+07	1.53391e+07	8.36643e+06	2.68414e+06	4.60162e+06	7.29966e+06	5.98906e+06	6.21305e+06	5.17184e+06	7.37808e+06	1.66354e+07	8.52775e+06	2.75665e+06	6.0361e+06	1.8158e+06	1.87917e+06	1.20882e+06	2.41248e+06	4.42556e+06	1.01079e+06	9.1438e+06	9.1733e+06	9.27887e+06	4.26482e+06
POS2954	Y	TG(22:5_20:4_20:4)+H	TG(62:13)+H	TG	(22:5_20:4_20:4)	(22:5)	(20:4)	(20:4)		C65 H101 O6	977.759	16.005	0.121585	4.9517e-06	2.60621e+06	2.38716e+06	2.49284e+06	2.0886e+06	1.94286e+06	1.93078e+06	2.13809e+06	886809	2.10252e+06	2.7119e+06	3.14619e+06	1.62905e+06	865672	823420	1.20468e+06	817824	372942	979281	572910	698642	367563	749178	1.00471e+06	326743	1.67065e+06	1.23994e+06	1.48588e+06	1.5418e+06
POS2975	Y	TG(20:2_20:2_22:5)+H	TG(62:9)+H	TG	(20:2_20:2_22:5)	(20:2)	(20:2)	(22:5)		C65 H109 O6	985.822	16.844	0.0786979	0.000227398	2.9233e+06	2.27066e+06	2.94267e+06	1.77946e+06	2.53001e+06	2.19518e+06	2.53708e+06	919371	1.23858e+06	1.65209e+06	1.64952e+06	1.00536e+06	1.18164e+06	581015	1.31083e+06	1.53844e+06	1.1398e+06	342530	523290	1.25233e+06	512881	574262	1.05579e+06	580856	1.40009e+06	1.3321e+06	1.33454e+06	1.56817e+06
POS2978	Y	TG(20:1_22:6_22:6)+NH4	TG(64:13)+NH4	TG	(20:1_22:6_22:6)	(20:1)	(22:6)	(22:6)		C67 H108 O6 N1	1022.82	15.9722	0.111868	9.05577e-06	5.09454e+06	3.01677e+06	4.52732e+06	4.40514e+06	2.77282e+06	3.42938e+06	1.2668e+06	291999	408885	1.01556e+06	647267	1.28477e+06	1.13512e+06	1.8686e+06	1.44815e+06	2.4328e+06	258497	896444	330205	194969	122063	502594	645828	64349.9	2.09717e+06	2.05125e+06	2.05099e+06	1.63066e+06
POS2981	Y	TG(20:4e_22:6_22:6)+H	TG(64:16e)+H	TG	(20:4e_22:6_22:6)	(20:4e)	(22:6)	(22:6)		C67 H101 O5	985.764	16.339	0.121795	3.26873e-05	856253	752488	633782	729726	654015	630527	504943	156746	469201	422830	424645	460922	218782	112947	268074	238203	58350.3	78985.5	31784.2	60745.2	287400	54254.6	82315.5	271602	300567	300327	301291	378729
POS820	Y	PC(20:0_8:0)+H	PC(28:0)+H	PC	(20:0_8:0)	(20:0)	(8:0)			C36 H73 O8 N1 P1	678.507	8.221	0.0518753	0.0061787	1.0798e+07	8.33713e+06	9.4467e+06	8.18484e+06	7.4425e+06	8.82345e+06	1.81001e+06	2.07242e+07	1.43949e+06	1.78496e+06	3.3729e+06	5.19158e+06	2.60984e+06	5.22367e+06	6.18375e+06	5.59588e+06	2.53355e+06	3.40622e+06	2.42578e+07	2.56003e+07	2.93472e+07	3.31958e+07	5.20482e+06	3.86078e+06	5.07365e+06	5.34327e+06	4.71167e+06	5.13449e+06
POS999	Y	PC(16:1_21:1)+H	PC(37:2)+H	PC	(16:1_21:1)	(16:1)	(21:1)			C45 H87 O8 N1 P1	800.616	9.31429	0.0804166	0.00237905	1.59454e+06	923206	1.75809e+06	1.9205e+06	1.12946e+06	1.71417e+06	2.07301e+06	1.75023e+06	3.26202e+06	2.56562e+06	2.63715e+06	3.53024e+06	1.35679e+06	1.99522e+06	1.20193e+06	1.67009e+06	959771	1.37731e+06	1.41313e+06	1.99345e+06	2.04801e+06	1.36965e+06	2.51269e+06	1.79078e+06	2.10559e+06	2.05821e+06	2.19673e+06	1.81233e+06
NEG909	Y	PS(20:1_22:6)-H	PS(42:7)-H	PS	(20:1_22:6)	(20:1)	(22:6)			C48 H79 O10 N1 P1	860.545	10.0983	0.108525	2.40741e-07	573300	367680	371755	393564	332176	408652	241812	222161	281510	319232	392859	360649	663399	883582	1.20937e+06	746520	527744	906606	822080	770174	575757	698622	1.01621e+06	987304	551857	552441	438670	552881
POS2927	Y	TG(18:0e_20:1_22:2)+NH4	TG(60:3e)+NH4	TG	(18:0e_20:1_22:2)	(18:0e)	(20:1)	(22:2)		C63 H122 O5 N1	972.932	17.5673	0.0377531	6.15018e-05	2.39219e+06	1.493e+06	2.11568e+06	1.51052e+06	1.9335e+06	1.6118e+06	1.99491e+06	862669	1.41824e+06	2.92352e+06	2.12429e+06	1.63211e+06	495702	439869	1.02129e+06	587551	294456	343244	1.20544e+06	871655	1.99274e+06	959672	1.25368e+06	401453	1.30717e+06	1.30942e+06	1.28264e+06	1.20647e+06
NEG477	Y	PC(18:1e_18:2)+HCOO	PC(36:3e)+HCOO	PC	(18:1e_18:2)	(18:1e)	(18:2)			C45 H85 O9 N1 P1	814.597	10.4725	0.0426654	1.25878e-10	378992	229304	281226	264270	241779	284110	571572	512116	762834	705594	919737	826275	184661	167142	204395	175575	170152	158141	519823	659861	578879	595290	1.05135e+06	520528	432631	418558	426631	392231
NEG493	Y	PC(22:5_14:3)+HCOO	PC(36:8)+HCOO	PC	(22:5_14:3)	(22:5)	(14:3)			C45 H73 O10 N1 P1	818.498	8.74703	0.0431072	5.54003e-05	1.49479e+06	1.20849e+06	1.31428e+06	1.25815e+06	1.18101e+06	1.0979e+06	740357	716931	852558	1.09315e+06	990465	1.11682e+06	1.27559e+06	1.55619e+06	1.31113e+06	1.39039e+06	1.12129e+06	1.47893e+06	1.37401e+06	1.43535e+06	1.31548e+06	1.34938e+06	1.63904e+06	1.25149e+06	1.27036e+06	1.16223e+06	1.18599e+06	1.16143e+06
POS3022	Y	WE(23:5_13:0)+NH4	WE(36:5)+NH4	WE	(23:5_13:0)	(23:5)	(13:0)			H66 C36 O2 N1	544.509	9.49926	0.0482354	1.88363e-05	1.19027e+06	1.10909e+06	1.16695e+06	1.19149e+06	1.0486e+06	1.01593e+06	759242	485652	1.24102e+06	934613	989918	1.35523e+06	2.0891e+06	2.6641e+06	2.18298e+06	2.58261e+06	1.54266e+06	2.1947e+06	1.26266e+06	1.59165e+06	1.29668e+06	1.43842e+06	2.13078e+06	1.32132e+06	1.51995e+06	1.49644e+06	1.52677e+06	1.37406e+06
POS604	Y	LPC(22:1)+H	LPC(22:1)+H	LPC	(22:1)	(22:1)				C30 H61 O7 N1 P1	578.418	3.95953	0.458231	0.00105865	1.11728e+06	2.37534e+06	965914	916859	1.18824e+06	854606	824249	389746	773177	303565	884660	384354	1.4014e+06	1.1256e+06	1.86158e+06	1.03396e+06	848693	1.57084e+06	989324	104745	519932	544682	264891	372597	666756	1.52968e+06	618674	856282
NEG626	Y	PE(18:1e_16:0)-H	PE(34:1e)-H	PE	(18:1e_16:0)	(18:1e)	(16:0)			C39 H77 O7 N1 P1	702.544	11.6261	0.00450244	1.02041e-12	2.68266e+06	1.70445e+06	1.96552e+06	2.0467e+06	1.81209e+06	2.12733e+06	646019	513534	1.20121e+06	856750	1.0998e+06	1.18881e+06	774287	827261	880296	822361	630686	715728	240381	176564	183957	192706	241153	146417	933249	933791	926317	926240
NEG892	Y	PS(20:0e_22:2)-H	PS(42:2e)-H	PS	(20:0e_22:2)	(20:0e)	(22:2)			C48 H91 O9 N1 P1	856.644	12.0088	0.100332	3.13421e-12	1.3282e+06	767014	1.06566e+06	1.10737e+06	775756	823062	578884	412524	853251	817168	795825	931931	81078.6	59533.4	39410.8	60753.1	29875.7	74536.5	101647	160681	125829	87810.6	207258	68057.9	428220	438202	352352	438400
POS90	Y	Cer(d16:0_20:5)+H	Cer(d36:5)+H	Cer	(d16:0_20:5)	(d16:0)	(20:5)			C36 H64 O3 N1	558.488	9.22029	0.0208017	5.41071e-07	1.0312e+07	6.99685e+06	8.24019e+06	8.72648e+06	8.03282e+06	7.93838e+06	8.87649e+06	6.15323e+06	1.24995e+07	8.10867e+06	9.31813e+06	8.37698e+06	1.6006e+07	1.61002e+07	1.50931e+07	1.72614e+07	1.39544e+07	1.40089e+07	8.71067e+06	8.97542e+06	8.73776e+06	9.08479e+06	9.84226e+06	8.15767e+06	1.05179e+07	1.04244e+07	1.00983e+07	1.05879e+07
POS2745	Y	TG(14:1e_17:1_23:0)+NH4	TG(54:2e)+NH4	TG	(14:1e_17:1_23:0)	(14:1e)	(17:1)	(23:0)		C57 H112 O5 N1	890.854	17.2543	0.0399034	3.84463e-06	2.13536e+06	1.93447e+06	2.21596e+06	2.2089e+06	1.85356e+06	1.85072e+06	820495	348483	580000	1.45767e+06	712916	674230	906086	808436	1.53908e+06	1.49101e+06	449631	692404	464052	426492	295755	427923	536102	167545	1.1768e+06	1.20636e+06	1.09739e+06	1.15161e+06
POS2864	Y	TG(18:0e_18:0_22:2)+NH4	TG(58:2e)+NH4	TG	(18:0e_18:0_22:2)	(18:0e)	(18:0)	(22:2)		C61 H120 O5 N1	946.916	17.441	0.178658	0.00378458	5.509e+06	3.54521e+06	4.51921e+06	4.60047e+06	4.11584e+06	3.7907e+06	4.93364e+06	2.2864e+06	3.13384e+06	8.3306e+06	4.6167e+06	3.30125e+06	1.82533e+06	2.00841e+06	3.50692e+06	2.90756e+06	1.3602e+06	1.88646e+06	2.44841e+06	2.63557e+06	2.44187e+06	2.52538e+06	3.82162e+06	1.10783e+06	3.32939e+06	3.33237e+06	3.35081e+06	2.24291e+06
NEG389	Y	LPI(18:0e)-H	LPI(18:0e)-H	LPI	(18:0e)	(18:0e)				C27 H54 O11 N0 P1	585.341	2.34328	0.0923947	6.07228e-07	839656	545416	871653	567962	568560	692106	332463	259006	433987	471145	460049	726939	319458	400022	287402	357732	224578	198201	142740	205395	156923	197094	263164	178464	441590	384832	410934	355342
NEG602	Y	PC(34:1_20:1)-CH3	PC(54:2)-CH3	PC	(34:1_20:1)	(34:1)	(20:1)			C61 H117 O8 N1 P1	1022.85	16.214	0.0208139	1.68242e-10	1.43208e+06	832838	1.15169e+06	950665	914892	959136	402808	444102	533474	422427	712005	672214	660964	642643	729565	571871	852620	637185	234646	162251	166053	171594	212891	296961	642556	616718	625294	613560
POS1028	Y	PC(18:0e_20:1)+H	PC(38:1e)+H	PC	(18:0e_20:1)	(18:0e)	(20:1)			C46 H93 O7 N1 P1	802.668	12.7105	0.0839761	9.13921e-11	1.16894e+06	1.01906e+06	1.23142e+06	1.18559e+06	1.01287e+06	1.22421e+06	3.77781e+06	2.11797e+06	3.93699e+06	5.26724e+06	4.77845e+06	5.6889e+06	778088	1.08015e+06	787951	894860	689204	841837	3.50956e+06	3.19577e+06	3.71756e+06	2.86716e+06	4.77714e+06	2.46419e+06	2.56844e+06	2.65287e+06	2.65629e+06	2.21017e+06
POS2820	Y	TG(20:2e_16:0_20:5)+Na	TG(56:7e)+Na	TG	(20:2e_16:0_20:5)	(20:2e)	(16:0)	(20:5)		C59 H102 O5 Na1	913.762	16.7989	0.0264147	4.61052e-06	3.68789e+06	2.31875e+06	3.09662e+06	3.69009e+06	2.33529e+06	2.38405e+06	2.16691e+06	490355	1.08316e+06	1.801e+06	1.54514e+06	955126	1.18547e+06	722142	2.21531e+06	2.07131e+06	442382	713930	515257	341851	364164	475959	363250	141568	1.49554e+06	1.55362e+06	1.51543e+06	1.58694e+06
POS565	Y	LPC(17:1)+H	LPC(17:1)+H	LPC	(17:1)	(17:1)				C25 H51 O7 N1 P1	508.34	2.85355	0.099712	4.93704e-10	2.20391e+07	1.06556e+07	1.39301e+07	1.59234e+07	1.65157e+07	1.37878e+07	4.71072e+06	3.90341e+06	3.6736e+06	2.28828e+06	5.25103e+06	4.39051e+06	1.01612e+07	1.3834e+07	1.00835e+07	1.12173e+07	1.19039e+07	8.94838e+06	4.52282e+06	4.71385e+06	4.8123e+06	4.3547e+06	5.60096e+06	4.87483e+06	9.82399e+06	1.16028e+07	9.20853e+06	1.01257e+07
NEG542	Y	PC(19:0_20:4)+HCOO	PC(39:4)+HCOO	PC	(19:0_20:4)	(19:0)	(20:4)			C48 H87 O10 N1 P1	868.607	8.75281	0.0581122	5.9853e-11	658621	553319	715127	717726	646132	736572	1.19202e+06	1.09001e+06	1.37555e+06	1.58624e+06	1.46921e+06	1.51294e+06	666345	591424	509846	623598	462055	655324	1.35803e+06	1.43595e+06	1.61143e+06	1.52352e+06	1.52135e+06	1.11381e+06	1.02584e+06	908686	1.03503e+06	997097
POS1184	Y	PC(20:4_21:0)+H	PC(41:4)+H	PC	(20:4_21:0)	(20:4)	(21:0)			C49 H91 O8 N1 P1	852.648	12.5765	0.0419862	0.00104623	1.05392e+06	827878	650349	894205	662389	833963	306795	130565	558018	531025	218178	495683	770954	1.38635e+06	1.06538e+06	961372	559991	1.0967e+06	593387	601652	703008	640856	1.25998e+06	358488	645476	656852	633435	595671
POS52	Y	Cer(d18:2_16:1)+H	Cer(d34:3)+H	Cer	(d18:2_16:1)	(d18:2)	(16:1)			C34 H64 O3 N1	534.488	7.4848	0.25737	0.00383585	4.4934e+06	4.33869e+06	1.6767e+06	1.59654e+06	2.23362e+06	2.57882e+06	5.63768e+06	3.13305e+06	3.55368e+06	3.43214e+06	2.81647e+06	6.39699e+06	1.85571e+06	2.60353e+06	2.67436e+06	6.07215e+06	3.0747e+06	2.00649e+06	5.23458e+06	7.09364e+06	9.46653e+06	4.38252e+06	5.60025e+06	5.29894e+06	4.50119e+06	4.8399e+06	4.86409e+06	2.59825e+06
POS117	Y	Cer(m17:1_16:0)+Na	Cer(m33:1)+Na	Cer	(m17:1_16:0)	(m17:1)	(16:0)			C33 H65 O2 N1 Na1	530.491	9.02683	0.0255861	5.19637e-06	8.03028e+06	5.88416e+06	6.4138e+06	5.93973e+06	5.40983e+06	5.30063e+06	5.88502e+06	4.40698e+06	1.07496e+07	7.32508e+06	7.64367e+06	9.29486e+06	1.36901e+07	1.71027e+07	1.73908e+07	1.44992e+07	9.42501e+06	1.44283e+07	1.16667e+07	1.16833e+07	9.80095e+06	1.08955e+07	1.53878e+07	1.05585e+07	9.97659e+06	9.99275e+06	9.56607e+06	9.53863e+06
POS139	Y	Cer(m18:1_18:3)+H	Cer(m36:4)+H	Cer	(m18:1_18:3)	(m18:1)	(18:3)			C36 H66 O2 N1	544.509	9.67119	0.0406184	4.05232e-06	1.99441e+06	1.01705e+06	1.46117e+06	1.55415e+06	1.29192e+06	1.37258e+06	2.29875e+06	1.85447e+06	4.14793e+06	3.01734e+06	2.98486e+06	3.61732e+06	2.31222e+06	3.04646e+06	3.05141e+06	3.62414e+06	2.16753e+06	3.11175e+06	3.35567e+06	4.12952e+06	3.51784e+06	3.16246e+06	4.68765e+06	3.01226e+06	2.58268e+06	2.58449e+06	2.58857e+06	2.37947e+06
NEG705	Y	PE(20:3e_22:6)-H	PE(42:9e)-H	PE	(20:3e_22:6)	(20:3e)	(22:6)			C47 H77 O7 N1 P1	798.544	9.42108	0.0250881	1.74245e-06	1.27717e+06	792555	972708	1.08255e+06	982480	1.04026e+06	328691	162696	343713	383073	468690	515115	1.04476e+06	1.27346e+06	1.09897e+06	1.14122e+06	737717	867845	590806	583321	641181	559977	1.01786e+06	519991	728052	727937	728204	691986
POS140	Y	Cer(m21:0_16:1+O)+H	Cer(m37:1+O)+H	Cer	(m21:0_16:1+O)	(m21:0)	(16:1+O)			C37 H74 O3 N1	580.566	11.6496	0.138536	1.88349e-06	591256	419446	432599	489032	411282	455506	829333	895732	1.65871e+06	1.36917e+06	1.41242e+06	1.8804e+06	546566	871706	649548	677548	399762	639123	998166	1.40527e+06	854437	1.10477e+06	1.92974e+06	1.05987e+06	897271	858094	901289	659199
POS1451	Y	PE(20:3e_20:5)+Na	PE(40:8e)+Na	PE	(20:3e_20:5)	(20:3e)	(20:5)			C45 H76 O7 N1 P1 Na1	796.525	10.6451	0.0265048	3.60411e-12	2.62095e+06	2.45177e+06	2.32274e+06	2.60404e+06	2.43246e+06	2.50763e+06	5.46132e+06	5.07836e+06	6.93879e+06	6.51653e+06	6.22002e+06	6.97585e+06	2.9006e+06	4.10025e+06	2.69175e+06	3.78386e+06	2.6736e+06	3.61663e+06	6.66312e+06	7.53266e+06	6.30139e+06	6.67181e+06	7.5457e+06	6.88251e+06	5.19645e+06	5.08865e+06	4.91194e+06	4.93846e+06
POS461	Y	DG(20:0_22:6)+NH4	DG(42:6)+NH4	DG	(20:0_22:6)	(20:0)	(22:6)			C45 H80 O5 N1	714.603	2.97855	0.142829	0.0220198	4.26422e+06	4.22253e+06	3.7136e+06	5.08509e+06	5.31937e+06	5.17696e+06	4.68395e+06	4.93221e+06	4.99717e+06	5.05806e+06	5.80532e+06	6.03965e+06	4.75597e+06	4.9368e+06	6.39403e+06	5.22602e+06	4.34077e+06	6.41508e+06	4.90153e+06	6.05625e+06	6.87935e+06	6.2886e+06	5.48397e+06	6.74165e+06	5.83993e+06	5.83975e+06	5.54124e+06	4.23419e+06
POS2732	Y	TG(18:0e_16:0_20:1)+NH4	TG(54:1e)+NH4	TG	(18:0e_16:0_20:1)	(18:0e)	(16:0)	(20:1)		C57 H114 O5 N1	892.869	17.4583	0.0881066	0.000766283	1.33279e+06	935224	1.02378e+06	1.16378e+06	929490	891972	529087	240326	243639	1.28603e+06	665412	392137	563355	428419	846735	781279	207078	329704	264401	292953	285476	259870	389193	83276.9	659840	673762	556852	673551
POS1181	Y	PC(19:1_22:2)+H	PC(41:3)+H	PC	(19:1_22:2)	(19:1)	(22:2)			C49 H93 O8 N1 P1	854.663	11.5724	0.0843791	0.0149712	1.90901e+06	1.10591e+06	976952	931943	825498	1.48872e+06	955818	533016	1.30312e+06	1.04841e+06	895226	1.48988e+06	688719	891388	427841	587018	576578	622821	761443	1.08276e+06	1.04322e+06	897068	2.70759e+06	1.23512e+06	894569	873555	899024	746742
POS1189	Y	PC(19:1_22:5)+Na	PC(41:6)+Na	PC	(19:1_22:5)	(19:1)	(22:5)			C49 H86 O8 N1 P1 Na1	870.598	8.3928	0.0257226	1.15519e-06	1.70104e+06	1.2224e+06	1.22471e+06	1.44988e+06	1.35769e+06	1.79575e+06	2.87206e+06	2.91254e+06	3.98746e+06	3.21324e+06	3.62696e+06	3.76355e+06	1.33278e+06	2.1086e+06	934860	1.87537e+06	1.04002e+06	1.27546e+06	2.05998e+06	2.66866e+06	3.13014e+06	1.9028e+06	3.59894e+06	2.56406e+06	2.33567e+06	2.25847e+06	2.40538e+06	2.33176e+06
POS1531	Y	PI(8:1e_12:0)+Na	PI(20:1e)+Na	PI	(8:1e_12:0)	(8:1e)	(12:0)			C29 H55 O12 N0 P1 Na1	649.332	2.09974	0.055758	6.92007e-10	5.3346e+06	3.94551e+06	3.96534e+06	5.5522e+06	5.29915e+06	4.98872e+06	1.14115e+06	1.76695e+06	1.8731e+06	1.85962e+06	2.2632e+06	3.19615e+06	3.1075e+06	4.94799e+06	2.46182e+06	4.50367e+06	3.05929e+06	3.02656e+06	1.16232e+06	600416	758408	552109	494425	402028	2.9915e+06	3.11695e+06	2.73602e+06	3.04498e+06
POS817	Y	PC(11:0_16:0)+H	PC(27:0)+H	PC	(11:0_16:0)	(11:0)	(16:0)			C35 H71 O8 N1 P1	664.491	6.58061	0.0684626	1.11967e-05	1.20143e+06	667264	1.0072e+06	792234	800283	1.00475e+06	364449	329556	441717	367345	417002	928108	441792	520505	493093	546808	319410	426331	311327	292600	201668	267975	483519	259962	509568	511272	439711	487465
NEG475	Y	PC(14:0_22:3)+HCOO	PC(36:3)+HCOO	PC	(14:0_22:3)	(14:0)	(22:3)			C45 H83 O10 N1 P1	828.576	7.35342	0.0970757	2.21149e-06	2.6976e+06	1.47111e+06	3.06639e+06	2.00274e+06	1.79381e+06	1.91377e+06	924055	1.03222e+06	967570	796683	2.1882e+06	1.30969e+06	1.35743e+06	1.9435e+06	1.71518e+06	1.79294e+06	1.68895e+06	1.05097e+06	275169	176316	474571	226042	1.01444e+06	476613	1.36125e+06	1.6508e+06	1.36214e+06	1.39408e+06
POS746	Y	PC(10:0e_11:2)+H	PC(21:2e)+H	PC	(10:0e_11:2)	(10:0e)	(11:2)			C29 H57 O7 N1 P1	562.387	2.62452	0.0565217	5.9983e-08	7.29336e+06	4.66562e+06	4.75328e+06	4.51216e+06	4.35493e+06	5.43139e+06	1.46836e+06	1.74981e+06	2.91493e+06	3.10067e+06	4.34094e+06	5.83686e+06	2.17808e+06	2.79445e+06	2.04432e+06	2.0663e+06	1.25545e+06	2.05317e+06	1.21586e+06	682051	718021	751033	837306	489726	2.42485e+06	2.57644e+06	2.26367e+06	2.33056e+06
POS1001	Y	PC(14:1e_23:1)+H	PC(37:2e)+H	PC	(14:1e_23:1)	(14:1e)	(23:1)			C45 H89 O7 N1 P1	786.637	11.1159	0.108221	0.0044209	5.14475e+06	1.64662e+06	2.77499e+06	3.12494e+06	3.26698e+06	2.28651e+06	4.8493e+06	4.09859e+06	3.54526e+06	4.34241e+06	5.68541e+06	5.93772e+06	3.46112e+06	1.96915e+06	2.05761e+06	2.88476e+06	3.39011e+06	620463	5.46145e+06	4.79898e+06	5.16903e+06	5.33719e+06	9.91308e+06	3.02539e+06	3.33001e+06	3.36081e+06	3.361e+06	2.66321e+06
NEG175	Y	Cer(t16:0_21:3)+HCOO	Cer(t37:3)+HCOO	Cer	(t16:0_21:3)	(t16:0)	(21:3)			C38 H70 O6 N1	636.521	9.6257	0.0373783	0.00201451	3.87943e+06	2.86768e+06	3.3657e+06	3.25518e+06	2.92532e+06	3.15413e+06	4.18432e+06	3.48065e+06	5.91655e+06	4.83974e+06	4.76867e+06	5.53627e+06	3.21819e+06	4.10775e+06	3.91089e+06	3.83961e+06	2.6577e+06	3.47028e+06	2.85183e+06	3.24819e+06	3.10549e+06	3.3724e+06	4.59888e+06	2.89509e+06	3.58462e+06	3.30413e+06	3.3436e+06	3.35587e+06
POS2866	Y	TG(18:0e_18:1_22:2)+NH4	TG(58:3e)+NH4	TG	(18:0e_18:1_22:2)	(18:0e)	(18:1)	(22:2)		C61 H118 O5 N1	944.9	17.2399	0.238433	4.91221e-05	3.0896e+06	1.94657e+06	2.88133e+06	3.07369e+06	2.51886e+06	2.21375e+06	1.32011e+06	544549	876793	2.10681e+06	1.05579e+06	906572	745885	972687	1.84726e+06	1.78448e+06	551773	771500	550557	684097	563380	592345	1.00643e+06	231279	1.54258e+06	1.48618e+06	1.54867e+06	877885
NEG396	Y	LPS(20:5)-H	LPS(20:5)-H	LPS	(20:5)	(20:5)				C26 H41 O9 N1 P1	542.252	1.13791	0.103862	3.39041e-06	830584	576714	548026	504186	424053	541422	188638	33963.8	186391	116896	239285	36779.7	1.15668e+06	661991	831521	1.05864e+06	944797	1.00911e+06	179181	263041	112991	156164	478149	381486	397324	483283	396124	395853
NEG619	Y	PE(6:0_14:2)-H	PE(20:2)-H	PE	(6:0_14:2)	(6:0)	(14:2)			C25 H45 O8 N1 P1	518.289	2.60886	0.0170992	1.86634e-11	6.64282e+06	5.04784e+06	4.95756e+06	4.87591e+06	4.23243e+06	5.41215e+06	1.41359e+06	1.29873e+06	2.72079e+06	2.45292e+06	2.71191e+06	3.12394e+06	2.19359e+06	2.31088e+06	2.33742e+06	2.06365e+06	1.59114e+06	2.15043e+06	758148	629215	686564	629746	832508	585928	2.54209e+06	2.54261e+06	2.46062e+06	2.47762e+06
NEG620	Y	PE(11:0_10:2)-H	PE(21:2)-H	PE	(11:0_10:2)	(11:0)	(10:2)			C26 H47 O8 N1 P1	532.304	3.21159	0.0398665	1.45763e-09	3.14267e+07	2.23488e+07	2.16495e+07	2.96385e+07	2.34172e+07	3.19093e+07	1.38142e+07	1.04769e+07	2.23622e+07	1.91334e+07	2.06006e+07	2.61603e+07	9.87324e+06	1.43297e+07	1.13066e+07	1.23493e+07	9.99742e+06	1.1637e+07	6.60599e+06	6.06218e+06	6.19451e+06	5.66033e+06	7.45184e+06	4.91435e+06	1.52359e+07	1.51549e+07	1.52403e+07	1.40238e+07
POS146	Y	Cer(m19:1_23:2)+H	Cer(m42:3)+H	Cer	(m19:1_23:2)	(m19:1)	(23:2)			C42 H80 O2 N1	630.618	13.7919	0.263081	3.24924e-05	408130	252803	478326	397258	277482	360354	236750	153988	230531	223279	220245	285354	403945	640452	522663	636303	391136	552969	296284	370938	359235	329098	569096	315766	400486	377108	401272	211452
POS2642	Y	TG(14:1_14:1_23:1)+NH4	TG(51:3)+NH4	TG	(14:1_14:1_23:1)	(14:1)	(14:1)	(23:1)		C54 H102 O6 N1	860.77	15.9755	0.270332	6.23064e-06	2.28092e+06	1.85965e+06	1.74273e+06	2.2156e+06	1.63911e+06	1.84436e+06	1.00684e+06	499034	793232	711319	815016	814522	714227	1.13043e+06	2.00812e+06	1.94806e+06	730636	1.09746e+06	604292	585279	582735	875541	732124	661859	1.4332e+06	1.4314e+06	1.44032e+06	751552
POS3021	Y	WE(23:5_13:0)+NH4	WE(36:5)+NH4	WE	(23:5_13:0)	(23:5)	(13:0)			H66 C36 O2 N1	544.509	8.42342	0.121038	0.01704	1.29365e+07	4.52334e+06	5.50568e+06	9.89239e+06	1.00933e+07	1.08602e+07	6.99192e+06	6.36126e+06	1.37521e+07	1.03861e+07	9.54646e+06	1.42489e+07	6.50779e+06	3.86183e+06	6.82327e+06	4.95251e+06	3.15057e+06	6.65957e+06	7.33157e+06	1.47226e+07	1.26215e+07	6.19127e+06	2.09705e+07	8.56503e+06	1.07859e+07	1.21048e+07	8.98335e+06	1.10846e+07
POS3024	Y	WE(25:5_12:0)+NH4	WE(37:5)+NH4	WE	(25:5_12:0)	(25:5)	(12:0)			H68 C37 O2 N1	558.524	10.2616	0.0232346	1.43127e-07	2.43691e+06	1.50235e+06	2.15327e+06	2.08681e+06	2.15279e+06	2.09946e+06	3.69336e+06	2.63467e+06	7.79269e+06	4.50574e+06	5.28037e+06	5.47585e+06	4.27357e+06	5.28662e+06	5.20526e+06	5.02692e+06	3.05612e+06	4.31095e+06	7.18454e+06	7.54753e+06	7.25494e+06	6.92301e+06	7.98231e+06	5.94838e+06	4.5446e+06	4.54812e+06	4.37374e+06	4.36077e+06
POS33	Y	Cer(d17:0_16:0)+Na	Cer(d33:0)+Na	Cer	(d17:0_16:0)	(d17:0)	(16:0)			C33 H67 O3 N1 Na1	548.501	9.01347	0.021271	3.58782e-06	1.02691e+07	7.19659e+06	8.93227e+06	7.34835e+06	7.10105e+06	7.70353e+06	7.11678e+06	6.43158e+06	1.38525e+07	8.74266e+06	9.74338e+06	1.15782e+07	1.68924e+07	2.12074e+07	2.04011e+07	1.94365e+07	1.32593e+07	1.70972e+07	1.41353e+07	1.472e+07	1.2722e+07	1.20911e+07	1.83807e+07	1.15207e+07	1.20158e+07	1.20245e+07	1.17091e+07	1.15084e+07
POS485	Y	Hex1Cer(d17:0_16:0)+Na	Hex1Cer(d33:0)+Na	Hex1Cer	(d17:0_16:0)	(d17:0)	(16:0)			C39 H77 O8 N1 Na1	710.554	7.97058	0.0408982	0.0300342	7.96327e+06	5.43454e+06	5.66994e+06	888819	761674	779974	1.42697e+06	1.35968e+06	2.06895e+06	2.45062e+06	3.43467e+06	2.06643e+06	1.97203e+06	2.49968e+06	1.89703e+06	2.0756e+06	1.11418e+06	2.02744e+06	5.70076e+06	4.48383e+06	5.10703e+06	5.06184e+06	8.79952e+06	3.98614e+06	3.09812e+06	2.85878e+06	2.8906e+06	2.83934e+06
POS575	Y	LPC(18:1e)+H	LPC(18:1e)+H	LPC	(18:1e)	(18:1e)				C26 H55 O6 N1 P1	508.376	11.1523	0.0192767	6.34535e-12	1.13908e+06	757540	685761	797489	923914	1.18317e+06	1.47295e+06	1.12838e+06	1.41101e+06	1.10439e+06	1.54119e+06	1.79966e+06	224578	232972	138034	218588	180758	181887	488361	350251	503809	313922	466538	258467	694443	695439	672113	672146
POS620	Y	LPC(36:1)+Na	LPC(36:1)+Na	LPC	(36:1)	(36:1)				C44 H88 O7 N1 P1 Na1	796.619	11.6011	0.0175397	8.30792e-07	2.27141e+06	1.37485e+06	1.66015e+06	1.6779e+06	2.18095e+06	1.56623e+06	3.15535e+06	1.9705e+06	5.98023e+06	6.17466e+06	6.84294e+06	7.46323e+06	1.1823e+06	2.91526e+06	1.40136e+06	1.31238e+06	1.06457e+06	1.3394e+06	6.2684e+06	6.81246e+06	5.33758e+06	5.77542e+06	1.12087e+07	4.64024e+06	4.10156e+06	4.06852e+06	3.96587e+06	3.96417e+06
POS78	Y	Cer(d20:1_16:1+2O)+H-H2O	Cer(d36:2+2O)+H-H2O	Cer	(d20:1_16:1+2O)	(d20:1)	(16:1+2O)			C36 H68 O4 N1	578.514	8.29194	0.0423962	8.62649e-05	1.4527e+06	1.08869e+06	1.44017e+06	1.29172e+06	1.27573e+06	1.21668e+06	1.60165e+06	1.23552e+06	2.29478e+06	2.36389e+06	2.05267e+06	2.75848e+06	1.10895e+06	1.39811e+06	1.29138e+06	1.36601e+06	782413	1.14801e+06	1.84064e+06	2.33011e+06	2.15931e+06	2.09109e+06	2.82982e+06	1.6661e+06	1.79102e+06	1.79122e+06	1.79258e+06	1.64286e+06
POS881	Y	PC(22:3_11:2)+H	PC(33:5)+H	PC	(22:3_11:2)	(22:3)	(11:2)			C41 H73 O8 N1 P1	738.507	6.07256	0.0493158	5.599e-06	1.78396e+06	988350	720536	1.42314e+06	596997	1.24695e+06	372038	219950	356896	423017	392741	628049	626369	741463	471528	1.0061e+06	503311	548984	216080	275156	342179	375870	338482	252046	875923	938575	847738	845962
POS931	Y	PC(18:1e_17:1)+H	PC(35:2e)+H	PC	(18:1e_17:1)	(18:1e)	(17:1)			C43 H85 O7 N1 P1	758.606	10.8132	0.712214	0.0210248	2.74238e+06	1.62029e+07	2.43297e+06	2.52122e+06	2.02129e+06	1.90871e+06	6.51825e+06	3.87661e+06	912962	529157	4.16858e+06	1.43399e+06	3.61877e+06	981154	1.41907e+06	1.06579e+06	162299	2.55608e+06	1.28916e+07	3.2622e+06	5.562e+06	9.33698e+06	3.8263e+06	7.52801e+06	620579	2.55704e+06	532649	1.68715e+06
POS882	Y	PC(18:0_16:0)+H	PC(34:0)+H	PC	(18:0_16:0)	(18:0)	(16:0)			C42 H85 O8 N1 P1	762.601	9.00031	0.15255	0.0192592	4.07912e+06	4.25453e+06	2.77235e+06	3.26992e+06	2.76327e+06	2.68878e+06	3.78972e+06	3.50541e+06	5.87642e+06	2.34565e+06	9.95204e+06	7.29755e+06	4.28693e+06	3.24864e+06	3.41953e+06	2.79816e+06	1.80868e+06	2.7225e+06	6.00522e+06	4.07954e+06	4.23128e+06	5.0661e+06	5.4018e+06	5.69052e+06	3.82408e+06	3.81306e+06	3.85907e+06	2.74642e+06
NEG856	Y	PS(20:0e_20:4)-H	PS(40:4e)-H	PS	(20:0e_20:4)	(20:0e)	(20:4)			C46 H83 O9 N1 P1	824.581	9.59023	0.0473023	5.15987e-13	791426	559922	668965	647832	591717	588100	1.75624e+06	1.66224e+06	2.73737e+06	2.20404e+06	2.66689e+06	2.66647e+06	378774	425882	449370	347414	293560	445289	1.80712e+06	1.92243e+06	1.84258e+06	1.80934e+06	3.32114e+06	1.97692e+06	1.34026e+06	1.19585e+06	1.26785e+06	1.24857e+06
NEG914	Y	PS(20:3e_22:5)-H	PS(42:8e)-H	PS	(20:3e_22:5)	(20:3e)	(22:5)			C48 H79 O9 N1 P1	844.55	10.7929	0.0136396	1.10472e-08	1.13498e+07	8.63403e+06	9.34313e+06	1.05164e+07	1.0093e+07	1.06551e+07	1.5393e+07	1.12981e+07	1.67587e+07	1.73762e+07	1.85648e+07	1.82485e+07	1.01092e+07	1.40197e+07	1.24999e+07	1.1158e+07	9.73951e+06	1.18841e+07	1.97166e+07	2.16239e+07	2.09141e+07	2.14611e+07	2.45133e+07	2.01634e+07	1.49282e+07	1.49287e+07	1.493e+07	1.45245e+07
POS1038	Y	PC(20:2e_18:1)+H	PC(38:3e)+H	PC	(20:2e_18:1)	(20:2e)	(18:1)			C46 H89 O7 N1 P1	798.637	11.4651	0.0365508	5.56137e-08	2.17669e+07	1.46644e+07	1.45306e+07	1.55643e+07	1.39548e+07	1.51196e+07	6.36899e+06	8.32518e+06	1.26662e+07	8.79419e+06	9.82927e+06	2.01032e+07	3.70349e+06	4.91625e+06	3.81055e+06	3.85108e+06	2.42757e+06	3.46092e+06	5.2682e+06	5.91104e+06	4.98378e+06	6.04502e+06	9.4192e+06	5.02861e+06	7.84845e+06	7.40391e+06	7.72443e+06	7.25287e+06
POS1530	Y	PG(20:0_14:4)+NH4	PG(34:4)+NH4	PG	(20:0_14:4)	(20:0)	(14:4)			C40 H75 O10 N1 P1	760.512	4.98997	0.0248198	2.2103e-05	2.406e+06	1.79628e+06	2.24631e+06	1.73833e+06	1.99629e+06	2.22679e+06	1.02243e+06	1.13671e+06	765507	1.03678e+06	2.2551e+06	1.29169e+06	1.74186e+06	2.0301e+06	1.95488e+06	2.06398e+06	1.25762e+06	1.52702e+06	743520	979518	707034	1.01589e+06	1.19006e+06	695628	1.57197e+06	1.57425e+06	1.51407e+06	1.50105e+06
POS1635	Y	PS(18:1e_20:1)+H	PS(38:2e)+H	PS	(18:1e_20:1)	(18:1e)	(20:1)			C44 H85 O9 N1 P1	802.596	12.9673	0.16606	0.048172	9.32204e+06	1.49267e+07	8.67498e+06	6.90365e+06	7.25699e+06	5.73512e+06	9.13728e+06	7.37955e+06	9.57585e+06	1.0562e+07	9.07735e+06	9.83859e+06	7.66972e+06	1.01998e+07	7.43593e+06	7.10493e+06	4.29958e+06	6.11007e+06	1.48958e+07	8.46651e+06	1.25961e+07	8.20442e+06	1.31481e+07	9.42818e+06	1.07903e+07	1.2054e+07	1.55765e+07	1.18119e+07
POS911	Y	PC(14:0e_20:4)+H	PC(34:4e)+H	PC	(14:0e_20:4)	(14:0e)	(20:4)			C42 H79 O7 N1 P1	740.559	8.21156	0.0393381	2.45275e-05	1.52574e+08	1.22773e+08	1.39223e+08	1.20536e+08	1.38533e+08	1.3977e+08	1.60686e+08	1.41072e+08	2.11567e+08	1.98943e+08	2.11175e+08	2.54118e+08	1.22354e+08	1.51251e+08	1.15794e+08	1.46954e+08	9.91616e+07	1.27373e+08	1.80721e+08	1.99084e+08	1.95683e+08	2.03316e+08	2.55849e+08	1.83286e+08	1.73886e+08	1.75346e+08	1.6077e+08	1.72937e+08
POS933	Y	PC(17:1_18:2)+H	PC(35:3)+H	PC	(17:1_18:2)	(17:1)	(18:2)			C43 H81 O8 N1 P1	770.569	8.39604	0.0233342	0.0495496	8.42108e+06	7.8164e+06	8.04667e+06	6.93156e+06	7.11945e+06	7.29564e+06	4.69293e+06	3.90415e+06	6.80225e+06	5.69408e+06	6.3676e+06	8.43918e+06	5.55559e+06	6.7606e+06	5.19964e+06	5.95631e+06	4.56743e+06	5.92107e+06	5.54697e+06	5.06409e+06	4.77162e+06	4.91427e+06	8.9884e+06	6.09222e+06	6.52016e+06	6.52248e+06	6.52799e+06	6.22268e+06
NEG497	Y	PC(27:1_10:3)+HCOO	PC(37:4)+HCOO	PC	(27:1_10:3)	(27:1)	(10:3)			C46 H83 O10 N1 P1	840.576	7.83109	0.0353169	8.78621e-09	2.02868e+06	1.57193e+06	1.7889e+06	1.54235e+06	1.5325e+06	1.51176e+06	3.02773e+06	2.41216e+06	3.13837e+06	3.14959e+06	3.26814e+06	3.4439e+06	1.93853e+06	1.93231e+06	1.6857e+06	1.8839e+06	1.5267e+06	1.74451e+06	2.5985e+06	3.09516e+06	3.4182e+06	3.06951e+06	3.89943e+06	2.52041e+06	2.07164e+06	2.22662e+06	2.07138e+06	2.09249e+06
POS212	Y	DG(8:0_11:2)+NH4	DG(19:2)+NH4	DG	(8:0_11:2)	(8:0)	(11:2)			C22 H42 O5 N1	400.306	1.39886	0.125069	0.000143194	6.21569e+06	2.60526e+06	896203	5.32798e+06	5.52164e+06	6.541e+06	1.31679e+06	658665	1.76791e+06	2.23881e+06	3.56785e+06	2.59203e+06	9.8932e+06	1.42754e+07	1.00333e+07	7.52983e+06	4.69046e+06	6.25382e+06	829716	2.16252e+06	2.08888e+06	409743	1.78634e+06	1.05829e+06	4.02311e+06	3.83913e+06	4.94341e+06	3.87524e+06
NEG827	Y	PS(20:3e_19:1)-H	PS(39:4e)-H	PS	(20:3e_19:1)	(20:3e)	(19:1)			C45 H81 O9 N1 P1	810.565	12.1881	0.0166224	1.65749e-08	5.85452e+06	4.20149e+06	4.71224e+06	4.60951e+06	4.13789e+06	4.63172e+06	1.55844e+06	1.31312e+06	2.31954e+06	2.22863e+06	2.50111e+06	2.53908e+06	3.82703e+06	4.20092e+06	4.10897e+06	4.02494e+06	2.94968e+06	3.52202e+06	1.60514e+06	1.75738e+06	1.69534e+06	1.70039e+06	2.44493e+06	1.48352e+06	2.89698e+06	2.89703e+06	2.79617e+06	2.86906e+06
POS185	Y	ChE(22:2)+NH4	ChE(22:2)+NH4	ChE	(22:2)	(22:2)				C49 H88 O2 N1	722.681	17.1266	0.0469638	2.22794e-10	128550	43398.1	48466.9	104103	65137.5	112548	859745	572567	620257	702757	979722	720034	39320.4	76052.5	100045	116346	16665	82039.9	1.5225e+06	2.61305e+06	1.52348e+06	695459	1.49086e+06	1.45301e+06	453816	493378	468398	442930
POS1088	Y	PC(16:2e_22:6)+H	PC(38:8e)+H	PC	(16:2e_22:6)	(16:2e)	(22:6)			C46 H79 O7 N1 P1	788.559	15.9072	0.0521985	0.00598394	36232.3	344651	34667.4	68677.1	96409.7	77375.8	309922	354170	1.93609e+06	294401	209392	510642	195834	1.11418e+06	239127	312422	753807	83446.5	262579	1.17543e+06	4.30876e+06	293481	193569	831850	581802	581896	572131	520440
POS2971	Y	TG(16:1_22:6_24:0)+NH4	TG(62:7)+NH4	TG	(16:1_22:6_24:0)	(16:1)	(22:6)	(24:0)		C65 H116 O6 N1	1006.88	16.6667	0.157986	0.000120043	1.56734e+07	1.3699e+07	1.35198e+07	1.60968e+07	1.58608e+07	9.86452e+06	1.32144e+07	4.63603e+06	6.3607e+06	1.1635e+07	8.76459e+06	7.08466e+06	5.13841e+06	4.24591e+06	8.3624e+06	7.71661e+06	2.89026e+06	5.56072e+06	3.51106e+06	3.79097e+06	2.22861e+06	3.6037e+06	1.01647e+07	1.70588e+06	9.54791e+06	7.8646e+06	8.52089e+06	6.49031e+06
POS2817	Y	TG(20:4e_17:1_19:1)+NH4	TG(56:6e)+NH4	TG	(20:4e_17:1_19:1)	(20:4e)	(17:1)	(19:1)		C59 H108 O5 N1	910.822	16.6189	0.197431	7.91864e-05	3.66401e+06	4.1937e+06	3.25136e+06	8.33628e+06	1.88186e+06	6.9069e+06	4.23715e+06	574462	2.96985e+06	2.0598e+06	659717	869514	1.61249e+06	1.31215e+06	1.56422e+06	1.68342e+06	681641	949211	287581	475264	358421	259661	1.78176e+06	162685	1.69304e+06	1.73743e+06	1.10354e+06	1.73202e+06
NEG294	Y	Hex1Cer(t17:0_23:4)+HCOO	Hex1Cer(t40:4)+HCOO	Hex1Cer	(t17:0_23:4)	(t17:0)	(23:4)			C47 H84 O11 N1	838.605	9.34784	0.0779339	9.62285e-09	1.17149e+06	1.01064e+06	1.03975e+06	1.0356e+06	883959	1.12141e+06	1.35246e+06	1.26487e+06	2.09099e+06	1.61933e+06	1.81169e+06	2.27474e+06	909585	998056	1.15748e+06	957677	765133	1.1827e+06	2.3542e+06	2.6231e+06	2.23647e+06	2.75685e+06	2.94103e+06	2.01292e+06	1.51237e+06	1.51253e+06	1.2859e+06	1.51367e+06
POS162	Y	Cer(t16:0_24:0)+H-H2O	Cer(t40:0)+H-H2O	Cer	(t16:0_24:0)	(t16:0)	(24:0)			C40 H80 O3 N1	622.613	13.3153	0.091499	0.0115801	1.13075e+06	820397	1.0267e+06	767940	720013	789008	531204	386463	693204	764781	1.22262e+06	805994	1.20103e+06	1.31177e+06	1.55752e+06	1.21402e+06	837850	1.41047e+06	776522	854865	658904	910813	1.36656e+06	824057	993321	993654	973635	815148
NEG346	Y	LPC(18:1e)+HCOO	LPC(18:1e)+HCOO	LPC	(18:1e)	(18:1e)				C27 H55 O8 N1 P1	552.367	2.21384	0.0995582	0.00210234	1.43118e+06	966997	985719	1.06072e+06	829420	1.07644e+06	559988	520814	1.01156e+06	1.17162e+06	1.19398e+06	1.71803e+06	1.13014e+06	875984	800231	535573	600905	1.03129e+06	743842	487219	346072	449356	525752	424829	1.01939e+06	847705	839793	841201
NEG452	Y	PC(18:1e_16:0)+HCOO	PC(34:1e)+HCOO	PC	(18:1e_16:0)	(18:1e)	(16:0)			C43 H85 O9 N1 P1	790.597	11.294	0.11254	0.00135929	216718	125735	165139	197972	111753	78855.6	319654	202506	425711	279311	412279	396041	28933.2	311195	61439.2	99655.2	116771	34833.8	246118	216935	163462	285337	533133	127588	148561	185987	157836	147313
NEG455	Y	PC(16:1e_18:1)+HCOO	PC(34:2e)+HCOO	PC	(16:1e_18:1)	(16:1e)	(18:1)			C43 H83 O9 N1 P1	788.581	10.2072	0.0450242	0.00313677	480075	356331	409821	423323	336946	355611	454094	522474	836456	509760	544408	751586	333315	350990	348316	318645	199730	371039	296316	287707	328571	308463	768499	280644	405353	369731	375153	369687
NEG527	Y	PC(18:3e_20:3)+HCOO	PC(38:6e)+HCOO	PC	(18:3e_20:3)	(18:3e)	(20:3)			C47 H83 O9 N1 P1	836.581	12.3617	0.0265578	0.00303155	1.52163e+07	1.14697e+07	1.24914e+07	1.17685e+07	1.07767e+07	1.22165e+07	5.89071e+06	5.23191e+06	8.14461e+06	8.91e+06	9.72028e+06	9.76247e+06	1.13962e+07	1.29785e+07	1.23439e+07	1.11534e+07	8.63819e+06	1.0922e+07	9.25019e+06	9.70071e+06	9.4977e+06	9.87783e+06	1.55889e+07	9.20694e+06	1.04985e+07	1.04993e+07	9.92262e+06	1.03814e+07
NEG796	Y	PS(18:1e_20:1)-H	PS(38:2e)-H	PS	(18:1e_20:1)	(18:1e)	(20:1)			C44 H83 O9 N1 P1	800.581	11.9047	0.0132094	0.0100664	9.31117e+07	5.68265e+07	6.98599e+07	6.44169e+07	6.57695e+07	6.86334e+07	6.99928e+07	5.25115e+07	9.75566e+07	1.00529e+08	1.09943e+08	1.13088e+08	5.33023e+07	8.51943e+07	6.4752e+07	8.03673e+07	4.26843e+07	5.94754e+07	8.20229e+07	1.01895e+08	9.52075e+07	1.05213e+08	1.60052e+08	8.53415e+07	7.36795e+07	7.31264e+07	7.14374e+07	7.25243e+07
POS1072	Y	PC(16:1e_22:5)+H	PC(38:6e)+H	PC	(16:1e_22:5)	(16:1e)	(22:5)			C46 H83 O7 N1 P1	792.59	11.452	0.0525203	0.0147087	4.58463e+06	4.23015e+06	1.97282e+06	4.11512e+06	3.65389e+06	3.939e+06	4.23363e+06	2.46497e+06	4.80899e+06	5.39915e+06	6.44759e+06	7.30465e+06	4.14373e+06	3.30231e+06	4.51548e+06	4.44521e+06	1.53285e+06	4.13242e+06	5.73336e+06	6.61062e+06	5.61992e+06	6.46127e+06	9.86738e+06	5.67216e+06	5.04759e+06	5.35969e+06	4.81955e+06	4.79224e+06
POS1086	Y	PC(16:2e_22:6)+H	PC(38:8e)+H	PC	(16:2e_22:6)	(16:2e)	(22:6)			C46 H79 O7 N1 P1	788.559	9.79421	0.30022	0.00220999	2.20285e+06	1.59757e+06	1.8623e+06	1.75451e+06	1.83581e+06	2.03478e+06	1.43099e+06	686657	2.00474e+06	1.94648e+06	1.65345e+06	2.02207e+06	3.29605e+06	4.37339e+06	3.43673e+06	2.54685e+06	2.41732e+06	2.04445e+06	2.26704e+06	2.69042e+06	2.35352e+06	2.11448e+06	3.07604e+06	2.22443e+06	2.55741e+06	1.20834e+06	2.57309e+06	2.40844e+06
POS1453	Y	PE(20:4e_20:5)+Na	PE(40:9e)+Na	PE	(20:4e_20:5)	(20:4e)	(20:5)			C45 H74 O7 N1 P1 Na1	794.51	9.88299	0.0686071	0.00107041	1.3924e+07	1.26763e+07	1.2453e+07	1.2967e+07	1.40626e+07	1.22384e+07	1.47762e+07	1.27605e+07	1.72629e+07	1.52416e+07	1.44645e+07	1.24082e+07	1.42163e+07	1.50826e+07	1.43783e+07	1.65874e+07	1.35514e+07	1.49794e+07	1.70038e+07	1.63309e+07	1.52474e+07	1.7432e+07	1.63834e+07	1.55573e+07	1.60228e+07	1.60317e+07	1.39078e+07	1.60503e+07
POS1460	Y	PE(20:4e_21:1)+Na	PE(41:5e)+Na	PE	(20:4e_21:1)	(20:4e)	(21:1)			C46 H84 O7 N1 P1 Na1	816.588	13.2154	0.061768	0.0209929	1.3298e+06	697485	875286	845037	947921	1.10116e+06	694426	598417	915526	1.00286e+06	1.09242e+06	1.09042e+06	713531	610865	748466	495166	564022	777820	756810	575842	624038	712898	1.0431e+06	648766	868165	845927	869789	760332
POS26	Y	Cer(d16:0_16:0)+Na	Cer(d32:0)+Na	Cer	(d16:0_16:0)	(d16:0)	(16:0)			C32 H65 O3 N1 Na1	534.486	8.57882	0.0419852	0.00399659	1.5846e+07	1.08476e+07	1.29832e+07	1.45018e+07	1.07484e+07	1.19449e+07	1.37955e+07	1.05766e+07	2.49971e+07	1.8325e+07	1.7511e+07	2.21202e+07	1.86899e+07	2.8101e+07	2.1783e+07	2.41881e+07	1.5695e+07	1.96664e+07	1.30765e+07	1.47132e+07	1.39058e+07	1.31309e+07	1.88287e+07	1.03726e+07	1.63931e+07	1.59603e+07	1.64351e+07	1.49945e+07
POS284	Y	DG(4:0_22:6)+NH4	DG(26:6)+NH4	DG	(4:0_22:6)	(4:0)	(22:6)			C29 H48 O5 N1	490.353	1.91788	0.134351	5.03043e-07	9.3195e+06	5.78788e+06	8.17179e+06	7.12281e+06	6.22164e+06	5.36726e+06	5.66353e+06	5.38982e+06	2.73329e+06	2.62165e+06	5.90709e+06	4.23597e+06	3.675e+06	3.68938e+06	5.25349e+06	4.14278e+06	5.34956e+06	4.45301e+06	2.05968e+06	1.60288e+06	1.90033e+06	2.12091e+06	2.35894e+06	2.49554e+06	5.06136e+06	5.06539e+06	5.01562e+06	3.77732e+06
POS2893	Y	TG(27:0_16:1_16:1)+NH4	TG(59:2)+NH4	TG	(27:0_16:1_16:1)	(27:0)	(16:1)	(16:1)		C62 H120 O6 N1	974.911	17.229	0.240553	0.001972	1.35677e+06	957802	1.53753e+06	1.57379e+06	1.22849e+06	1.20313e+06	1.96691e+06	781361	1.16504e+06	1.7939e+06	1.38069e+06	1.31518e+06	539750	777645	936584	1.09091e+06	445432	770993	676380	844604	837103	864892	1.2599e+06	533077	1.18422e+06	1.11695e+06	1.18902e+06	667653
POS2987	Y	TG(20:1e_22:2_22:2)+NH4	TG(64:5e)+NH4	TG	(20:1e_22:2_22:2)	(20:1e)	(22:2)	(22:2)		C67 H126 O5 N1	1024.96	17.5511	0.181348	1.89735e-07	1.67939e+06	870051	1.20481e+06	905132	1.32879e+06	1.34507e+06	838956	304240	420253	752351	886082	732993	95410.3	191445	231670	180447	89087.3	140662	284911	342110	273527	249530	463342	87901.1	603156	578066	610378	400383
POS3019	Y	WE(22:5_13:0)+NH4	WE(35:5)+NH4	WE	(22:5_13:0)	(22:5)	(13:0)			H64 C35 O2 N1	530.493	9.01379	0.0246618	3.27382e-06	7.99927e+06	5.94491e+06	6.39602e+06	5.90474e+06	5.43548e+06	5.01718e+06	6.03705e+06	4.66269e+06	1.08663e+07	7.31557e+06	7.74314e+06	9.31242e+06	1.35695e+07	1.68236e+07	1.72248e+07	1.48489e+07	9.43955e+06	1.45242e+07	1.1804e+07	1.1602e+07	1.01441e+07	1.10132e+07	1.56383e+07	1.06616e+07	9.94982e+06	9.95819e+06	9.55145e+06	9.52487e+06
POS462	Y	DG(20:1_22:6)+NH4	DG(42:7)+NH4	DG	(20:1_22:6)	(20:1)	(22:6)			C45 H78 O5 N1	712.587	10.5522	0.236051	7.69292e-06	3.71153e+06	2.08665e+06	3.29513e+06	3.2511e+06	2.72337e+06	2.61651e+06	1.60796e+06	660944	1.22178e+06	1.42511e+06	1.19195e+06	1.32254e+06	819699	1.66036e+06	1.72577e+06	1.73506e+06	768916	1.10274e+06	685113	918633	751164	877329	1.40199e+06	551386	1.72858e+06	1.66521e+06	1.73644e+06	990497
POS587	Y	LPC(20:0)+H	LPC(20:0)+H	LPC	(20:0)	(20:0)				C28 H59 O7 N1 P1	552.402	3.55668	0.0441242	7.89846e-08	685222	466943	438886	1.10074e+06	427038	484471	184861	161873	252899	284999	267378	516782	289156	339095	239158	274153	194506	218956	92766.9	103375	135680	98291.9	74020.3	99252.9	274671	290212	264882	264436
POS948	Y	PC(12:1e_24:0)+Na	PC(36:1e)+Na	PC	(12:1e_24:0)	(12:1e)	(24:0)			C44 H88 O7 N1 P1 Na1	796.619	12.3833	0.0891046	0.00319176	4.8223e+06	3.68126e+06	4.8972e+06	4.09641e+06	3.59394e+06	6.23354e+06	1.92724e+06	1.03391e+06	2.16586e+06	2.95804e+06	3.14166e+06	2.94268e+06	5.15149e+06	5.05034e+06	4.97725e+06	5.55567e+06	2.32862e+06	2.69776e+06	3.2199e+06	2.11209e+06	3.26161e+06	2.46395e+06	3.31387e+06	1.91274e+06	3.58023e+06	4.12388e+06	3.77214e+06	3.34254e+06
POS951	Y	PC(16:1_20:1)+H	PC(36:2)+H	PC	(16:1_20:1)	(16:1)	(20:1)			C44 H85 O8 N1 P1	786.601	10.3106	0.609957	0.0331336	1.83889e+08	9.18682e+07	1.51482e+08	1.47155e+07	1.34529e+08	9.29768e+06	5.96889e+07	3.15579e+07	5.65562e+07	4.7921e+07	1.95567e+08	5.34333e+07	2.25989e+06	1.27993e+07	3.12064e+06	1.84443e+08	2.07119e+07	8.07047e+06	3.30804e+07	2.00435e+08	7.3296e+07	4.03627e+07	7.11471e+07	1.57783e+08	6.67438e+07	1.79363e+08	3.92835e+07	1.21045e+08
NEG883	Y	PS(20:3e_20:5)-H	PS(40:8e)-H	PS	(20:3e_20:5)	(20:3e)	(20:5)			C46 H75 O9 N1 P1	816.518	9.85299	0.0380409	0.000299852	2.70942e+07	2.20285e+07	2.31406e+07	2.53033e+07	2.17816e+07	2.38301e+07	2.76319e+07	2.05228e+07	2.97585e+07	3.14449e+07	3.12154e+07	3.27841e+07	2.82833e+07	3.41154e+07	2.84417e+07	3.23207e+07	2.41325e+07	3.03356e+07	3.3879e+07	3.59359e+07	3.66326e+07	3.25866e+07	4.44537e+07	3.19865e+07	3.05138e+07	2.82202e+07	2.86021e+07	2.82157e+07
NEG901	Y	PS(20:3e_22:2)-H	PS(42:5e)-H	PS	(20:3e_22:2)	(20:3e)	(22:2)			C48 H85 O9 N1 P1	850.597	12.8761	0.00745385	0.0122196	5.98022e+07	5.0656e+07	5.32131e+07	5.80169e+07	5.49897e+07	5.6822e+07	5.42437e+07	4.51631e+07	5.91393e+07	6.75316e+07	6.2828e+07	6.08173e+07	5.23543e+07	5.97813e+07	5.66137e+07	5.50363e+07	4.97458e+07	5.49928e+07	6.31014e+07	6.57399e+07	6.38711e+07	6.48232e+07	7.68394e+07	5.99867e+07	5.68954e+07	5.60455e+07	5.60875e+07	5.60399e+07
NEG910	Y	PS(20:3e_22:4)-H	PS(42:7e)-H	PS	(20:3e_22:4)	(20:3e)	(22:4)			C48 H81 O9 N1 P1	846.565	11.4199	0.0442292	1.39907e-08	7.24622e+06	4.45988e+06	5.43256e+06	5.67112e+06	5.36205e+06	5.54581e+06	8.66135e+06	8.32611e+06	1.10442e+07	1.25368e+07	1.3372e+07	1.21159e+07	5.7281e+06	6.88179e+06	6.26782e+06	5.59586e+06	4.61266e+06	5.41656e+06	1.16901e+07	1.25759e+07	1.39608e+07	1.31111e+07	2.15222e+07	1.27991e+07	8.95265e+06	9.794e+06	8.95037e+06	9.05969e+06
POS1066	Y	PC(16:2e_22:4)+Na	PC(38:6e)+Na	PC	(16:2e_22:4)	(16:2e)	(22:4)			C46 H82 O7 N1 P1 Na1	814.572	8.7995	0.379551	0.00339333	1.35515e+06	2.76803e+06	1.35254e+06	572549	496588	2.85081e+06	2.64291e+06	3.96532e+06	3.46977e+06	9.96221e+06	1.22423e+07	3.38388e+06	1.28905e+06	261952	2.20166e+06	191077	2.17667e+06	1.5788e+06	6.48898e+06	2.8624e+06	1.91256e+06	1.20642e+07	1.93408e+06	4.29464e+06	4.98398e+06	3.41056e+06	2.26404e+06	2.45008e+06
NEG643	Y	PE(18:1e_19:0)-H	PE(37:1e)-H	PE	(18:1e_19:0)	(18:1e)	(19:0)			C42 H83 O7 N1 P1	744.591	13.0082	0.021089	1.99208e-08	978007	705263	806283	835625	696432	787629	357767	378074	834484	595186	606340	822192	344082	448397	459699	281991	211449	378523	127508	88355.1	40479.8	42247.3	176768	119576	442914	433687	440920	422626
NEG884	Y	PS(18:3e_22:6)-H	PS(40:9e)-H	PS	(18:3e_22:6)	(18:3e)	(22:6)			C46 H73 O9 N1 P1	814.503	9.13492	0.082567	7.88033e-06	6.84429e+06	4.47237e+06	5.48019e+06	4.37203e+06	4.62932e+06	5.04809e+06	1.62991e+06	2.2432e+06	3.19661e+06	3.30036e+06	3.1191e+06	3.05351e+06	6.32372e+06	7.62884e+06	6.61636e+06	5.64862e+06	5.10833e+06	6.77392e+06	3.55218e+06	4.52965e+06	3.3281e+06	3.53995e+06	5.89525e+06	3.07524e+06	4.41233e+06	4.21981e+06	3.67143e+06	4.38506e+06
POS1178	Y	PC(31:1_10:1)+H	PC(41:2)+H	PC	(31:1_10:1)	(31:1)	(10:1)			C49 H95 O8 N1 P1	856.679	11.4276	0.0409568	0.0133126	3.73779e+06	2.29021e+06	2.63201e+06	2.73222e+06	2.387e+06	2.59743e+06	2.78544e+06	2.21598e+06	4.39713e+06	4.11247e+06	5.37161e+06	5.03269e+06	2.26062e+06	3.54338e+06	2.14926e+06	2.68897e+06	1.5116e+06	2.30643e+06	3.14945e+06	3.2971e+06	3.52549e+06	3.77897e+06	5.50349e+06	2.84405e+06	3.10221e+06	3.25574e+06	3.03946e+06	2.95644e+06
POS1210	Y	PC(22:1_20:4)+H	PC(42:5)+H	PC	(22:1_20:4)	(22:1)	(20:4)			C50 H91 O8 N1 P1	864.648	10.6242	0.0485317	0.00219622	4.372e+06	3.05202e+06	3.41965e+06	4.12339e+06	3.10788e+06	3.84651e+06	4.56683e+06	3.10353e+06	4.49538e+06	5.40571e+06	5.05878e+06	6.51697e+06	2.3594e+06	4.26217e+06	2.35012e+06	3.59984e+06	2.24966e+06	2.24955e+06	3.90617e+06	4.61832e+06	4.41542e+06	3.72148e+06	6.65984e+06	3.89628e+06	4.30661e+06	3.93046e+06	4.07367e+06	3.86293e+06
POS1214	Y	PC(20:0e_22:6)+H	PC(42:6e)+H	PC	(20:0e_22:6)	(20:0e)	(22:6)			C50 H91 O7 N1 P1	848.653	10.1837	0.0527182	7.16383e-05	8.14937e+06	4.3331e+06	6.85771e+06	4.85964e+06	5.47333e+06	4.52812e+06	2.03323e+06	1.88601e+06	2.40616e+06	3.05136e+06	3.08899e+06	3.60556e+06	3.12415e+06	4.65302e+06	4.03256e+06	3.64337e+06	2.2909e+06	3.46841e+06	5.10362e+06	5.77361e+06	5.15795e+06	3.72672e+06	5.14123e+06	4.07115e+06	3.5426e+06	3.82208e+06	3.42726e+06	3.42273e+06
POS1140	Y	PC(18:0e_22:4)+H	PC(40:4e)+H	PC	(18:0e_22:4)	(18:0e)	(22:4)			C48 H91 O7 N1 P1	824.653	11.7395	0.134451	6.41983e-08	4.99289e+06	3.52428e+06	3.82317e+06	4.04981e+06	4.03142e+06	2.79636e+06	2.49616e+06	2.4324e+06	3.4243e+06	4.10715e+06	2.47184e+06	7.41634e+06	414758	1.20243e+06	483126	376808	191058	300896	1.61516e+06	2.88084e+06	2.97532e+06	2.1402e+06	5.19473e+06	1.77567e+06	1.82243e+06	1.81326e+06	1.82203e+06	2.34362e+06
POS1238	Y	PC(32:0_12:4)+H	PC(44:4)+H	PC	(32:0_12:4)	(32:0)	(12:4)			C52 H97 O8 N1 P1	894.695	12.2284	0.0263805	1.34944e-05	2.37371e+06	1.52661e+06	1.96185e+06	1.71082e+06	1.45363e+06	1.81706e+06	2.90559e+06	1.7032e+06	2.84445e+06	2.91764e+06	4.04162e+06	3.81658e+06	1.30221e+06	1.55313e+06	1.20065e+06	1.28023e+06	839496	1.05413e+06	2.02321e+06	2.27954e+06	2.69652e+06	2.21669e+06	3.76852e+06	1.92599e+06	2.05306e+06	2.09896e+06	2.00106e+06	1.97955e+06
POS84	Y	Cer(d18:1_18:2+O)+H	Cer(d36:3+O)+H	Cer	(d18:1_18:2+O)	(d18:1)	(18:2+O)			C36 H68 O4 N1	578.514	7.19392	0.0471557	8.29689e-05	934443	1.12778e+06	1.2176e+06	1.29198e+06	1.66378e+06	2.16706e+06	2.44645e+06	1.45442e+06	2.09581e+06	2.54309e+06	1.66748e+06	2.56735e+06	1.70832e+06	1.76439e+06	2.02783e+06	2.25013e+06	1.80834e+06	1.87434e+06	4.33283e+06	3.27481e+06	3.54357e+06	3.26626e+06	2.06906e+06	2.55253e+06	2.51667e+06	2.29294e+06	2.36231e+06	2.26988e+06
NEG627	Y	PE(18:1e_16:1)-H	PE(34:2e)-H	PE	(18:1e_16:1)	(18:1e)	(16:1)			C39 H75 O7 N1 P1	700.529	10.5803	0.00692145	0.0136117	2.40653e+06	1.50509e+06	1.91783e+06	1.80876e+06	1.51533e+06	1.91141e+06	1.03414e+06	1.0297e+06	1.81977e+06	1.51508e+06	1.90297e+06	1.96828e+06	1.61421e+06	2.0061e+06	1.79552e+06	1.65284e+06	1.38892e+06	1.69716e+06	891827	1.14182e+06	1.05784e+06	1.13585e+06	1.85265e+06	1.14168e+06	1.54766e+06	1.54795e+06	1.52946e+06	1.52926e+06
POS27	Y	Cer(d16:0_16:0)+H	Cer(d32:0)+H	Cer	(d16:0_16:0)	(d16:0)	(16:0)			C32 H66 O3 N1	512.504	9.41545	0.0833591	0.0300555	1.98608e+06	1.2766e+06	1.69338e+06	1.62027e+06	1.88781e+06	2.24012e+06	2.16963e+06	2.0702e+06	2.12809e+06	1.80012e+06	1.59855e+06	2.94991e+06	1.87921e+06	2.64102e+06	2.08699e+06	2.72903e+06	2.01817e+06	1.91868e+06	2.52514e+06	2.93756e+06	2.77973e+06	2.30316e+06	2.13004e+06	2.14172e+06	2.26734e+06	2.02702e+06	2.10154e+06	1.85295e+06
NEG578	Y	PC(19:0_22:5)+HCOO	PC(41:5)+HCOO	PC	(19:0_22:5)	(19:0)	(22:5)			C50 H89 O10 N1 P1	894.623	9.4321	0.0119884	0.0179116	1.39014e+06	1.01308e+06	1.24156e+06	1.29506e+06	1.07737e+06	1.15872e+06	1.0595e+06	892397	1.45891e+06	1.36185e+06	1.55787e+06	1.57483e+06	902192	1.13141e+06	826265	1.01005e+06	782159	1.01154e+06	1.06082e+06	1.12472e+06	1.19512e+06	1.24895e+06	1.63604e+06	1.0916e+06	1.09049e+06	1.06385e+06	1.06741e+06	1.06381e+06
POS866	Y	PC(25:0_8:0)+H	PC(33:0)+H	PC	(25:0_8:0)	(25:0)	(8:0)			C41 H83 O8 N1 P1	748.585	8.60343	0.0622647	0.0304828	7.56521e+06	4.7728e+06	6.17423e+06	6.46056e+06	5.45137e+06	5.62178e+06	4.60637e+06	3.55215e+06	5.93021e+06	6.72305e+06	6.41035e+06	6.41234e+06	4.16744e+06	6.40894e+06	3.92954e+06	5.73515e+06	3.43603e+06	3.70385e+06	3.28611e+06	3.73324e+06	4.21448e+06	3.17878e+06	6.8509e+06	3.27719e+06	5.04359e+06	5.11809e+06	4.48191e+06	5.11769e+06
POS977	Y	PC(20:4e_16:1)+Na	PC(36:5e)+Na	PC	(20:4e_16:1)	(20:4e)	(16:1)			C44 H80 O7 N1 P1 Na1	788.556	9.13112	0.149262	4.31513e-06	2.2664e+06	1.5014e+06	1.50323e+06	1.92168e+06	1.1241e+06	1.3313e+06	2.53342e+06	2.38282e+06	3.66235e+06	3.15948e+06	3.77025e+06	3.87416e+06	1.06655e+06	1.68773e+06	967644	1.35093e+06	824773	1.47314e+06	2.08312e+06	2.36427e+06	2.58088e+06	2.18244e+06	4.0093e+06	2.08729e+06	1.93274e+06	2.45643e+06	1.73945e+06	2.00456e+06
NEG97	Y	Cer(d18:2_20:1)+HCOO	Cer(d38:3)+HCOO	Cer	(d18:2_20:1)	(d18:2)	(20:1)			C39 H72 O5 N1	634.542	10.6255	0.113103	3.55946e-06	570917	331912	470965	369078	342527	467731	477183	276943	694943	565285	511723	583860	678187	1.14936e+06	922174	1.0503e+06	624922	807975	1.02753e+06	1.1283e+06	891506	1.02468e+06	1.46717e+06	927468	731729	734003	576047	733153
NEG781	Y	PS(14:0e_22:4)-H	PS(36:4e)-H	PS	(14:0e_22:4)	(14:0e)	(22:4)			C42 H75 O9 N1 P1	768.518	10.5646	0.0376191	0.00211104	694543	443835	559547	587600	515741	527551	302658	320479	482823	406912	470554	488939	405261	669375	491132	507990	395762	481363	202994	285172	323704	365057	466859	357410	420089	387940	419809	416009
POS904	Y	PC(16:1_18:2)+H	PC(34:3)+H	PC	(16:1_18:2)	(16:1)	(18:2)			C42 H79 O8 N1 P1	756.554	9.38889	0.0263495	0.0133266	9.03893e+06	5.02406e+06	6.12811e+06	6.70192e+06	5.4023e+06	6.70649e+06	3.55971e+06	3.03763e+06	5.33531e+06	4.75347e+06	5.71439e+06	5.43304e+06	4.15854e+06	6.30351e+06	4.23916e+06	5.05885e+06	3.4568e+06	4.04667e+06	4.11902e+06	4.29532e+06	3.98023e+06	4.00242e+06	5.82825e+06	4.00884e+06	5.23159e+06	4.91638e+06	5.04649e+06	5.00244e+06
POS920	Y	PC(12:0_22:6)+H	PC(34:6)+H	PC	(12:0_22:6)	(12:0)	(22:6)			C42 H73 O8 N1 P1	750.507	5.67485	0.0313979	6.97308e-05	1.7e+06	425214	1.57963e+06	317568	393585	1.27694e+06	149261	131894	205784	248434	246437	193902	644885	258890	701271	1.26236e+06	415267	1.13082e+06	152428	180793	120322	155793	257742	244868	434481	417885	407286	406355
NEG307	Y	Hex2Cer(d13:0_22:5)-H	Hex2Cer(d35:5)-H	Hex2Cer	(d13:0_22:5)	(d13:0)	(22:5)			C47 H80 O13 N1	866.564	8.85671	0.00869301	5.01869e-12	1.72915e+06	1.73955e+06	1.57151e+06	1.712e+06	1.66106e+06	1.56906e+06	4.04611e+06	3.18004e+06	4.67312e+06	4.71859e+06	4.94925e+06	5.15028e+06	1.81703e+06	2.19867e+06	1.92678e+06	1.99195e+06	1.53078e+06	1.67222e+06	3.7274e+06	4.01614e+06	4.28106e+06	3.93651e+06	4.89342e+06	3.4497e+06	2.87771e+06	2.88734e+06	2.85146e+06	2.83271e+06
POS2972	Y	TG(18:1_22:1_22:6)+NH4	TG(62:8)+NH4	TG	(18:1_22:1_22:6)	(18:1)	(22:1)	(22:6)		C65 H114 O6 N1	1004.86	16.4914	0.297368	0.000990284	1.56402e+07	9.78458e+06	1.41513e+07	1.1178e+07	1.06142e+07	1.01666e+07	1.00953e+07	6.00241e+06	7.84966e+06	9.65709e+06	7.36202e+06	7.53083e+06	3.72376e+06	4.16904e+06	8.97167e+06	5.45846e+06	2.15217e+06	4.33418e+06	6.13123e+06	6.37528e+06	3.3274e+06	4.3431e+06	1.12424e+07	2.23375e+06	9.14137e+06	7.50037e+06	8.35752e+06	4.2032e+06
POS514	Y	Hex1Cer(d20:2_16:1+O)+H-H2O	Hex1Cer(d36:3+O)+H-H2O	Hex1Cer	(d20:2_16:1+O)	(d20:2)	(16:1+O)			C42 H76 O8 N1	722.557	8.72159	0.264467	0.0304007	5.45679e+06	2.69153e+06	3.75102e+06	4.56149e+06	3.67705e+06	4.53804e+06	9.20884e+06	3.99734e+06	1.2983e+07	1.36384e+07	7.23811e+06	1.59101e+07	2.24029e+06	1.2029e+07	7.8094e+06	1.08362e+07	7.96188e+06	8.14168e+06	1.25367e+07	5.3611e+06	9.86924e+06	1.14576e+07	2.59142e+07	4.15508e+06	5.1037e+06	1.01512e+07	8.28505e+06	8.81222e+06
NEG143	Y	Cer(m21:1_16:1+O)+HCOO	Cer(m37:2+O)+HCOO	Cer	(m21:1_16:1+O)	(m21:1)	(16:1+O)			C38 H72 O5 N1	622.542	10.6368	0.0229819	1.30517e-08	2.05724e+06	1.36863e+06	1.75901e+06	1.56401e+06	1.39974e+06	1.54965e+06	2.69861e+06	1.91835e+06	3.96102e+06	3.25604e+06	3.92857e+06	4.2024e+06	4.04359e+06	5.37419e+06	5.34889e+06	4.67162e+06	3.50537e+06	4.71841e+06	4.99018e+06	5.57585e+06	4.22016e+06	4.92989e+06	7.1379e+06	5.34027e+06	3.66893e+06	3.64793e+06	3.49719e+06	3.67023e+06
NEG391	Y	LPI(20:1e)-H	LPI(20:1e)-H	LPI	(20:1e)	(20:1e)				C29 H56 O11 N0 P1	611.357	2.41999	0.0384104	0.0139766	535754	515097	386491	490708	326676	522729	23587.2	38707.9	97970.1	75641.9	135577	184993	132424	173493	118443	167141	116432	145830	9380.95	17850.1	76986.1	8787.04	12281.8	0.0403882	165186	168164	168180	154888
NEG465	Y	PC(18:1e_17:1)+HCOO	PC(35:2e)+HCOO	PC	(18:1e_17:1)	(18:1e)	(17:1)			C44 H85 O9 N1 P1	802.597	11.0248	0.0762596	0.039909	3.91635e+06	2.3619e+06	3.13561e+06	3.19753e+06	2.70995e+06	3.05662e+06	1.90104e+06	1.78311e+06	2.58742e+06	2.76708e+06	2.6519e+06	3.44538e+06	3.06261e+06	3.68649e+06	3.62553e+06	3.44429e+06	2.20419e+06	3.99819e+06	3.22784e+06	3.80545e+06	3.13796e+06	3.06666e+06	5.88264e+06	3.32449e+06	2.93239e+06	2.82707e+06	2.94531e+06	2.48816e+06
NEG826	Y	PS(18:3e_21:0)-H	PS(39:3e)-H	PS	(18:3e_21:0)	(18:3e)	(21:0)			C45 H83 O9 N1 P1	812.581	11.3988	0.121203	0.0105002	4.53662e+06	4.32716e+06	4.19693e+06	1.62602e+06	2.24025e+06	5.14278e+06	451901	1.20632e+06	1.43715e+06	1.75366e+06	172369	4.15935e+06	4.56272e+06	2.9014e+06	1.19362e+07	1.40239e+06	1.932e+06	3.59466e+06	5.76494e+06	5.19362e+06	2.17928e+06	5.81207e+06	3.59816e+06	4.8557e+06	3.81759e+06	4.02632e+06	3.10577e+06	3.29739e+06
POS1251	Y	PE(8:0e_10:2)+Na	PE(18:2e)+Na	PE	(8:0e_10:2)	(8:0e)	(10:2)			C23 H44 O7 N1 P1 Na1	500.275	1.24795	0.0190374	0.0102324	1.13501e+07	8.37768e+06	1.0171e+07	7.97956e+06	8.14662e+06	7.99236e+06	9.24479e+06	7.82416e+06	7.74622e+06	6.95021e+06	1.1854e+07	9.23746e+06	1.49021e+07	1.19309e+07	1.29425e+07	1.34222e+07	1.01389e+07	1.00278e+07	7.95259e+06	1.01611e+07	1.09789e+07	1.12392e+07	1.53291e+07	1.16021e+07	1.0897e+07	1.09018e+07	1.05538e+07	1.05383e+07
POS1354	Y	PE(18:0p_17:0)+H	PE(35:0p)+H	PE	(18:0p_17:0)	(18:0p)	(17:0)			C40 H81 O7 N1 P1	718.575	12.1916	0.212736	1.01168e-11	1.73119e+06	1.29057e+06	1.13745e+06	1.48202e+06	1.20712e+06	1.31213e+06	390384	382174	612012	538116	664875	779649	435793	325015	337187	560986	356049	401439	83332.7	208100	73380	55763.5	70951.2	74441.1	540020	797681	542167	539022
POS1376	Y	PE(18:0p_19:0)+H	PE(37:0p)+H	PE	(18:0p_19:0)	(18:0p)	(19:0)			C42 H85 O7 N1 P1	746.606	13.2241	0.121477	1.289e-10	1.09795e+06	777629	763023	796279	748582	880547	307180	253312	513582	429411	491769	505614	269787	422639	341589	269921	237758	349605	38696.2	30434.6	39594.6	20122.2	138935	48077	416919	399370	418963	319001
POS1478	Y	PE(20:3p_22:4)+H	PE(42:7p)+H	PE	(20:3p_22:4)	(20:3p)	(22:4)			C47 H81 O7 N1 P1	802.575	11.4533	0.0274979	3.0145e-07	6.1322e+06	3.54676e+06	4.695e+06	3.23244e+06	4.46694e+06	4.81901e+06	6.71918e+06	5.80791e+06	1.03444e+07	9.61555e+06	1.12836e+07	1.31389e+07	4.52769e+06	4.43313e+06	6.29467e+06	5.13565e+06	3.24484e+06	6.45807e+06	1.23749e+07	1.35333e+07	1.07493e+07	1.4758e+07	1.84534e+07	1.2567e+07	8.57992e+06	8.65147e+06	8.19912e+06	8.23887e+06
POS149	Y	Cer(t16:0_17:0)+H-H2O	Cer(t33:0)+H-H2O	Cer	(t16:0_17:0)	(t16:0)	(17:0)			C33 H66 O3 N1	524.504	9.26329	0.0542604	5.80463e-06	1.36634e+06	888909	1.07947e+06	1.08951e+06	909068	979385	2.03962e+06	1.38311e+06	3.30365e+06	2.39334e+06	2.75651e+06	2.91003e+06	1.90097e+06	2.87292e+06	2.30128e+06	2.42936e+06	1.8048e+06	2.15588e+06	1.96655e+06	2.33548e+06	2.15629e+06	2.19741e+06	4.09449e+06	2.57761e+06	2.10709e+06	2.1067e+06	2.10937e+06	1.88504e+06
POS1688	Y	SM(d18:2_13:0)+H	SM(d31:2)+H	SM	(d18:2_13:0)	(d18:2)	(13:0)			C36 H72 O6 N2 P1	659.512	7.65437	0.0214284	0.00460462	1.07451e+08	7.60189e+07	8.75787e+07	8.3522e+07	8.09539e+07	7.61908e+07	4.5765e+07	4.47955e+07	6.46327e+07	6.06391e+07	6.1612e+07	7.22363e+07	6.23493e+07	7.95114e+07	6.06035e+07	7.42472e+07	4.59739e+07	6.20818e+07	4.59926e+07	6.05984e+07	5.80092e+07	5.78439e+07	8.3575e+07	5.18556e+07	6.94955e+07	6.80812e+07	6.64777e+07	6.64939e+07
POS1689	Y	SM(d18:1_14:0)+H	SM(d32:1)+H	SM	(d18:1_14:0)	(d18:1)	(14:0)			C37 H76 O6 N2 P1	675.544	8.88641	0.0208742	0.00472756	6.29091e+06	3.61619e+06	4.27119e+06	3.38867e+06	4.26507e+06	4.08796e+06	4.23452e+06	3.65914e+06	6.7443e+06	6.89046e+06	7.86023e+06	7.71841e+06	3.90388e+06	4.44142e+06	3.77333e+06	3.10022e+06	2.08016e+06	3.38997e+06	4.79039e+06	5.41065e+06	4.99548e+06	5.68092e+06	1.00641e+07	5.04402e+06	5.3749e+06	5.38007e+06	5.19059e+06	5.18266e+06
POS1839	Y	TG(14:0e_8:0_8:0)+Na	TG(30:0e)+Na	TG	(14:0e_8:0_8:0)	(14:0e)	(8:0)	(8:0)		C33 H64 O5 Na1	563.465	10.7395	0.0198179	0.0327158	8.25719e+06	6.80298e+06	8.9834e+06	9.41658e+06	9.5391e+06	9.67775e+06	7.87619e+06	8.16117e+06	7.47863e+06	6.70976e+06	5.89895e+06	7.20619e+06	8.40502e+06	8.05134e+06	8.16074e+06	9.03316e+06	8.30863e+06	7.8206e+06	8.15016e+06	8.47519e+06	8.01342e+06	6.52376e+06	5.07633e+06	6.97093e+06	7.95733e+06	7.86554e+06	7.86682e+06	8.20065e+06
POS2237	Y	TG(12:1e_6:0_20:5)+H	TG(38:6e)+H	TG	(12:1e_6:0_20:5)	(12:1e)	(6:0)	(20:5)		C41 H69 O5	641.514	11.1794	0.0237906	0.0338673	3.74642e+06	6.20934e+06	1.13215e+07	9.93481e+06	8.12281e+07	1.21856e+07	3.58675e+06	2.74171e+06	3.54981e+07	2.95626e+06	6.42747e+06	4.0918e+06	2.64653e+06	3.47802e+06	4.37693e+06	2.42553e+06	4.99207e+06	3.3802e+06	5.02661e+06	3.41253e+06	2.99579e+06	3.62827e+06	3.66418e+06	4.03376e+06	1.45271e+07	1.50321e+07	1.42998e+07	1.42973e+07
POS2897	Y	TG(28:1_11:4_20:2)+NH4	TG(59:7)+NH4	TG	(28:1_11:4_20:2)	(28:1)	(11:4)	(20:2)		C62 H110 O6 N1	964.833	16.3081	0.368847	0.000154707	8.34881e+06	4.73559e+06	8.80162e+06	7.11348e+06	7.34712e+06	6.63455e+06	4.94515e+06	1.67511e+06	2.31606e+06	4.3948e+06	2.62191e+06	3.317e+06	2.67549e+06	3.93505e+06	6.82247e+06	5.10242e+06	1.46716e+06	2.30822e+06	1.29036e+06	1.88734e+06	976506	1.47536e+06	3.76501e+06	578826	4.39095e+06	4.06521e+06	4.98297e+06	1.7781e+06
POS290	Y	DG(12:0e_17:1)+NH4	DG(29:1e)+NH4	DG	(12:0e_17:1)	(12:0e)	(17:1)			C32 H66 O4 N1	528.499	7.52656	0.0369132	0.0198554	6.54255e+06	3.36251e+06	9.6798e+06	2.89853e+06	4.6765e+06	2.88406e+06	2.37393e+06	4.22986e+06	4.11166e+06	2.19049e+06	3.99972e+06	5.94535e+06	6.12696e+06	2.10337e+06	5.49757e+06	4.30401e+06	3.57055e+06	2.57957e+06	2.60901e+06	1.91663e+06	2.04093e+06	2.4582e+06	1.5995e+06	2.37174e+06	4.11313e+06	3.82793e+06	3.82961e+06	3.81908e+06
POS2929	Y	TG(16:0e_22:2_22:2)+NH4	TG(60:4e)+NH4	TG	(16:0e_22:2_22:2)	(16:0e)	(22:2)	(22:2)		C63 H120 O5 N1	970.916	17.369	0.0566641	0.00070451	2.83305e+06	1.32883e+06	1.82605e+06	2.66712e+06	2.18478e+06	2.18203e+06	1.96788e+06	710590	1.11781e+06	2.04867e+06	1.05972e+06	1.52119e+06	811541	732720	1.1852e+06	1.27706e+06	371582	500183	458933	600488	1.0649e+06	820223	1.00946e+06	185615	1.2262e+06	1.30387e+06	1.26917e+06	1.39929e+06
POS2968	Y	TG(20:2_20:2_22:1)+NH4	TG(62:5)+NH4	TG	(20:2_20:2_22:1)	(20:2)	(20:2)	(22:1)		C65 H120 O6 N1	1010.91	16.9486	0.366576	0.000112069	4.91791e+06	2.8263e+06	4.65959e+06	3.10658e+06	3.57151e+06	3.48979e+06	3.6875e+06	1.46409e+06	1.58187e+06	4.50322e+06	2.12919e+06	2.50555e+06	1.07781e+06	1.70243e+06	1.02696e+06	1.90966e+06	576811	1.27392e+06	928868	1.08847e+06	930516	1.27695e+06	2.11113e+06	350662	2.41568e+06	2.37647e+06	2.4223e+06	915283
POS2984	Y	TG(20:0_22:2_22:2)+NH4	TG(64:4)+NH4	TG	(20:0_22:2_22:2)	(20:0)	(22:2)	(22:2)		C67 H126 O6 N1	1040.96	17.3162	0.232404	0.000122793	1.5018e+06	871790	1.36995e+06	1.26634e+06	1.2869e+06	1.02461e+06	2.23666e+06	686578	969972	1.65422e+06	1.50623e+06	1.07211e+06	401152	499544	737113	579184	249670	411210	635629	763841	682534	796759	1.07688e+06	362847	976195	967750	980420	568991
POS3013	Y	WE(13:0_16:3)+NH4	WE(29:3)+NH4	WE	(13:0_16:3)	(13:0)	(16:3)			H56 C29 O2 N1	450.431	6.62202	0.0397124	0.00709014	427033	586995	507260	459855	430539	1.08192e+06	2.74015e+06	4.20131e+06	1.54963e+06	606882	2.57541e+06	1.26427e+06	570972	1.71729e+06	599874	1.19461e+06	1.57673e+06	583136	565665	1.71942e+06	1.26779e+06	566973	599488	869794	1.00869e+06	1.00896e+06	930435	1.00939e+06
POS457	Y	DG(20:5_20:4)+NH4	DG(40:9)+NH4	DG	(20:5_20:4)	(20:5)	(20:4)			C43 H70 O5 N1	680.525	8.96133	0.0719943	0.0151597	2.99311e+06	1.90753e+06	1.70414e+06	1.62634e+06	1.91878e+06	1.74216e+06	1.17429e+06	709717	1.24392e+06	1.1568e+06	1.33286e+06	1.15715e+06	1.26816e+06	1.01058e+06	833943	886705	579453	673487	585461	476653	535094	412134	1.00404e+06	3.97366e+06	1.16308e+06	1.18276e+06	1.01378e+06	1.18285e+06
POS579	Y	LPC(18:2e)+H	LPC(18:2e)+H	LPC	(18:2e)	(18:2e)				C26 H53 O6 N1 P1	506.361	1.74586	0.0381107	0.00108471	1.6347e+06	1.61701e+06	1.48613e+06	1.37016e+06	1.32592e+06	1.78256e+06	349037	520719	805217	1.27978e+06	1.22823e+06	2.34324e+06	967155	1.03438e+06	1.12648e+06	768795	692271	1.05395e+06	523227	629267	404468	735799	542850	345886	924424	926733	863214	870084
POS1560	Y	PS(18:0e_11:4)+Na	PS(29:4e)+Na	PS	(18:0e_11:4)	(18:0e)	(11:4)			C35 H62 O9 N1 P1 Na1	694.405	5.1929	0.0325939	0.00121911	6.74925e+06	1.06004e+07	1.23556e+07	1.26632e+07	1.60275e+07	2.43494e+07	1.90434e+07	1.05991e+07	1.27778e+07	2.66714e+07	1.79464e+07	2.50078e+07	2.05436e+07	4.33025e+07	2.83829e+07	2.62286e+07	2.12898e+07	2.78523e+07	3.19008e+07	3.96196e+07	4.17088e+07	2.76756e+07	2.5837e+07	1.87529e+07	2.16946e+07	2.20078e+07	2.32135e+07	2.16968e+07
NEG230	Y	Hex1Cer(d35:1)+HCOO	Hex1Cer(d35:1)+HCOO	Hex1Cer	(d35:1)	(d35:1)				C42 H80 O10 N1	758.579	9.39072	0.00649207	6.03656e-10	996840	811868	828520	683610	678473	653548	1.85994e+06	1.45575e+06	2.71001e+06	2.71535e+06	3.08178e+06	2.8234e+06	1.34035e+06	1.57913e+06	1.37769e+06	1.21936e+06	1.21809e+06	1.5105e+06	3.25776e+06	3.11185e+06	3.3046e+06	3.24528e+06	5.91399e+06	3.0789e+06	1.8196e+06	1.80466e+06	1.79101e+06	1.80726e+06
NEG233	Y	Hex1Cer(d35:2)+HCOO	Hex1Cer(d35:2)+HCOO	Hex1Cer	(d35:2)	(d35:2)				C42 H78 O10 N1	756.563	8.80397	0.0280901	4.44902e-10	1.1947e+06	899714	921416	901550	792955	856122	1.97036e+06	1.41246e+06	2.55504e+06	2.43656e+06	2.58445e+06	2.77942e+06	1.25028e+06	1.55484e+06	1.34902e+06	1.22453e+06	1.06774e+06	1.24077e+06	2.97336e+06	3.26383e+06	3.23228e+06	3.08903e+06	4.72999e+06	2.79877e+06	1.9225e+06	1.91845e+06	1.83297e+06	1.9597e+06
NEG243	Y	Hex1Cer(d36:3)+HCOO	Hex1Cer(d36:3)+HCOO	Hex1Cer	(d36:3)	(d36:3)				C43 H78 O10 N1	768.563	8.67809	0.0195705	4.84209e-13	2.19892e+06	1.69613e+06	1.94839e+06	1.83094e+06	1.69505e+06	1.79879e+06	5.50872e+06	4.24879e+06	6.74302e+06	6.97166e+06	6.97245e+06	7.83479e+06	2.31644e+06	2.84299e+06	2.49169e+06	2.22986e+06	1.96984e+06	2.61787e+06	6.91738e+06	7.16377e+06	7.28081e+06	7.44873e+06	9.63846e+06	6.57946e+06	4.24042e+06	4.16274e+06	4.05825e+06	4.09095e+06
NEG256	Y	Hex1Cer(m35:3+O)+HCOO	Hex1Cer(m35:3+O)+HCOO	Hex1Cer	(m35:3+O)	(m35:3+O)				C42 H76 O10 N1	754.547	7.98568	0.00911656	1.03349e-14	1.16534e+06	893021	1.00076e+06	1.13448e+06	1.17853e+06	1.02997e+06	3.03537e+06	2.21552e+06	2.45275e+06	3.5495e+06	3.03824e+06	3.06159e+06	2.69137e+06	2.52625e+06	2.53206e+06	2.34811e+06	2.084e+06	2.60734e+06	7.53511e+06	6.36983e+06	7.0394e+06	6.71364e+06	8.19449e+06	5.14734e+06	3.0359e+06	3.0032e+06	3.01977e+06	2.97172e+06
NEG269	Y	Hex1Cer(t35:2)+HCOO	Hex1Cer(t35:2)+HCOO	Hex1Cer	(t35:2)	(t35:2)				C42 H78 O11 N1	772.558	8.32916	0.03014	1.9494e-05	3.02674e+06	2.55866e+06	2.91311e+06	2.92102e+06	2.47254e+06	2.69276e+06	3.65316e+06	3.0411e+06	2.0041e+06	4.58484e+06	4.92275e+06	5.4424e+06	3.08699e+06	3.38331e+06	3.37072e+06	3.05268e+06	2.95624e+06	3.46348e+06	5.30518e+06	5.82433e+06	5.32763e+06	5.48744e+06	7.20448e+06	6.0556e+06	4.0348e+06	3.84826e+06	4.02327e+06	3.8047e+06
NEG479	Y	PC(22:0_14:4)+HCOO	PC(36:4)+HCOO	PC	(22:0_14:4)	(22:0)	(14:4)			C45 H81 O10 N1 P1	826.56	7.08757	0.045527	0.000324007	676663	359454	610971	460032	341418	448366	641090	585203	881644	928198	1.03344e+06	855946	493314	606021	538903	508339	339230	468387	704160	820504	777059	846187	1.54485e+06	687450	691531	622265	668251	679598
NEG502	Y	PC(37:5e)+HCOO	PC(37:5e)+HCOO	PC	(37:5e)	(37:5e)				C46 H83 O9 N1 P1	824.581	8.94379	0.0458278	2.40961e-08	1.74764e+06	1.23157e+06	1.69129e+06	1.37789e+06	1.3457e+06	1.31e+06	1.82463e+06	1.51885e+06	2.16622e+06	2.47515e+06	2.50655e+06	2.23073e+06	1.2789e+06	1.38157e+06	1.17585e+06	1.25342e+06	908325	1.29618e+06	2.61349e+06	2.74816e+06	2.80441e+06	2.71033e+06	3.60202e+06	2.60802e+06	1.73252e+06	1.69958e+06	1.73408e+06	1.571e+06
NEG722	Y	PG(32:7)-H	PG(32:7)-H	PG	(32:7)	(32:7)				C38 H60 O10 N0 P1	707.393	1.73823	0.00879325	0.000612609	789534	1.64449e+06	1.15797e+06	1.37003e+06	1.26154e+06	1.40316e+06	787338	1.02993e+06	1.1993e+06	1.64925e+06	1.75488e+06	1.31694e+06	1.7796e+06	2.43707e+06	1.58316e+06	1.67186e+06	1.52012e+06	1.87843e+06	2.61219e+06	2.53545e+06	2.74367e+06	2.24526e+06	2.67646e+06	1.38832e+06	1.65144e+06	1.65186e+06	1.62881e+06	1.62487e+06
NEG75	Y	Cer(d35:3+O)+HCOO	Cer(d35:3+O)+HCOO	Cer	(d35:3+O)	(d35:3+O)				C36 H66 O6 N1	608.49	8.46861	0.010871	3.12784e-06	5.07426e+07	4.58707e+07	4.7358e+07	4.51846e+07	4.28386e+07	4.58596e+07	2.76809e+07	2.17586e+07	4.35376e+07	3.45914e+07	3.57725e+07	3.6445e+07	5.36668e+07	6.01527e+07	6.23605e+07	6.00271e+07	4.08845e+07	5.47022e+07	2.69836e+07	2.7475e+07	2.68786e+07	3.01084e+07	3.7628e+07	2.42982e+07	4.0617e+07	4.00684e+07	3.977e+07	3.96369e+07
NEG785	Y	PS(37:4e)-H	PS(37:4e)-H	PS	(37:4e)	(37:4e)				C43 H77 O9 N1 P1	782.534	11.2957	0.0164178	0.0489374	7.51342e+06	6.02826e+06	6.22513e+06	5.28824e+06	4.99877e+06	6.3245e+06	5.89029e+06	6.10321e+06	9.44131e+06	8.6311e+06	8.46762e+06	8.52938e+06	5.80276e+06	6.78389e+06	7.0019e+06	5.93341e+06	4.67322e+06	6.12217e+06	5.17534e+06	5.46838e+06	6.10582e+06	5.69278e+06	8.87662e+06	5.23338e+06	6.44996e+06	6.31885e+06	6.20997e+06	6.39613e+06
NEG817	Y	PS(38:7)-H	PS(38:7)-H	PS	(38:7)	(38:7)				C44 H71 O10 N1 P1	804.482	8.16688	0.0164527	3.07289e-05	3.35398e+06	2.73214e+06	3.35882e+06	2.74746e+06	2.60079e+06	2.95751e+06	1.66562e+06	1.20577e+06	1.80612e+06	2.21345e+06	2.36689e+06	2.03551e+06	2.95785e+06	3.6532e+06	3.13316e+06	3.19538e+06	2.3685e+06	3.07325e+06	3.35203e+06	2.96789e+06	3.1306e+06	3.24068e+06	4.46736e+06	2.89426e+06	2.67007e+06	2.7366e+06	2.62971e+06	2.68102e+06
NEG887	Y	PS(41:4e)-H	PS(41:4e)-H	PS	(41:4e)	(41:4e)				C47 H85 O9 N1 P1	838.597	13.1864	0.135167	0.00710006	1.53928e+06	1.28772e+06	1.73473e+06	2.09155e+06	1.15621e+06	1.93795e+06	1.35324e+06	975098	1.17711e+06	1.48425e+06	1.36043e+06	1.59948e+06	649389	1.16182e+06	736034	1.53578e+06	593749	655080	916199	1.21085e+06	1.51064e+06	1.04112e+06	1.85465e+06	810570	1.12426e+06	878159	1.19819e+06	1.17991e+06
POS1025	Y	PC(37:6)+H	PC(37:6)+H	PC	(15:0_22:6)	(15:0)	(22:6)			C45 H79 O8 N1 P1	792.554	7.45586	0.0274067	0.01172	4.87196e+07	3.89876e+07	4.24864e+07	3.75968e+07	3.52518e+07	3.75629e+07	1.74585e+07	1.19977e+07	2.51063e+07	2.98887e+07	2.80272e+07	3.32373e+07	3.36808e+07	4.81806e+07	3.16803e+07	3.8633e+07	2.26541e+07	3.14039e+07	2.74907e+07	3.67991e+07	3.01324e+07	2.8879e+07	4.69493e+07	2.8032e+07	3.4464e+07	3.28119e+07	3.25409e+07	3.39585e+07
POS1170	Y	PC(40:8e)+H	PC(40:8e)+H	PC	(40:8e)	(40:8e)				C48 H83 O7 N1 P1	816.59	8.92237	0.0178816	0.000518284	2.05527e+07	1.42512e+07	1.57923e+07	1.33812e+07	1.37572e+07	1.37167e+07	9.78298e+06	1.03068e+07	1.86352e+07	1.67992e+07	1.48458e+07	1.68998e+07	8.01946e+06	8.95162e+06	2.95811e+06	7.28416e+06	5.121e+06	6.53214e+06	4.02305e+06	1.33303e+07	8.92632e+06	1.20261e+07	1.24972e+07	8.66135e+06	1.2318e+07	1.23316e+07	1.19134e+07	1.19929e+07
POS1207	Y	PC(42:4)+H	PC(42:4)+H	PC	(42:4)	(42:4)				C50 H93 O8 N1 P1	866.663	11.298	0.151328	0.0307347	2.53507e+06	2.22687e+06	1.8306e+06	1.34607e+06	1.86587e+06	2.44903e+06	1.44938e+06	1.05046e+06	2.13639e+06	1.70672e+06	1.83694e+06	2.10482e+06	1.05797e+06	2.40714e+06	917637	857211	1.28723e+06	832543	1.95214e+06	1.5047e+06	1.60012e+06	1.89554e+06	1.80392e+06	919225	1.65828e+06	2.19045e+06	1.58877e+06	1.73672e+06
POS305	Y	DG(32:2e)+H	DG(32:2e)+H	DG	(32:2e)	(32:2e)				C35 H67 O4	551.503	11.8744	0.104281	0.0118729	5.52284e+08	4.54159e+08	5.80469e+08	5.41309e+08	5.97752e+08	6.95388e+08	5.855e+08	6.48668e+08	6.42294e+08	5.96202e+08	5.805e+08	7.22346e+08	4.6704e+08	4.43595e+08	6.39089e+08	5.70735e+08	4.83492e+08	4.64414e+08	6.53596e+08	6.62137e+08	6.33948e+08	5.72127e+08	5.93814e+08	6.15648e+08	5.11294e+08	5.34808e+08	5.1141e+08	6.31124e+08
POS391	Y	DG(36:2e)+H	DG(36:2e)+H	DG	(36:2e)	(36:2e)				C39 H75 O4	607.566	13.9728	0.0731385	0.00660334	5.13764e+08	5.15423e+08	5.68139e+08	6.74679e+08	5.92509e+08	6.30697e+08	6.74732e+08	6.5289e+08	6.33368e+08	6.91562e+08	6.31111e+08	7.58771e+08	4.96844e+08	4.48655e+08	6.68333e+08	5.90136e+08	5.69302e+08	4.90558e+08	6.54276e+08	6.21951e+08	6.63347e+08	5.91225e+08	6.00553e+08	6.26316e+08	6.47215e+08	6.60374e+08	5.71133e+08	6.76674e+08
POS48	Y	Cer(d34:2)+H-H2O	Cer(d34:2)+H-H2O	Cer	(d34:2)	(d34:2)				C34 H64 O2 N1	518.493	8.07024	0.0281346	0.0405551	3.71669e+07	2.09828e+07	2.86302e+07	2.27629e+07	2.06228e+07	2.77082e+07	9.8733e+06	9.66815e+06	1.63286e+07	1.5228e+07	1.01665e+07	2.18996e+07	1.46595e+07	2.71126e+07	2.16789e+07	2.02478e+07	6.19448e+06	1.9574e+07	1.45188e+07	9.77981e+06	1.36167e+07	1.5847e+07	3.05871e+07	7.47844e+06	2.01528e+07	1.95751e+07	1.89426e+07	1.90884e+07
POS738	Y	PC(19:2e)+H	PC(19:2e)+H	PC	(19:2e)	(19:2e)				C27 H53 O7 N1 P1	534.355	1.8283	0.0925471	2.59195e-08	1.10755e+08	7.08591e+07	7.29296e+07	8.53225e+07	8.55971e+07	9.71277e+07	1.78724e+07	2.11389e+07	4.12049e+07	4.32705e+07	5.76994e+07	7.5954e+07	4.54836e+07	6.5221e+07	4.27588e+07	4.77281e+07	4.43374e+07	2.99729e+07	1.35746e+07	8.43662e+06	1.41672e+07	8.86544e+06	1.01034e+07	4.68942e+06	4.22446e+07	4.11677e+07	4.31741e+07	3.49048e+07
POS823	Y	PC(29:0e)+H	PC(29:0e)+H	PC	(29:0e)	(29:0e)				C37 H77 O7 N1 P1	678.543	8.35446	0.539312	0.000978454	5.51485e+06	4.14108e+06	4.06954e+06	6.93898e+06	6.21984e+06	5.74988e+06	3.73941e+06	1.76813e+06	2.32391e+06	1.38059e+06	2.70044e+06	2.76684e+06	3.39056e+06	5.34061e+06	2.12708e+06	7.39705e+06	1.71006e+07	9.40679e+06	2.04399e+06	1.53315e+06	3.19837e+06	1.89332e+06	3.42646e+06	1.69703e+06	5.40136e+06	3.99785e+06	1.08079e+07	3.92856e+06
POS833	Y	PC(30:1e)+H	PC(30:1e)+H	PC	(30:1e)	(30:1e)				C38 H77 O7 N1 P1	690.543	8.95334	0.0803468	0.0053698	1.32626e+07	8.95639e+06	9.56286e+06	8.3793e+06	8.43486e+06	8.90841e+06	4.13725e+06	4.55449e+06	6.64683e+06	6.19394e+06	7.12724e+06	7.66827e+06	7.15506e+06	9.01152e+06	7.53395e+06	7.5123e+06	4.91163e+06	7.07575e+06	5.22983e+06	5.06581e+06	4.94354e+06	5.31911e+06	1.04857e+07	4.99778e+06	7.93353e+06	7.97846e+06	6.67365e+06	7.63133e+06
POS870	Y	PC(33:0e)+H	PC(33:0e)+H	PC	(33:0e)	(33:0e)				C41 H85 O7 N1 P1	734.606	10.6944	0.0530508	0.000113478	1.24396e+07	6.9718e+06	9.11268e+06	9.92118e+06	8.18288e+06	8.55591e+06	1.08314e+07	8.17761e+06	1.48571e+07	1.43502e+07	1.50441e+07	1.8944e+07	5.63916e+06	9.52084e+06	5.37644e+06	7.23647e+06	4.76456e+06	5.71095e+06	1.28804e+07	1.4666e+07	1.30733e+07	1.17171e+07	2.74594e+07	1.07923e+07	1.18932e+07	1.07242e+07	1.07222e+07	1.07265e+07
POS872	Y	PC(33:1e)+H	PC(33:1e)+H	PC	(33:1e)	(33:1e)				C41 H83 O7 N1 P1	732.59	9.85975	0.127104	2.72965e-05	1.54604e+07	1.29063e+07	1.73814e+07	1.20908e+07	1.10468e+07	1.45496e+07	1.20356e+07	1.59358e+07	1.76874e+07	1.58155e+07	2.2741e+07	1.80717e+07	9.89939e+06	9.78435e+06	6.60636e+06	9.13241e+06	6.24893e+06	9.28061e+06	1.38288e+07	1.69988e+07	1.96176e+07	1.36615e+07	3.04108e+07	2.00053e+07	1.79821e+07	1.31265e+07	1.56468e+07	1.60237e+07
POS873	Y	PC(33:1e)+H	PC(33:1e)+H	PC	(33:1e)	(33:1e)				C41 H83 O7 N1 P1	732.59	10.5937	0.0194264	2.21613e-07	2.8128e+06	2.24308e+06	2.68218e+06	2.91636e+06	2.26324e+06	2.65438e+06	4.46099e+06	3.74697e+06	6.46035e+06	5.47928e+06	6.18357e+06	7.54629e+06	1.87377e+06	2.53889e+06	1.96376e+06	2.01103e+06	1.46112e+06	2.73724e+06	4.05872e+06	5.89976e+06	5.81627e+06	4.98316e+06	9.7548e+06	4.44015e+06	3.87356e+06	3.8768e+06	3.75065e+06	3.74348e+06
POS926	Y	PC(35:1)+H	PC(35:1)+H	PC	(16:1_19:0)	(16:1)	(19:0)			C43 H85 O8 N1 P1	774.601	8.83525	0.0168386	3.26845e-05	3.35622e+07	2.68524e+07	3.04956e+07	2.28032e+07	2.34304e+07	2.52024e+07	3.01827e+07	2.9951e+07	4.40876e+07	4.22578e+07	5.31524e+07	4.96058e+07	2.31511e+07	2.71446e+07	2.2073e+07	2.24428e+07	1.44066e+07	2.25709e+07	3.75272e+07	4.00094e+07	3.62896e+07	4.01196e+07	6.06135e+07	3.53611e+07	3.33826e+07	3.34142e+07	3.29255e+07	3.22236e+07
NEG271	Y	Hex1Cer(t35:2+2O)+HCOO	Hex1Cer(t35:2+2O)+HCOO	Hex1Cer	(t35:2+2O)	(t35:2+2O)				C42 H78 O13 N1	804.548	4.14427	0.0394708	5.20483e-08	2.52617e+06	1.18943e+06	2.16996e+06	1.43081e+06	1.37971e+06	1.43608e+06	522396	523690	729016	560921	1.13469e+06	1.02573e+06	1.39476e+06	1.43252e+06	1.41561e+06	1.37389e+06	1.05245e+06	888647	492062	364095	356594	390447	495431	330848	818053	898915	855386	844091
NEG67	Y	Cer(d34:3+O)+HCOO	Cer(d34:3+O)+HCOO	Cer	(d34:3+O)	(d34:3+O)				C35 H64 O6 N1	594.474	8.00571	0.0377045	7.92103e-12	1.14127e+07	9.81998e+06	1.04254e+07	9.76533e+06	9.73622e+06	9.52571e+06	6.42938e+06	5.69859e+06	8.44673e+06	6.68087e+06	6.97663e+06	7.03038e+06	9.63274e+06	8.58173e+06	1.0029e+07	8.71883e+06	7.58603e+06	8.77583e+06	3.99041e+06	3.73149e+06	4.0273e+06	4.14508e+06	5.02233e+06	3.95643e+06	7.95636e+06	7.44823e+06	7.31567e+06	7.4383e+06
NEG911	Y	PS(42:8)-H	PS(42:8)-H	PS	(42:8)	(42:8)				C48 H77 O10 N1 P1	858.529	9.34616	0.0854955	7.85031e-07	1.93785e+06	1.30889e+06	1.25758e+06	1.26833e+06	1.58319e+06	1.24684e+06	299535	359504	673559	851142	893751	776674	1.89058e+06	2.73148e+06	2.32353e+06	1.92032e+06	1.80964e+06	2.059e+06	869926	1.01072e+06	787204	1.00051e+06	1.01841e+06	678249	1.22841e+06	1.03377e+06	1.0698e+06	1.03188e+06
POS1020	Y	PC(17:0_20:5)+H	PC(37:5)+H	PC	(17:0_20:5)	(17:0)	(20:5)			C45 H81 O8 N1 P1	794.569	10.1346	0.0223884	4.4002e-05	5.88272e+06	3.97569e+06	4.2032e+06	4.62873e+06	4.28062e+06	4.25747e+06	2.34365e+06	2.06158e+06	3.54633e+06	3.82629e+06	4.08919e+06	4.22654e+06	6.49654e+06	8.82894e+06	6.83838e+06	5.93245e+06	4.56584e+06	6.33982e+06	7.0027e+06	6.30235e+06	6.02977e+06	6.48485e+06	1.10329e+07	5.82004e+06	5.02714e+06	5.01829e+06	5.0415e+06	4.8071e+06
POS1215	Y	PC(42:6e)+H	PC(42:6e)+H	PC	(42:6e)	(42:6e)				C50 H91 O7 N1 P1	848.653	10.8944	0.216195	0.00892687	1.56352e+06	800574	1.24826e+06	1.34089e+06	1.46146e+06	1.23632e+06	886396	782502	1.06463e+06	1.3973e+06	1.06287e+06	1.22064e+06	855464	1.1111e+06	1.22594e+06	1.5217e+06	1.01032e+06	1.11358e+06	973557	2.09417e+06	2.12591e+06	1.75427e+06	2.5826e+06	1.54318e+06	1.22023e+06	1.70305e+06	1.03019e+06	1.29218e+06
POS1246	Y	PC(45:7)+H	PC(45:7)+H	PC	(45:7)	(45:7)				C53 H93 O8 N1 P1	902.663	9.66661	0.0288662	0.00888434	3.1657e+06	2.05675e+06	2.23874e+06	2.57773e+06	2.15889e+06	2.48152e+06	3.81631e+06	2.10377e+06	3.84501e+06	4.04823e+06	3.53851e+06	3.99407e+06	1.94482e+06	3.11674e+06	1.71036e+06	2.73898e+06	1.33981e+06	1.99664e+06	2.54315e+06	3.06732e+06	3.28034e+06	2.82739e+06	4.43606e+06	2.07812e+06	2.79839e+06	2.64525e+06	2.64305e+06	2.64237e+06
POS39	Y	Cer(d33:4+2O)+H	Cer(d33:4+2O)+H	Cer	(d33:4+2O)	(d33:4+2O)				C33 H60 O5 N1	550.447	4.40712	0.0162704	0.00467217	1.85334e+06	1.61512e+06	1.60276e+06	1.3443e+06	1.84434e+06	2.27796e+06	1.83643e+06	2.01222e+06	2.17875e+06	2.21361e+06	1.69761e+06	3.41302e+06	2.74703e+06	3.0213e+06	3.16182e+06	3.48818e+06	1.43244e+06	2.24344e+06	3.62437e+06	4.77251e+06	3.15286e+06	2.58678e+06	3.17836e+06	2.24175e+06	2.58455e+06	2.58597e+06	2.51531e+06	2.51163e+06
POS984	Y	PC(36:6e)+H	PC(36:6e)+H	PC	(36:6e)	(36:6e)				C44 H79 O7 N1 P1	764.559	8.36866	0.00859335	0.00116627	6.35526e+07	5.06843e+07	5.65051e+07	5.80289e+07	5.82895e+07	6.30079e+07	5.71805e+07	4.96415e+07	7.96799e+07	7.30109e+07	7.66339e+07	9.34103e+07	3.96468e+07	5.19332e+07	3.77693e+07	5.4166e+07	3.28478e+07	4.15263e+07	4.40951e+07	5.50386e+07	5.44227e+07	5.1038e+07	7.63372e+07	4.83746e+07	5.79148e+07	5.69442e+07	5.69124e+07	5.69409e+07
NEG903	Y	PS(42:6e)-H	PS(42:6e)-H	PS	(42:6e)	(42:6e)				C48 H83 O9 N1 P1	848.581	9.22933	0.0220294	5.12418e-08	1.76532e+06	1.0921e+06	1.42764e+06	1.35044e+06	1.16964e+06	1.24035e+06	1.37113e+06	1.56926e+06	2.34691e+06	2.45616e+06	2.23693e+06	2.55666e+06	595533	741763	714032	710234	494280	619248	1.28838e+06	1.49568e+06	1.47647e+06	1.42496e+06	2.36444e+06	1.27856e+06	1.35244e+06	1.28792e+06	1.3089e+06	1.33887e+06
POS1007	Y	PC(20:2e_17:1)+H	PC(37:3e)+H	PC	(20:2e_17:1)	(20:2e)	(17:1)			C45 H87 O7 N1 P1	784.621	10.9557	0.108707	6.36631e-06	1.3387e+06	806719	1.17433e+06	1.08208e+06	1.47965e+06	2.67521e+06	2.67398e+06	1.96289e+06	4.00315e+06	2.61556e+06	3.62261e+06	3.70697e+06	941751	907050	931490	845219	617304	924457	749914	1.11771e+06	938278	1.76117e+06	1.74911e+06	1.00109e+06	1.6448e+06	1.64561e+06	1.29336e+06	1.57131e+06
POS1175	Y	PC(40:9e)+H	PC(40:9e)+H	PC	(40:9e)	(40:9e)				C48 H81 O7 N1 P1	814.575	12.2201	0.0282908	0.0429997	2.90752e+06	2.50326e+06	2.54375e+06	2.32057e+06	2.52598e+06	2.45246e+06	1.60009e+06	1.54529e+06	2.04031e+06	2.28739e+06	2.5436e+06	2.41377e+06	2.53311e+06	2.65476e+06	2.54503e+06	2.20974e+06	1.57355e+06	2.57562e+06	2.69224e+06	2.63628e+06	2.3874e+06	2.71605e+06	3.54389e+06	2.37989e+06	2.53079e+06	2.39193e+06	2.46481e+06	2.38352e+06
POS1742	Y	SPH(t18:0)+H	SPH(t18:0)+H	SPH	(t18:0)	(t18:0)				C18 H40 O3 N1	318.3	1.00331	0.0306631	0.000275537	2.99613e+09	2.91287e+09	3.2796e+09	2.9478e+09	3.55624e+09	3.74796e+09	3.35288e+09	3.35466e+09	3.36053e+09	3.60179e+09	3.37898e+09	4.58881e+09	4.03559e+09	4.21918e+09	3.94423e+09	4.65807e+09	3.41774e+09	3.68497e+09	4.81817e+09	4.43414e+09	4.81922e+09	4.45671e+09	4.27465e+09	3.9132e+09	3.82921e+09	3.875e+09	3.61586e+09	3.72636e+09
POS3037	Y	ZyE(22:6)+NH4	ZyE(22:6)+NH4	ZyE	(22:6)	(22:6)				C49 H78 O2 N1	712.603	15.8444	0.07381	0.00149948	1.13694e+06	808755	820773	569332	719758	896499	978976	765955	1.56144e+06	1.60195e+06	1.28766e+06	1.46377e+06	530967	529952	874257	666712	180257	452111	1.13952e+06	2.69238e+06	1.05961e+06	825661	1.07612e+06	991464	1.06351e+06	1.0656e+06	913368	1.0658e+06
POS40	Y	Cer(d33:4+O)+H	Cer(d33:4+O)+H	Cer	(d33:4+O)	(d33:4+O)				C33 H60 O4 N1	534.452	2.41509	0.0250885	0.0377627	2.55259e+06	3.32383e+06	3.81122e+06	2.79177e+06	3.6816e+06	5.49349e+06	2.7465e+06	2.64698e+06	4.18039e+06	4.87591e+06	2.7933e+06	5.89087e+06	4.50673e+06	5.02035e+06	4.32686e+06	6.10407e+06	2.83344e+06	4.15041e+06	7.33384e+06	6.34085e+06	5.95383e+06	5.25993e+06	4.95368e+06	3.92819e+06	4.59751e+06	4.52546e+06	4.37476e+06	4.37353e+06
POS932	Y	PC(35:3)+H	PC(35:3)+H	PC	(35:3)	(35:3)				C43 H81 O8 N1 P1	770.569	7.41182	0.0298779	0.000103335	8.6567e+06	6.18305e+06	6.57023e+06	6.49874e+06	6.09178e+06	6.69548e+06	3.51606e+06	2.22184e+06	4.50378e+06	4.74107e+06	5.64094e+06	6.11404e+06	4.83489e+06	7.66081e+06	4.75841e+06	6.15917e+06	3.42043e+06	5.03362e+06	2.35053e+06	2.42987e+06	2.94609e+06	2.66465e+06	4.3084e+06	1.87433e+06	4.94832e+06	4.83972e+06	4.94955e+06	4.64195e+06
POS1182	Y	PC(30:1_11:3)+H	PC(41:4)+H	PC	(30:1_11:3)	(30:1)	(11:3)			C49 H91 O8 N1 P1	852.648	9.82324	0.450689	7.00614e-06	1.59696e+06	981591	1.32557e+06	3.09054e+06	1.4515e+06	973434	3.81752e+06	1.97515e+06	7.13718e+06	3.28649e+06	3.25898e+06	3.63763e+06	1.60961e+06	1.42951e+06	1.75377e+06	1.38329e+06	767482	1.93924e+06	3.72722e+06	5.57022e+06	6.72592e+06	4.06306e+06	6.91727e+06	3.72308e+06	2.28235e+06	4.2035e+06	1.38413e+06	2.56997e+06
POS421	Y	DG(38:3)+H	DG(38:3)+H	DG	(38:3)	(38:3)				C41 H75 O5	647.561	13.9724	0.0137232	0.038752	4.64779e+08	4.93754e+08	5.3616e+08	5.67442e+08	5.24681e+08	5.40924e+08	5.51998e+08	5.46958e+08	5.47287e+08	5.23979e+08	5.59814e+08	6.31287e+08	5.02978e+08	4.33091e+08	5.56098e+08	5.24796e+08	5.24508e+08	4.79657e+08	5.47468e+08	5.52328e+08	5.92865e+08	5.56277e+08	5.31126e+08	5.33757e+08	5.30201e+08	5.30251e+08	5.15795e+08	5.30295e+08
NEG241	Y	Hex1Cer(d36:2+O)+HCOO	Hex1Cer(d36:2+O)+HCOO	Hex1Cer	(d36:2+O)	(d36:2+O)				C43 H80 O11 N1	786.574	8.67518	0.031775	5.70258e-13	1.42056e+07	1.14807e+07	1.2742e+07	1.22496e+07	1.18146e+07	1.36848e+07	5.82362e+06	4.89913e+06	6.1424e+06	6.44118e+06	6.15418e+06	6.90009e+06	1.54844e+07	1.66134e+07	1.62248e+07	1.56949e+07	1.39922e+07	1.69243e+07	7.74979e+06	8.88139e+06	7.37464e+06	8.23546e+06	9.98814e+06	8.55019e+06	1.05013e+07	9.79331e+06	9.86427e+06	1.00098e+07
NEG615	Y	PC(56:6)-CH3	PC(56:6)-CH3	PC	(56:6)	(56:6)				C63 H113 O8 N1 P1	1042.82	15.4756	0.0378302	0.000557148	264641	160356	175889	158136	147681	164463	224377	185161	285312	183079	381056	273348	145478	93276.7	136258	112945	149223	96817.5	214210	164117	167191	163080	328625	263346	209570	193749	193640	197628
POS1233	Y	PC(44:10)+H	PC(44:10)+H	PC	(44:10)	(44:10)				C52 H85 O8 N1 P1	882.601	8.18912	0.0406717	0.0036909	3.76787e+06	2.62974e+06	3.13385e+06	2.43896e+06	2.5509e+06	2.86639e+06	2.15003e+06	1.84314e+06	3.62325e+06	3.61489e+06	3.87913e+06	4.47603e+06	2.10487e+06	3.14444e+06	2.23676e+06	2.73079e+06	1.44805e+06	2.15879e+06	3.32654e+06	4.59346e+06	3.64579e+06	4.46817e+06	6.04755e+06	3.88685e+06	3.41961e+06	3.40886e+06	3.42624e+06	3.1461e+06
POS417	Y	DG(38:2)+NH4	DG(38:2)+NH4	DG	(38:2)	(38:2)				C41 H80 O5 N1	666.603	12.0649	0.191708	0.00560226	3.54669e+06	2.66544e+06	9.72052e+06	4.80067e+06	3.82221e+07	4.51329e+06	2.36878e+06	1.71016e+06	7.59144e+06	2.2209e+06	2.43346e+06	2.6386e+06	1.33915e+06	2.47893e+06	2.59436e+06	2.29086e+06	1.94558e+06	1.85612e+06	1.90001e+06	2.18474e+06	1.61935e+06	2.1503e+06	2.64926e+06	1.63468e+06	9.21707e+06	9.0904e+06	9.25366e+06	5.97548e+06
POS51	Y	Cer(d34:2+O)+H-H2O	Cer(d34:2+O)+H-H2O	Cer	(d34:2+O)	(d34:2+O)				C34 H64 O3 N1	534.488	8.57603	0.036094	0.0039951	1.60109e+07	1.109e+07	1.33992e+07	1.46107e+07	1.08587e+07	1.19922e+07	1.38649e+07	1.05517e+07	2.55621e+07	1.85325e+07	1.81286e+07	2.2278e+07	1.91275e+07	2.79343e+07	2.22046e+07	2.45267e+07	1.60909e+07	1.99457e+07	1.33266e+07	1.51518e+07	1.40366e+07	1.33978e+07	1.89451e+07	1.05935e+07	1.65928e+07	1.63307e+07	1.66387e+07	1.53806e+07
POS927	Y	PC(35:1)+H	PC(35:1)+H	PC	(35:1)	(35:1)				C43 H85 O8 N1 P1	774.601	10.2844	0.0135074	1.41093e-07	5.42858e+07	3.82572e+07	4.40513e+07	4.14687e+07	3.03171e+07	3.98714e+07	5.15038e+07	5.17932e+07	8.76372e+07	7.70642e+07	7.84482e+07	1.05775e+08	3.08816e+07	3.78727e+07	3.21332e+07	3.47789e+07	2.33321e+07	3.1181e+07	7.05251e+07	7.49324e+07	6.94889e+07	7.49658e+07	7.96619e+07	7.77964e+07	5.71968e+07	5.71993e+07	5.60151e+07	5.576e+07
NEG217	Y	Hex1Cer(d32:1)+HCOO	Hex1Cer(d32:1)+HCOO	Hex1Cer	(d32:1)	(d32:1)				C39 H74 O10 N1	716.532	7.56519	0.0156866	1.79329e-09	377947	212336	404828	191275	360225	265736	1.49667e+06	913250	1.6548e+06	1.99294e+06	2.23431e+06	2.09812e+06	1.00571e+06	1.04864e+06	961618	899753	845597	1.02605e+06	2.43454e+06	2.36893e+06	2.04642e+06	2.36334e+06	7.33395e+06	2.17369e+06	1.5321e+06	1.5615e+06	1.5092e+06	1.51265e+06
NEG225	Y	Hex1Cer(d34:1+O)+HCOO	Hex1Cer(d34:1+O)+HCOO	Hex1Cer	(d34:1+O)	(d34:1+O)				C41 H78 O11 N1	760.558	8.46722	0.00701113	1.54028e-05	936918	623832	799902	692645	601082	780464	1.31505e+06	894488	1.42184e+06	1.35948e+06	1.85318e+06	1.59422e+06	833915	1.05165e+06	842329	854507	900505	905124	1.21344e+06	1.31548e+06	1.52127e+06	1.32845e+06	2.15626e+06	1.05888e+06	1.06013e+06	1.06988e+06	1.05294e+06	1.06639e+06
NEG422	Y	PC(23:5e)+HCOO	PC(23:5e)+HCOO	PC	(23:5e)	(23:5e)				C32 H55 O9 N1 P1	628.362	1.39365	0.0935196	2.8623e-10	2.20655e+06	2.44843e+06	2.0034e+06	2.61898e+06	1.52953e+06	2.68342e+06	617269	582340	1.55775e+06	1.1509e+06	1.61978e+06	1.20522e+06	1.39197e+06	1.94033e+06	1.68871e+06	1.77209e+06	1.39764e+06	1.70866e+06	392532	255166	330294	175420	261604	206840	1.46857e+06	1.43173e+06	1.72445e+06	1.43032e+06
NEG689	Y	PE(19:1_22:2)-H	PE(41:3)-H	PE	(19:1_22:2)	(19:1)	(22:2)			C46 H85 O8 N1 P1	810.602	11.5339	0.0397226	0.0396718	2.6528e+06	1.15688e+06	2.29014e+06	1.57355e+06	1.54946e+06	1.69621e+06	1.80705e+06	1.41541e+06	1.09589e+06	1.29424e+06	1.88378e+06	1.9562e+06	1.50118e+06	1.74524e+06	1.54312e+06	1.35081e+06	1.47998e+06	1.28618e+06	1.07798e+06	1.15919e+06	1.05484e+06	1.43182e+06	1.42538e+06	1.134e+06	1.43065e+06	1.42517e+06	1.55022e+06	1.45361e+06
NEG725	Y	PG(37:0)-H	PG(37:0)-H	PG	(37:0)	(37:0)				C43 H84 O10 N0 P1	791.581	4.34892	0.0547357	0.0204892	2.49832e+06	1.44485e+06	1.63564e+06	1.99523e+06	1.85915e+06	2.39501e+06	1.06285e+06	1.33048e+06	1.32462e+06	1.40257e+06	2.18511e+06	2.25507e+06	1.74932e+06	2.20233e+06	2.85573e+06	1.89783e+06	1.68164e+06	1.81116e+06	861630	1.48091e+06	1.54387e+06	1.17287e+06	1.72039e+06	1.25329e+06	1.50542e+06	1.38696e+06	1.5855e+06	1.48651e+06
NEG90	Y	Cer(d37:3+O)+HCOO	Cer(d37:3+O)+HCOO	Cer	(d37:3+O)	(d37:3+O)				C38 H70 O6 N1	636.521	9.62752	0.0375193	0.00209635	3.87472e+06	2.78455e+06	3.36941e+06	3.25339e+06	2.93231e+06	3.14724e+06	4.17681e+06	3.48232e+06	5.92063e+06	4.83026e+06	4.76979e+06	5.52075e+06	3.23666e+06	4.10422e+06	3.95986e+06	3.84588e+06	2.64814e+06	3.47318e+06	2.8547e+06	3.25943e+06	3.10485e+06	3.36646e+06	4.58399e+06	2.8976e+06	3.59248e+06	3.31083e+06	3.3502e+06	3.36129e+06
POS1013	Y	PC(26:0_11:4)+H	PC(37:4)+H	PC	(26:0_11:4)	(26:0)	(11:4)			C45 H83 O8 N1 P1	796.585	10.9326	0.0375	0.000813768	2.70584e+06	1.41512e+06	2.95281e+06	1.22529e+06	1.36783e+06	1.18016e+06	1.51342e+06	1.40616e+06	1.88142e+06	1.89532e+06	1.93982e+06	2.61419e+06	889931	1.41003e+06	1.02254e+06	1.1419e+06	811116	940219	2.13575e+06	2.22012e+06	1.6763e+06	1.9327e+06	2.96581e+06	2.03017e+06	2.54335e+06	2.46992e+06	2.44671e+06	2.32278e+06
POS1016	Y	PC(27:1_10:4)+H	PC(37:5)+H	PC	(27:1_10:4)	(27:1)	(10:4)			C45 H81 O8 N1 P1	794.569	7.23828	0.586744	0.0315484	609725	1.28831e+06	280597	782252	771437	1.00793e+06	1.50396e+06	893999	1.24232e+06	1.63169e+06	1.09023e+06	1.41788e+06	167606	1.28584e+06	1.46238e+06	979849	137977	148388	1.13279e+06	1.03073e+06	2.00116e+06	1.60374e+06	1.52756e+06	704907	146680	767296	640367	1.07232e+06
POS1250	Y	PE(18:0e)+H	PE(18:0e)+H	PE	(8:0e_10:0)	(8:0e)	(10:0)			C23 H49 O7 N1 P1	482.324	2.77716	0.0332346	2.31682e-08	3.21913e+07	2.68552e+07	2.39201e+07	2.66545e+07	2.68505e+07	2.87652e+07	1.14173e+07	1.05992e+07	1.56392e+07	1.56281e+07	2.06374e+07	2.20668e+07	2.37085e+07	3.15652e+07	2.66093e+07	2.49237e+07	1.88811e+07	2.104e+07	1.09959e+07	7.41027e+06	1.12989e+07	7.58066e+06	7.21437e+06	6.18398e+06	1.95059e+07	2.03499e+07	1.91058e+07	1.88809e+07
POS1253	Y	PE(8:0e_12:1)+H	PE(20:1e)+H	PE	(8:0e_12:1)	(8:0e)	(12:1)			C25 H51 O7 N1 P1	508.34	2.82049	0.0674834	1.11754e-09	2.54962e+07	1.23779e+07	1.60524e+07	1.58005e+07	1.91038e+07	1.6269e+07	6.16615e+06	4.73838e+06	4.51996e+06	3.36372e+06	5.96121e+06	5.67578e+06	1.22109e+07	2.01117e+07	1.16149e+07	1.3626e+07	1.45881e+07	9.81918e+06	5.06673e+06	5.15896e+06	5.93524e+06	4.80407e+06	6.18097e+06	5.30859e+06	1.20279e+07	1.37061e+07	1.19907e+07	1.2063e+07
POS842	Y	PC(14:0e_17:1)+H	PC(31:1e)+H	PC	(14:0e_17:1)	(14:0e)	(17:1)			C39 H79 O7 N1 P1	704.559	9.12909	0.0617589	0.00548557	3.80752e+06	2.86929e+06	3.58829e+06	2.65441e+06	2.7015e+06	3.269e+06	816193	1.41676e+06	1.88827e+06	956439	2.62458e+06	2.55267e+06	1.74798e+06	2.11069e+06	2.1421e+06	1.43855e+06	1.59399e+06	1.83806e+06	1.99607e+06	1.5766e+06	1.37866e+06	1.53112e+06	3.24541e+06	2.11707e+06	2.29937e+06	2.27038e+06	2.00922e+06	2.12824e+06
NEG81	Y	Cer(d20:2_16:0+O)+HCOO	Cer(d36:2+O)+HCOO	Cer	(d20:2_16:0+O)	(d20:2)	(16:0+O)			C37 H70 O6 N1	624.521	9.51647	0.0102881	1.55831e-09	7.85399e+06	6.26983e+06	6.69585e+06	6.59301e+06	5.68791e+06	5.75483e+06	3.51529e+06	2.70091e+06	5.83127e+06	4.31438e+06	4.66228e+06	4.55651e+06	9.98927e+06	1.06373e+07	1.14989e+07	1.11355e+07	7.15817e+06	1.02318e+07	2.83014e+06	2.60535e+06	2.60594e+06	2.83191e+06	3.88288e+06	2.86321e+06	6.21911e+06	6.26626e+06	6.13178e+06	6.144e+06
NEG136	Y	Cer(m19:1_16:1+O)+HCOO	Cer(m35:2+O)+HCOO	Cer	(m19:1_16:1+O)	(m19:1)	(16:1+O)			C36 H68 O5 N1	594.51	9.84553	0.0510496	1.1713e-07	5.79561e+06	4.36933e+06	5.21985e+06	5.10794e+06	3.97766e+06	4.2544e+06	8.45869e+06	6.72996e+06	1.18953e+07	9.70103e+06	9.86558e+06	1.07262e+07	8.39224e+06	9.85722e+06	9.31145e+06	9.70955e+06	6.69686e+06	7.84273e+06	1.03706e+07	1.09112e+07	1.02848e+07	9.87165e+06	1.40383e+07	9.49345e+06	8.26631e+06	7.39894e+06	7.63311e+06	7.48264e+06
NEG227	Y	Hex1Cer(d34:2+O)+HCOO	Hex1Cer(d34:2+O)+HCOO	Hex1Cer	(d34:2+O)	(d34:2+O)				C41 H76 O11 N1	758.542	7.81959	0.00900875	0.000189056	5.07041e+06	4.51466e+06	4.69156e+06	4.5074e+06	4.99999e+06	4.47644e+06	5.22103e+06	5.27299e+06	5.66911e+06	5.73653e+06	5.67975e+06	6.02001e+06	5.556e+06	5.51126e+06	5.25035e+06	6.10397e+06	5.63897e+06	5.63735e+06	4.70583e+06	4.94636e+06	5.61943e+06	5.31925e+06	5.82248e+06	4.99305e+06	5.06805e+06	4.99164e+06	4.96188e+06	5.01945e+06
NEG496	Y	PC(25:1_12:2)+HCOO	PC(37:3)+HCOO	PC	(25:1_12:2)	(25:1)	(12:2)			C46 H85 O10 N1 P1	842.592	8.5914	0.0764787	1.4548e-13	501545	457852	473962	424459	398873	410581	1.23362e+06	1.42301e+06	1.65501e+06	1.71143e+06	1.77995e+06	1.57548e+06	460089	398812	227253	390908	370558	409317	1.24261e+06	1.57538e+06	1.43085e+06	1.45421e+06	1.80603e+06	1.49898e+06	1.00831e+06	839469	920163	897540
NEG604	Y	PC(34:1_20:4)-CH3	PC(54:5)-CH3	PC	(34:1_20:4)	(34:1)	(20:4)			C61 H111 O8 N1 P1	1016.81	15.4686	0.0866297	1.14375e-05	100252	55389.4	67768.5	63804.5	54031.8	60204.6	139890	128191	238385	131499	289375	264414	87087.3	43627.4	23432.8	34324.3	68312.9	72353.9	146850	94687.2	124287	104200	187322	219850	99164.4	108448	87738.9	101331
POS1097	Y	PC(39:2e)+H	PC(39:2e)+H	PC	(39:2e)	(39:2e)				C47 H93 O7 N1 P1	814.668	12.0327	0.021911	1.01712e-07	4.07797e+06	2.15304e+06	3.64824e+06	3.03067e+06	3.19023e+06	3.13348e+06	3.83393e+06	3.0509e+06	5.29821e+06	5.72355e+06	4.47058e+06	4.92625e+06	1.11992e+06	1.63192e+06	831330	1.25063e+06	842989	979917	2.10691e+06	2.79759e+06	3.79514e+06	2.36804e+06	4.56793e+06	1.90855e+06	3.02372e+06	2.89157e+06	2.95529e+06	2.88656e+06
POS1549	Y	PI(42:6)+NH4	PI(42:6)+NH4	PI	(42:6)	(42:6)				C51 H91 O13 N1 P1	956.622	7.93575	0.36142	4.62711e-05	7.30505e+06	3.23481e+06	6.71252e+06	6.24662e+06	6.34486e+06	5.51834e+06	2.5189e+06	2.58999e+06	2.33691e+06	3.3883e+06	2.22112e+06	2.64552e+06	2.21081e+06	7.6122e+06	3.44848e+06	4.86328e+06	3.81001e+06	4.25772e+06	1.19819e+06	2.53362e+06	2.49416e+06	1.96444e+06	2.7548e+06	1.88459e+06	4.39116e+06	3.85348e+06	4.25572e+06	1.65066e+06
POS1674	Y	PS(20:1_20:5)+H	PS(40:6)+H	PS	(20:1_20:5)	(20:1)	(20:5)			C46 H79 O10 N1 P1	836.544	8.83812	0.452448	0.00284214	6.90617e+06	5.89012e+06	2.09501e+06	3.86946e+06	2.69611e+06	4.65162e+06	1.10757e+06	2.14826e+06	948169	1.13628e+06	2.69675e+06	1.23157e+06	5.50885e+06	6.51862e+06	3.97525e+06	1.01089e+07	2.66493e+06	3.58975e+06	797490	3.08924e+06	3.85267e+06	2.97754e+06	3.61717e+06	5.74522e+06	2.56539e+06	6.08175e+06	2.69211e+06	3.24877e+06
POS358	Y	DG(14:0_20:5)+NH4	DG(34:5)+NH4	DG	(14:0_20:5)	(14:0)	(20:5)			C37 H66 O5 N1	604.494	8.88356	0.129391	0.0041783	5.99908e+06	4.87237e+06	7.25219e+06	4.51791e+06	4.62646e+06	3.15094e+06	1.06076e+06	2.52243e+06	1.61635e+06	786672	165517	1.55814e+06	1.89157e+06	1.51978e+06	3.53158e+06	2.00326e+06	785562	1.12018e+06	273430	1.51738e+06	2.00039e+06	1.86117e+06	1.81254e+06	2.54431e+06	2.02444e+06	2.0915e+06	1.59563e+06	2.16161e+06
POS898	Y	PC(34:2)+H	PC(34:2)+H	PC	(34:2)	(34:2)				C42 H81 O8 N1 P1	758.569	9.30273	0.0449871	3.64713e-06	6.40553e+06	3.60529e+06	4.52159e+06	4.81765e+06	4.7786e+06	4.35629e+06	8.3914e+06	4.47309e+06	7.96251e+06	9.87492e+06	9.43076e+06	9.0376e+06	2.99411e+06	4.4215e+06	3.17373e+06	2.53081e+06	1.99097e+06	2.94627e+06	7.45018e+06	7.19569e+06	6.93172e+06	7.38369e+06	1.57764e+07	6.93125e+06	6.73323e+06	6.50661e+06	6.63396e+06	6.07127e+06
NEG220	Y	Hex1Cer(d33:1)+HCOO	Hex1Cer(d33:1)+HCOO	Hex1Cer	(d33:1)	(d33:1)				C40 H76 O10 N1	730.547	8.19415	0.0474532	2.82173e-10	363135	296466	414818	240812	241601	317196	1.12848e+06	654342	1.59136e+06	1.45791e+06	1.7112e+06	1.62608e+06	908440	936703	950135	771420	828725	974676	2.15919e+06	2.33158e+06	1.88669e+06	2.37152e+06	4.83872e+06	2.23429e+06	1.27075e+06	1.28509e+06	1.15711e+06	1.26682e+06
NEG222	Y	Hex1Cer(d33:3+O)+HCOO	Hex1Cer(d33:3+O)+HCOO	Hex1Cer	(d33:3+O)	(d33:3+O)				C40 H72 O11 N1	742.511	6.55067	0.0641164	0.0152969	939969	542691	667752	661383	628871	617745	413057	325235	502911	483218	552333	628778	558036	690061	567954	625492	473879	589906	406422	470840	504210	468868	691412	389927	504348	439841	504337	496641
NEG239	Y	Hex1Cer(d36:2)+HCOO	Hex1Cer(d36:2)+HCOO	Hex1Cer	(d36:2)	(d36:2)				C43 H80 O10 N1	770.579	8.97486	0.0256133	1.9109e-11	422694	383324	407202	299215	280260	324268	760596	507171	951930	1.02405e+06	1.01876e+06	1.00367e+06	850467	1.06699e+06	980864	957229	958972	1.11248e+06	1.82392e+06	2.06888e+06	2.45937e+06	1.86342e+06	3.4386e+06	2.26089e+06	1.24218e+06	1.16957e+06	1.18861e+06	1.2011e+06
NEG559	Y	PC(18:2e_22:2)-CH3	PC(40:4e)-CH3	PC	(18:2e_22:2)	(18:2e)	(22:2)			C47 H87 O7 N1 P1	808.623	12.8441	0.0359876	7.19399e-08	9.06863e+07	5.61333e+07	6.61578e+07	8.03325e+07	7.43414e+07	7.71676e+07	2.37407e+07	1.6937e+07	2.94961e+07	3.12608e+07	3.51158e+07	3.50442e+07	5.85405e+07	7.29908e+07	7.10211e+07	6.17075e+07	5.492e+07	6.29806e+07	3.32668e+07	3.26437e+07	3.28567e+07	3.381e+07	5.274e+07	2.99453e+07	4.92476e+07	5.29985e+07	4.92453e+07	4.97256e+07
NEG603	Y	PC(54:3)-CH3	PC(54:3)-CH3	PC	(54:3)	(54:3)				C61 H115 O8 N1 P1	1020.84	15.7065	0.0857302	0.000489785	317672	229078	299426	290418	202539	264226	137746	137055	75015.9	174381	173305	193292	162310	309698	185870	191075	238306	176577	121013	196019	112930	121807	154557	77420	174301	171547	145054	174499
NEG609	Y	PC(55:3)-CH3	PC(55:3)-CH3	PC	(55:3)	(55:3)				C62 H117 O8 N1 P1	1034.85	16.0892	0.0396751	2.79684e-06	659358	329802	573004	496138	465886	499596	237089	185724	251126	258595	394997	400176	277406	267232	311721	294254	346844	289838	189456	132871	144959	145681	235719	223085	291671	303612	288480	314471
NEG711	Y	PE(34:1_22:2)-H	PE(56:3)-H	PE	(34:1_22:2)	(34:1)	(22:2)			C61 H115 O8 N1 P1	1020.84	15.8246	0.0311175	0.0216757	440682	14673.3	391506	351966	282960	339858	71515.2	84194	116368	54970.5	142866	166869	166823	206744	205152	162146	247203	141683	69450.5	19566.3	47386.8	52461.5	94993	87432.4	190756	179018	190700	190657
POS1037	Y	PC(18:0e_20:3)+H	PC(38:3e)+H	PC	(18:0e_20:3)	(18:0e)	(20:3)			C46 H89 O7 N1 P1	798.637	10.5504	0.020411	5.909e-14	1.42964e+06	1.12152e+06	1.02322e+06	1.27378e+06	1.1906e+06	1.26888e+06	4.51385e+06	3.82245e+06	6.61967e+06	6.65864e+06	6.6674e+06	8.06298e+06	938811	1.33702e+06	1.18593e+06	1.12063e+06	824091	1.14062e+06	7.30926e+06	8.29932e+06	7.61963e+06	8.0271e+06	1.32217e+07	7.15119e+06	3.97767e+06	3.83739e+06	3.81728e+06	3.81052e+06
POS1155	Y	PC(18:0_22:6)+H	PC(40:6)+H	PC	(18:0_22:6)	(18:0)	(22:6)			C48 H85 O8 N1 P1	834.601	9.99659	0.445498	0.0109228	1.27867e+07	5.00635e+06	1.04836e+07	7.5291e+06	1.12731e+07	9.43207e+06	2.00741e+06	1.28288e+06	1.52461e+06	6.96639e+06	684668	7.00055e+06	3.84549e+06	6.75899e+06	3.63483e+06	5.51424e+06	4.05615e+06	3.85454e+06	1.04226e+06	7.05137e+06	879761	1.10382e+06	1.01374e+07	1.77827e+06	6.3462e+06	1.68956e+06	5.7338e+06	6.29093e+06
POS1753	Y	SiE(22:6)+NH4	SiE(22:6)+NH4	SiE	(22:6)	(22:6)				C51 H84 O2 N1	742.65	16.4266	0.0731385	5.60601e-06	274454	286316	234861	198326	176666	282903	691409	417598	754819	871006	1.1254e+06	804027	293188	347125	413001	275868	67958.8	211479	989074	1.98632e+06	919776	574935	813258	1.06406e+06	610907	641618	539792	619949
POS876	Y	PC(33:2e)+Na	PC(33:2e)+Na	PC	(33:2e)	(33:2e)				C41 H80 O7 N1 P1 Na1	752.556	7.80079	0.0166437	0.00205867	1.20877e+07	9.04236e+06	9.59238e+06	8.391e+06	8.97951e+06	8.28839e+06	8.21284e+06	8.70673e+06	1.20117e+07	1.22083e+07	1.37975e+07	1.48852e+07	8.58777e+06	1.14669e+07	9.0048e+06	8.15005e+06	5.36997e+06	7.70481e+06	1.16839e+07	1.4535e+07	1.3245e+07	1.40567e+07	2.08533e+07	1.13199e+07	1.14149e+07	1.14252e+07	1.10563e+07	1.11478e+07
POS886	Y	PC(34:0e)+H	PC(34:0e)+H	PC	(34:0e)	(34:0e)				C42 H87 O7 N1 P1	748.621	11.4431	0.0275875	2.59486e-09	2.99195e+06	1.62112e+06	1.9065e+06	2.28538e+06	2.02991e+06	1.92354e+06	4.24241e+06	3.02892e+06	6.17223e+06	5.74807e+06	6.0937e+06	7.34212e+06	916131	1.53704e+06	971368	1.09493e+06	898946	1.06091e+06	3.81087e+06	3.95859e+06	3.87011e+06	3.96523e+06	7.11273e+06	3.19444e+06	3.17146e+06	3.14018e+06	3.18136e+06	2.99568e+06
NEG55	Y	Cer(d14:0_19:1)+HCOO	Cer(d33:1)+HCOO	Cer	(d14:0_19:1)	(d14:0)	(19:1)			C34 H66 O5 N1	568.495	9.2402	0.0163315	4.89415e-07	2.45754e+06	1.84974e+06	1.92858e+06	1.88664e+06	1.54343e+06	1.66788e+06	3.60913e+06	2.83819e+06	5.82243e+06	5.08151e+06	5.67334e+06	5.6179e+06	3.64707e+06	4.15783e+06	4.44358e+06	3.64335e+06	3.14587e+06	3.89952e+06	4.44563e+06	5.0586e+06	4.06731e+06	4.78535e+06	8.5726e+06	5.10041e+06	3.67137e+06	3.5842e+06	3.52876e+06	3.59325e+06
POS2939	Y	TG(16:1_22:3_22:5)+NH4	TG(60:9)+NH4	TG	(16:1_22:3_22:5)	(16:1)	(22:3)	(22:5)		C63 H108 O6 N1	974.817	15.8826	0.0563553	8.84416e-06	1.18719e+07	6.08547e+06	1.16077e+07	1.61085e+07	3.17656e+06	1.19961e+07	3.23673e+06	1.55367e+06	2.23799e+06	2.64981e+06	1.91788e+06	2.75718e+06	2.22113e+06	5.59523e+06	9.49364e+06	6.64039e+06	2.18367e+06	4.16108e+06	2.35982e+06	903276	666573	656396	1.65191e+06	277429	2.25837e+06	2.0184e+06	2.11431e+06	1.99998e+06
POS2707	Y	TG(14:0_18:3_20:5)+NH4	TG(52:8)+NH4	TG	(14:0_18:3_20:5)	(14:0)	(18:3)	(20:5)		C55 H94 O6 N1	864.708	14.8075	0.086404	5.76209e-05	4.25914e+06	3.67833e+06	4.8905e+06	3.87567e+06	3.58292e+06	3.1198e+06	161515	1.12681e+06	1.29425e+06	76764.9	22982.1	50388.9	1.67567e+06	1.70894e+06	3.29919e+06	2.43447e+06	502455	1.14174e+06	1.50783e+06	1.27458e+06	1.20289e+06	1.22586e+06	1.46054e+06	1.30042e+06	1.61432e+06	1.6753e+06	1.48752e+06	1.8312e+06
POS55	Y	Cer(d16:2_18:2)+H	Cer(d34:4)+H	Cer	(d16:2_18:2)	(d16:2)	(18:2)			C34 H62 O3 N1	532.472	8.63496	0.158898	5.45361e-08	1.47417e+06	1.68384e+06	1.65755e+06	1.70621e+06	1.56297e+06	1.40846e+06	1.50794e+06	1.52354e+06	2.44562e+06	1.45269e+06	1.01062e+06	1.15152e+06	3.71568e+06	2.61857e+06	3.13846e+06	3.85242e+06	3.87021e+06	3.25259e+06	1.39586e+06	1.43167e+06	1.33782e+06	1.45375e+06	1.36965e+06	1.50312e+06	1.81151e+06	1.9307e+06	1.65017e+06	2.36969e+06
NEG398	Y	LPS(22:6)-H	LPS(22:6)-H	LPS	(22:6)	(22:6)				C28 H43 O9 N1 P1	568.268	1.22737	0.389364	0.00105277	1.25311e+06	194279	980451	1.00577e+06	489411	497947	318352	108440	134349	402499	247661	191862	633074	774210	674972	581650	748762	211270	138723	501583	41923	113244	212926	77937.4	349578	293018	605511	290418
NEG374	Y	LPE(18:2)-H	LPE(18:2)-H	LPE	(18:2)	(18:2)				C23 H43 O7 N1 P1	476.278	1.60345	0.151179	4.52556e-05	633693	437923	544545	381795	374585	354337	818975	183341	219380	37735.8	185123	184136	482576	333211	435356	387081	368775	382817	58070.4	84047.2	55253.2	18341.7	155668	55988.2	316312	352398	241962	314595
NEG478	Y	PC(18:3e_18:0)+HCOO	PC(36:3e)+HCOO	PC	(18:3e_18:0)	(18:3e)	(18:0)			C45 H85 O9 N1 P1	814.597	12.3671	0.0995467	0.0201762	1.02873e+07	8.82338e+06	1.18831e+07	1.34883e+07	1.13156e+07	1.18129e+07	1.02444e+07	6.70183e+06	4.84781e+06	1.10902e+07	7.7088e+06	5.03608e+06	8.53973e+06	6.99271e+06	6.83301e+06	7.66747e+06	8.33564e+06	7.69223e+06	5.25046e+06	6.50154e+06	8.85094e+06	8.59865e+06	1.09785e+07	9.46643e+06	7.28987e+06	7.30762e+06	8.83781e+06	7.32376e+06
NEG622	Y	PE(11:0_12:3)-H	PE(23:3)-H	PE	(11:0_12:3)	(11:0)	(12:3)			C28 H49 O8 N1 P1	558.32	3.29837	0.0255292	4.97933e-12	6.74191e+06	5.1419e+06	4.6066e+06	5.80524e+06	4.91774e+06	6.41253e+06	1.12608e+06	819018	1.94867e+06	1.825e+06	1.72398e+06	2.4614e+06	2.48233e+06	3.16914e+06	2.39222e+06	2.53946e+06	2.05703e+06	2.65794e+06	638492	552049	521134	506487	702271	442667	2.58699e+06	2.58782e+06	2.58984e+06	2.45775e+06
NEG672	Y	PE(18:0_22:4)-H	PE(40:4)-H	PE	(18:0_22:4)	(18:0)	(22:4)			C45 H81 O8 N1 P1	794.571	10.6536	0.152386	0.000157717	567455	338755	403109	499484	378241	450298	49016.1	9677.23	89127.5	119510	113996	218477	308314	673130	488676	450591	294504	492970	192295	223660	322047	200160	604965	149943	284802	327329	224142	294708
POS1045	Y	PC(18:0e_20:4)+Na	PC(38:4e)+Na	PC	(18:0e_20:4)	(18:0e)	(20:4)			C46 H86 O7 N1 P1 Na1	818.603	9.06609	0.0212666	0.00719461	8.74598e+06	6.13487e+06	7.64702e+06	9.79058e+06	5.66381e+06	5.95191e+06	5.09913e+06	6.48753e+06	1.04464e+07	1.15119e+07	1.25174e+07	1.25605e+07	9.16012e+06	1.09344e+07	7.53147e+06	8.60724e+06	3.46879e+06	8.41287e+06	1.27331e+07	1.59468e+07	1.22233e+07	1.39764e+07	2.04375e+07	1.05544e+07	1.12542e+07	1.126e+07	1.07621e+07	1.10281e+07
POS1218	Y	PC(42:7e)+H	PC(42:7e)+H	PC	(42:7e)	(42:7e)				C50 H89 O7 N1 P1	846.637	10.6811	0.0482419	1.18015e-08	4.42551e+06	2.97207e+06	3.18697e+06	3.82075e+06	2.48129e+06	2.91158e+06	4.28501e+06	3.68609e+06	7.14545e+06	6.94446e+06	6.73311e+06	8.42473e+06	1.14975e+06	2.06361e+06	919869	1.36971e+06	901036	1.11219e+06	4.43314e+06	5.86439e+06	5.07872e+06	4.55616e+06	7.66387e+06	3.64709e+06	4.02082e+06	4.14284e+06	3.6914e+06	3.95543e+06
POS128	Y	Cer(m18:0_17:0)+H	Cer(m35:0)+H	Cer	(m18:0_17:0)	(m18:0)	(17:0)			C35 H72 O2 N1	538.556	11.511	0.0482683	2.35119e-07	130508	103644	143263	97138.5	97165.9	68771.4	436308	330757	422494	784431	1.14178e+06	581033	125532	188974	206868	319367	130947	199625	226607	257252	308833	321338	376936	229733	257223	268119	244142	241951
POS1410	Y	PE(16:1_23:1)+H	PE(39:2)+H	PE	(16:1_23:1)	(16:1)	(23:1)			C44 H85 O8 N1 P1	786.601	9.75649	0.0186696	2.22948e-05	1.83096e+08	1.194e+08	1.53875e+08	1.3903e+08	1.28133e+08	1.30278e+08	1.89702e+08	1.47336e+08	2.49227e+08	1.65683e+08	2.47883e+08	2.5516e+08	9.95867e+07	1.38782e+08	1.0255e+08	1.23448e+08	8.10344e+07	1.03152e+08	1.85866e+08	2.06371e+08	1.99277e+08	1.92712e+08	3.29158e+08	1.76589e+08	1.74822e+08	1.74904e+08	1.68042e+08	1.7224e+08
POS1422	Y	PE(18:0e_22:0)+Na	PE(40:0e)+Na	PE	(18:0e_22:0)	(18:0e)	(22:0)			C45 H92 O7 N1 P1 Na1	812.65	13.0092	0.0284318	0.000216715	2.96607e+07	2.26895e+07	2.24413e+07	2.22494e+07	2.22238e+07	2.40879e+07	1.08245e+07	3.14801e+06	1.19167e+07	4.62865e+06	5.7643e+06	1.61432e+07	2.30063e+07	2.83901e+07	2.19326e+07	2.22157e+07	1.4792e+07	2.08365e+07	1.32108e+07	1.50911e+07	1.52026e+07	5.13415e+06	8.712e+06	4.02455e+06	1.876e+07	1.87696e+07	1.87951e+07	1.77227e+07
POS1450	Y	PE(18:1p_22:6)+Na	PE(40:7p)+Na	PE	(18:1p_22:6)	(18:1p)	(22:6)			C45 H76 O7 N1 P1 Na1	796.525	10.6388	0.0474325	1.30364e-11	2.61512e+06	2.37965e+06	2.21579e+06	2.65557e+06	2.42014e+06	2.36075e+06	5.67331e+06	4.90841e+06	6.50024e+06	6.16069e+06	5.90862e+06	6.04278e+06	2.85928e+06	4.22571e+06	2.53481e+06	3.94556e+06	2.60482e+06	3.34386e+06	6.3984e+06	7.00623e+06	6.56071e+06	6.20624e+06	7.20998e+06	6.38578e+06	5.25208e+06	4.78978e+06	4.78657e+06	4.78452e+06
POS148	Y	Cer(t16:0_16:0)+H-H2O	Cer(t32:0)+H-H2O	Cer	(t16:0_16:0)	(t16:0)	(16:0)			C32 H64 O3 N1	510.488	8.64209	0.0209665	0.000132701	3.52873e+06	2.64347e+06	2.65726e+06	2.85982e+06	2.52604e+06	2.70748e+06	3.2455e+06	2.29374e+06	6.02751e+06	3.91604e+06	4.44512e+06	5.04695e+06	6.76747e+06	7.57757e+06	6.54557e+06	7.0715e+06	4.63072e+06	5.4754e+06	4.28961e+06	4.03473e+06	3.28762e+06	3.86376e+06	5.97957e+06	2.91521e+06	4.19609e+06	4.2246e+06	4.06685e+06	4.05651e+06
POS151	Y	Cer(t18:0_16:0)+H-H2O	Cer(t34:0)+H-H2O	Cer	(t18:0_16:0)	(t18:0)	(16:0)			C34 H68 O3 N1	538.519	9.881	0.0549541	2.73594e-07	7.22814e+06	4.75357e+06	5.50213e+06	5.11063e+06	4.77916e+06	4.78664e+06	1.21784e+07	8.49532e+06	2.05372e+07	1.37447e+07	1.4344e+07	1.46034e+07	1.23527e+07	1.54473e+07	1.42586e+07	1.37929e+07	9.61608e+06	1.3301e+07	1.23511e+07	1.43097e+07	1.48134e+07	1.30288e+07	2.29294e+07	1.14138e+07	1.15252e+07	1.15825e+07	1.02597e+07	1.12234e+07
POS1628	Y	PS(18:0_20:1)+H	PS(38:1)+H	PS	(18:0_20:1)	(18:0)	(20:1)			C44 H85 O10 N1 P1	818.591	9.95422	0.0445524	7.06317e-09	1.09384e+08	7.74253e+07	7.9556e+07	7.37276e+07	7.23811e+07	7.70802e+07	1.48808e+08	1.15421e+08	2.47226e+08	2.10127e+08	1.91731e+08	2.21937e+08	4.03617e+07	5.71905e+07	4.22969e+07	5.09938e+07	2.85258e+07	4.48211e+07	1.42617e+08	1.57159e+08	1.57931e+08	1.44081e+08	2.86928e+08	1.17835e+08	1.07029e+08	1.14264e+08	1.0669e+08	1.16338e+08
POS163	Y	Cer(t18:1_22:0)+H-H2O	Cer(t40:1)+H-H2O	Cer	(t18:1_22:0)	(t18:1)	(22:0)			C40 H78 O3 N1	620.598	12.7349	0.15313	1.32027e-10	1.06114e+06	845419	1.22538e+06	773454	692764	803293	152437	105907	207087	234259	258468	248734	1.41545e+06	1.48903e+06	1.30479e+06	1.27974e+06	858536	1.25994e+06	163288	298945	184313	263162	351740	321025	686115	652523	690576	486786
POS2750	Y	TG(14:1e_17:1_23:1)+NH4	TG(54:3e)+NH4	TG	(14:1e_17:1_23:1)	(14:1e)	(17:1)	(23:1)		C57 H110 O5 N1	888.838	17.187	0.0797711	1.71316e-06	1.12855e+06	814532	937371	963267	867541	713330	290107	86559.7	168788	359659	170508	171685	277452	233519	425509	512379	75907	171272	129569	115769	95466.6	137202	139229	47903.2	350836	350256	350541	408792
POS2767	Y	TG(16:1_16:1_22:6)+NH4	TG(54:8)+NH4	TG	(16:1_16:1_22:6)	(16:1)	(16:1)	(22:6)		C57 H98 O6 N1	892.739	14.8144	0.379356	3.95666e-06	7.62383e+06	3.58393e+06	7.81426e+06	6.3574e+06	5.72787e+06	5.6116e+06	670843	36132.4	108233	569728	52847.5	207113	1.10986e+06	2.83216e+06	5.26441e+06	3.5692e+06	977962	1.87873e+06	22491.4	22235.8	16719.3	33547.2	122581	2.42512e+06	2.34829e+06	2.0304e+06	2.47195e+06	867606
POS2829	Y	TG(18:3e_16:0_22:6)+H	TG(56:9e)+H	TG	(18:3e_16:0_22:6)	(18:3e)	(16:0)	(22:6)		C59 H99 O5	887.749	16.7085	0.156276	3.19399e-05	2.15031e+06	1.01534e+06	1.93515e+06	1.70801e+06	669482	651787	954098	136405	324443	538953	608195	466029	413205	221041	578673	507892	153390	223734	186144	233810	97827.8	141804	207316	46350.7	382037	410357	381119	520744
POS2868	Y	TG(20:2e_19:1_19:1)+NH4	TG(58:4e)+NH4	TG	(20:2e_19:1_19:1)	(20:2e)	(19:1)	(19:1)		C61 H116 O5 N1	942.885	17.19	0.185046	1.31572e-06	2.66622e+06	1.7579e+06	2.19839e+06	2.18152e+06	2.17457e+06	1.99146e+06	1.01566e+06	642572	766237	1.68357e+06	844077	939936	919831	1.15765e+06	1.01732e+06	1.04798e+06	494409	995161	459993	285734	209273	387026	540479	70780.4	1.30525e+06	1.23811e+06	1.31337e+06	854894
POS289	Y	DG(6:0_22:6)+NH4	DG(28:6)+NH4	DG	(6:0_22:6)	(6:0)	(22:6)			C31 H52 O5 N1	518.384	2.30033	0.182987	0.000363994	2.44264e+06	1.48435e+06	2.32123e+06	1.72805e+06	1.33639e+06	1.21561e+06	3.00295e+06	3.30002e+06	1.89268e+06	1.47472e+06	3.61792e+06	2.5125e+06	861256	1.12197e+06	1.5366e+06	1.20597e+06	1.34081e+06	1.3577e+06	1.37929e+06	1.10031e+06	1.09405e+06	1.18062e+06	1.67373e+06	1.36013e+06	1.97316e+06	1.97416e+06	1.85169e+06	1.29428e+06
POS2980	Y	TG(20:3_22:6_22:6)+NH4	TG(64:15)+NH4	TG	(20:3_22:6_22:6)	(20:3)	(22:6)	(22:6)		C67 H104 O6 N1	1018.79	14.7697	0.403432	6.66588e-06	1.15153e+06	984768	987600	1.31603e+06	965995	883423	1.25538e+06	412450	1.07527e+06	899747	886966	943767	179255	500423	811685	859745	262228	340962	184358	218634	173660	240214	405915	138960	693800	641039	700107	225445
POS3012	Y	WE(8:0_19:3)+NH4	WE(27:3)+NH4	WE	(8:0_19:3)	(8:0)	(19:3)			H52 C27 O2 N1	422.399	5.83339	0.0282199	0.02623	261801	410009	311610	362526	294673	467705	1.36694e+06	2.10243e+06	405413	216058	1.2869e+06	326584	372527	225434	167415	334342	425298	159804	164934	354157	260786	348407	451274	220226	514473	485803	514437	514390
POS3015	Y	WE(14:0_16:3)+NH4	WE(30:3)+NH4	WE	(14:0_16:3)	(14:0)	(16:3)			H58 C30 O2 N1	464.446	7.34039	0.0586756	0.0136979	669318	630768	590230	575895	648812	1.74772e+06	3.18536e+06	2.71157e+06	2.11076e+06	860573	2.10523e+06	2.07505e+06	835542	2.29909e+06	651838	1.48122e+06	1.99235e+06	662678	795284	2.47704e+06	1.81463e+06	890499	1.00873e+06	1.56303e+06	1.57175e+06	1.57973e+06	1.39743e+06	1.57973e+06
POS42	Y	Cer(d16:0_18:0)+Na	Cer(d34:0)+Na	Cer	(d16:0_18:0)	(d16:0)	(18:0)			C34 H69 O3 N1 Na1	562.517	9.80234	0.04189	4.77242e-05	3.50908e+06	2.37803e+06	3.50828e+06	2.72374e+06	2.851e+06	2.85781e+06	5.18084e+06	3.96287e+06	8.42658e+06	6.47339e+06	6.43846e+06	8.33937e+06	3.75011e+06	4.9702e+06	4.6203e+06	4.63558e+06	2.675e+06	4.03171e+06	5.0252e+06	6.14264e+06	5.48374e+06	5.08074e+06	7.69589e+06	4.13937e+06	4.66669e+06	4.31277e+06	4.29757e+06	4.28777e+06
POS555	Y	LPC(16:0e)+H	LPC(16:0e)+H	LPC	(16:0e)	(16:0e)				C24 H53 O6 N1 P1	482.361	2.63906	0.0910468	0.0330868	1.76931e+07	1.79946e+06	3.11711e+08	2.02723e+07	1.57256e+07	2.06843e+07	1.50752e+07	1.05925e+07	1.88065e+07	2.31499e+07	1.71828e+07	2.23787e+07	2.20886e+08	3.5404e+08	1.37105e+07	2.82899e+08	2.33051e+08	2.12854e+08	1.91769e+08	7.52545e+06	1.16911e+07	1.31322e+08	1.41859e+08	6.11316e+06	1.4989e+07	1.72674e+07	1.39049e+07	1.54036e+07
POS580	Y	LPC(18:3e)+H	LPC(18:3e)+H	LPC	(18:3e)	(18:3e)				C26 H51 O6 N1 P1	504.345	2.12538	0.0212826	4.26009e-06	3.76947e+07	2.31508e+07	2.41675e+07	2.79894e+07	2.55101e+07	2.778e+07	1.46521e+07	1.73727e+07	2.36305e+07	2.42768e+07	2.6566e+07	4.24926e+07	1.53191e+07	2.4874e+07	1.52399e+07	1.80446e+07	1.55224e+07	1.47728e+07	1.3632e+07	8.87917e+06	1.13585e+07	8.93513e+06	1.03153e+07	7.2966e+06	2.02709e+07	2.02941e+07	1.94138e+07	1.97713e+07
POS598	Y	LPC(20:3)+H	LPC(20:3)+H	LPC	(20:3)	(20:3)				C28 H53 O7 N1 P1	546.355	1.78397	0.423444	0.00355031	3.73193e+06	2.11564e+06	3.2443e+06	2.30688e+06	2.91271e+06	2.69568e+06	437223	672239	1.07121e+06	848668	1.06069e+06	1.78386e+06	1.00513e+06	2.99658e+06	2.01835e+06	2.27744e+06	2.10631e+06	1.81031e+06	1.55927e+06	1.78797e+06	318488	1.05412e+06	2.64483e+06	1.59909e+06	2.30337e+06	668071	2.17488e+06	1.96758e+06
POS60	Y	Cer(d17:0_18:1)+Na	Cer(d35:1)+Na	Cer	(d17:0_18:1)	(d17:0)	(18:1)			C35 H69 O3 N1 Na1	574.517	8.89116	0.0422165	5.81101e-05	2.72304e+06	1.81452e+06	1.84554e+06	1.57303e+06	1.66933e+06	1.80118e+06	2.43041e+06	1.96356e+06	3.52851e+06	4.43874e+06	4.10372e+06	4.48844e+06	1.51751e+06	2.03975e+06	1.59637e+06	1.42755e+06	1.03487e+06	1.33172e+06	2.654e+06	2.99803e+06	2.7802e+06	3.02294e+06	5.40385e+06	2.40403e+06	2.5315e+06	2.32153e+06	2.37521e+06	2.31534e+06
POS646	Y	LPG(18:3e)+NH4	LPG(18:3e)+NH4	LPG	(18:3e)	(18:3e)				C24 H49 O8 N1 P1	510.319	2.64567	0.269225	6.7685e-06	7.21666e+06	6.90282e+06	4.05512e+06	1.20607e+07	1.08066e+07	1.33156e+07	1.88067e+06	1.42951e+06	2.77362e+06	2.67853e+06	2.73641e+06	3.27883e+06	4.78508e+06	6.69527e+06	4.33445e+06	2.75514e+06	1.84864e+06	1.55209e+06	1.98999e+06	1.37962e+06	1.86656e+06	1.693e+06	1.73134e+06	1.34616e+06	3.54096e+06	3.26395e+06	5.39336e+06	3.21232e+06
POS72	Y	Cer(d18:0_18:0)+H	Cer(d36:0)+H	Cer	(d18:0_18:0)	(d18:0)	(18:0)			C36 H74 O3 N1	568.566	11.4604	0.072136	9.21078e-08	1.52625e+06	867995	1.10134e+06	1.53923e+06	1.07588e+06	1.07763e+06	1.78106e+06	1.2324e+06	4.27767e+06	2.21098e+06	2.50327e+06	2.71938e+06	415009	584761	538577	564812	367855	502006	625825	772365	647031	673564	1.20124e+06	531422	1.1931e+06	1.3202e+06	1.13923e+06	1.13508e+06
POS732	Y	PC(8:0e_10:0)+H	PC(18:0e)+H	PC	(8:0e_10:0)	(8:0e)	(10:0)			C26 H55 O7 N1 P1	524.371	2.60604	0.0495572	1.55592e-08	1.76756e+08	1.39663e+08	1.3019e+08	1.25504e+08	1.30924e+08	1.45476e+08	5.81554e+07	6.25449e+07	9.46534e+07	9.35769e+07	1.03248e+08	1.32531e+08	8.75162e+07	1.06668e+08	1.04256e+08	8.92942e+07	6.93637e+07	6.88593e+07	4.61732e+07	3.44032e+07	4.44122e+07	3.46313e+07	3.61461e+07	2.4998e+07	9.34687e+07	9.40048e+07	8.42655e+07	8.99527e+07
POS734	Y	PC(12:1e_6:0)+H	PC(18:1e)+H	PC	(12:1e_6:0)	(12:1e)	(6:0)			C26 H53 O7 N1 P1	522.355	1.89921	0.0237563	4.64469e-06	2.1305e+08	1.34213e+08	1.96995e+08	1.45001e+08	1.9581e+08	1.58132e+08	5.18259e+07	5.76057e+07	7.01714e+07	8.08328e+07	8.51064e+07	1.27727e+08	1.73682e+08	1.63333e+08	1.49858e+08	1.70027e+08	1.17179e+08	1.17186e+08	9.42111e+07	6.74425e+07	8.13626e+07	6.65895e+07	8.04573e+07	3.85308e+07	1.17616e+08	1.17751e+08	1.16186e+08	1.11865e+08
POS821	Y	PC(14:0_14:1)+H	PC(28:1)+H	PC	(14:0_14:1)	(14:0)	(14:1)			C36 H71 O8 N1 P1	676.491	6.18709	0.0397422	1.80318e-05	816051	843016	694686	665341	673919	789437	479429	396328	404569	353984	664546	560890	652870	801342	672453	617998	416914	487789	308012	291317	264013	314797	467220	430079	611416	630442	583600	580114
NEG587	Y	PC(42:4e)-CH3	PC(42:4e)-CH3	PC	(42:4e)	(42:4e)				C49 H91 O7 N1 P1	836.654	13.8047	0.0573445	0.00224198	304120	192797	214387	185459	203710	219657	193897	140409	323848	337726	409256	439611	141533	231323	159934	134856	133571	144387	277042	350559	260347	323079	645130	262223	238988	208180	226070	230125
NEG630	Y	PE(18:1e_17:0)-H	PE(35:1e)-H	PE	(18:1e_17:0)	(18:1e)	(17:0)			C40 H79 O7 N1 P1	716.56	12.168	0.0451739	2.24364e-11	1.48233e+06	982682	1.09052e+06	1.10781e+06	995701	998615	339442	285389	604638	555226	521885	595456	327454	425929	356439	330048	253358	309645	20654.4	45790.1	32360	31571.6	136318	28618.5	497062	453045	461062	452867
NEG632	Y	PE(18:2e_17:1)-H	PE(35:3e)-H	PE	(18:2e_17:1)	(18:2e)	(17:1)			C40 H75 O7 N1 P1	712.529	10.3015	0.196934	7.79427e-06	919356	1.13616e+06	1.02403e+06	2.52936e+06	2.38799e+06	770715	188595	179847	401106	377328	449744	807284	1.3632e+06	704014	1.20102e+06	575637	502088	993184	260420	253443	171238	270496	347122	213467	549897	632252	388430	500099
POS1164	Y	PC(18:3_22:4)+H	PC(40:7)+H	PC	(18:3_22:4)	(18:3)	(22:4)			C48 H83 O8 N1 P1	832.585	9.7917	0.0530175	0.00100368	1.07156e+07	8.07377e+06	9.31178e+06	8.90679e+06	8.17931e+06	8.22654e+06	2.163e+07	1.50421e+07	2.37435e+07	2.10472e+07	2.3346e+07	2.10732e+07	7.08713e+06	8.92193e+06	6.91075e+06	2.94347e+07	5.45586e+06	6.82222e+06	1.52053e+07	1.66984e+07	1.74833e+07	1.45285e+07	1.88499e+07	7.80923e+06	1.4114e+07	1.42861e+07	1.2863e+07	1.45143e+07
POS834	Y	PC(19:0_11:2)+H	PC(30:2)+H	PC	(19:0_11:2)	(19:0)	(11:2)			C38 H73 O8 N1 P1	702.507	6.49833	0.0150735	4.00195e-11	2.7781e+06	2.1039e+06	2.31457e+06	2.0425e+06	2.0152e+06	2.01071e+06	340096	402302	486892	448603	316409	322786	1.55097e+06	2.19703e+06	1.82031e+06	2.3951e+06	1.31967e+06	1.69755e+06	330313	246864	102732	306747	164867	454829	1.19069e+06	1.1729e+06	1.15437e+06	1.15368e+06
NEG259	Y	Hex1Cer(m37:3+O)+HCOO	Hex1Cer(m37:3+O)+HCOO	Hex1Cer	(m37:3+O)	(m37:3+O)				C44 H80 O10 N1	782.579	9.16746	0.0262334	9.00527e-13	708097	480071	565428	453157	464576	413719	2.02854e+06	1.41802e+06	2.42612e+06	2.94627e+06	2.98068e+06	2.71716e+06	866677	873421	889086	796246	551968	906672	3.72738e+06	3.64625e+06	3.47013e+06	3.68986e+06	5.28907e+06	3.32665e+06	1.85746e+06	1.76192e+06	1.77008e+06	1.76022e+06
NEG747	Y	PI(22:0_18:3)-H	PI(40:3)-H	PI	(22:0_18:3)	(22:0)	(18:3)			C49 H88 O13 N0 P1	915.597	6.13741	0.004318	0.00371281	7.85388e+06	9.23715e+06	8.74265e+06	9.51872e+06	9.10384e+06	1.13451e+07	6.91182e+06	9.15465e+06	8.87737e+06	1.04453e+07	1.11642e+07	1.2218e+07	1.37653e+07	1.35236e+07	1.46329e+07	1.42441e+07	7.99312e+06	1.43184e+07	1.49681e+07	1.28172e+07	1.40123e+07	1.17414e+07	1.36675e+07	1.07335e+07	1.08036e+07	1.08046e+07	1.07171e+07	1.07314e+07
POS1087	Y	PC(38:8e)+H	PC(38:8e)+H	PC	(38:8e)	(38:8e)				C46 H79 O7 N1 P1	788.559	12.1973	0.018203	6.39884e-06	2.96902e+06	1.78729e+06	2.4096e+06	2.06718e+06	2.3727e+06	2.57703e+06	927543	1.05469e+06	1.38189e+06	1.30728e+06	1.35132e+06	2.54682e+06	2.00297e+06	2.42524e+06	1.82573e+06	1.857e+06	1.44047e+06	1.98042e+06	890758	862559	866801	867825	1.33481e+06	902210	1.69599e+06	1.63611e+06	1.63567e+06	1.63587e+06
POS1257	Y	PE(10:0e_10:4)+H	PE(20:4e)+H	PE	(10:0e_10:4)	(10:0e)	(10:4)			C25 H45 O7 N1 P1	502.293	1.47723	0.0261277	2.37679e-07	2.18493e+06	1.67756e+06	1.92093e+06	1.32032e+06	1.61808e+06	1.45127e+06	3.22607e+06	2.7448e+06	2.92414e+06	2.28282e+06	4.77054e+06	3.4978e+06	2.45382e+06	1.88458e+06	2.06206e+06	2.1849e+06	1.8054e+06	1.7548e+06	4.25024e+06	3.24495e+06	3.67158e+06	4.17132e+06	5.86157e+06	4.57393e+06	2.84216e+06	2.8452e+06	2.72347e+06	2.71269e+06
POS316	Y	DG(20:2e_12:2)+NH4	DG(32:4e)+NH4	DG	(20:2e_12:2)	(20:2e)	(12:2)			C35 H66 O4 N1	564.499	8.48369	0.0220473	0.000210837	1.01097e+07	7.04373e+06	8.08583e+06	8.06803e+06	6.93204e+06	7.65672e+06	3.84102e+06	3.28558e+06	7.71464e+06	5.56722e+06	5.35141e+06	7.11293e+06	8.54892e+06	1.14178e+07	8.95792e+06	1.06097e+07	6.40458e+06	8.13363e+06	3.60764e+06	4.72722e+06	4.74447e+06	4.28972e+06	6.95526e+06	3.50982e+06	7.00421e+06	6.78353e+06	6.68816e+06	6.68542e+06
POS845	Y	PC(32:0)+H	PC(32:0)+H	PC	(32:0)	(32:0)				C40 H81 O8 N1 P1	734.569	8.50134	0.0283998	0.00187768	2.58705e+07	2.75997e+07	2.21961e+07	2.97534e+07	1.81184e+07	2.04316e+07	1.09904e+07	8.68502e+06	1.4417e+07	1.7609e+07	1.69602e+07	1.77713e+07	2.21952e+07	2.23616e+07	1.7099e+07	1.86623e+07	1.65296e+07	2.12823e+07	1.45813e+07	1.50321e+07	1.28318e+07	1.42514e+07	2.36923e+07	1.16652e+07	1.74755e+07	1.7405e+07	1.64385e+07	1.73414e+07
POS900	Y	PC(16:1e_18:1)+H	PC(34:2e)+H	PC	(16:1e_18:1)	(16:1e)	(18:1)			C42 H83 O7 N1 P1	744.59	9.81523	0.0324548	6.24197e-08	2.50212e+06	1.47605e+06	1.91582e+06	2.46907e+06	1.6287e+06	2.55003e+06	5.3355e+06	3.87358e+06	6.54328e+06	6.82746e+06	7.80683e+06	6.41277e+06	1.41015e+06	2.4261e+06	1.41159e+06	2.49423e+06	1.41106e+06	1.5315e+06	3.92101e+06	4.42785e+06	4.6554e+06	4.35537e+06	8.21967e+06	3.84227e+06	3.49498e+06	3.27562e+06	3.43158e+06	3.5258e+06
POS282	Y	DG(26:4e)+H	DG(26:4e)+H	DG	(26:4e)	(26:4e)				C29 H51 O4	463.378	5.34649	0.309515	0.00471816	2.51782e+06	1.852e+06	1.90395e+06	1.50471e+06	1.34043e+06	1.72074e+06	1.07732e+06	989480	1.26687e+06	1.40865e+06	836520	1.7299e+06	647623	1.27763e+06	1.03311e+06	1.45672e+06	774346	1.00391e+06	796133	1.93714e+06	455860	756261	760716	300825	1.01695e+06	1.1997e+06	892292	1.74356e+06
POS1268	Y	PE(22:5e)+H	PE(22:5e)+H	PE	(22:5e)	(22:5e)				C27 H47 O7 N1 P1	528.308	1.53625	0.0202991	0.0153563	8.13318e+06	5.93231e+06	7.29078e+06	5.28942e+06	6.02831e+06	5.58587e+06	6.92787e+06	6.45642e+06	6.11977e+06	5.48114e+06	9.7002e+06	5.21233e+06	7.24891e+06	6.69132e+06	7.96605e+06	6.65097e+06	5.85209e+06	5.76613e+06	8.39336e+06	7.64909e+06	7.62096e+06	8.56008e+06	9.75456e+06	9.21006e+06	7.73191e+06	7.57771e+06	7.53958e+06	7.35881e+06
POS445	Y	DG(40:2)+Na	DG(40:2)+Na	DG	(40:2)	(40:2)				C43 H80 O5 Na1	699.59	14.132	0.0232115	0.0027482	1.73131e+06	2.14978e+06	2.27528e+06	1.71468e+06	2.32817e+06	1.59938e+06	2.02027e+06	932918	1.80465e+06	2.10139e+06	1.85297e+06	1.74062e+06	1.43888e+06	1.37599e+06	1.32301e+06	1.5801e+06	730671	904416	1.13022e+06	1.07554e+06	913015	1.20108e+06	1.67911e+06	853204	1.43468e+06	1.38606e+06	1.36706e+06	1.36574e+06
POS472	Y	DG(56:2)+NH4	DG(56:2)+NH4	DG	(56:2)	(56:2)				C59 H116 O5 N1	918.885	17.2515	0.272182	2.39299e-05	4.18059e+06	2.95635e+06	4.14828e+06	4.18199e+06	3.20562e+06	2.77013e+06	1.8599e+06	730225	1.1508e+06	2.82224e+06	1.40699e+06	1.27496e+06	1.34619e+06	1.4666e+06	2.74661e+06	2.65746e+06	890453	1.29505e+06	915039	976310	690257	907331	1.34788e+06	499225	2.14782e+06	2.10271e+06	2.15707e+06	1.11342e+06
NEG103	Y	Cer(d19:1_21:1)+HCOO	Cer(d40:2)+HCOO	Cer	(d19:1_21:1)	(d19:1)	(21:1)			C41 H78 O5 N1	664.589	12.7203	0.0376975	2.8996e-11	1.36977e+06	965504	1.53717e+06	1.07663e+06	944796	915441	158623	111530	264786	267258	258378	294798	1.61119e+06	1.64877e+06	1.61606e+06	1.5128e+06	1.08538e+06	1.42993e+06	267316	284986	246283	279894	472814	260900	803190	803244	743829	803379
NEG430	Y	PC(18:2e_12:1)+HCOO	PC(30:3e)+HCOO	PC	(18:2e_12:1)	(18:2e)	(12:1)			C39 H73 O9 N1 P1	730.503	7.51239	0.0382932	1.35454e-06	2.23195e+06	1.30167e+06	1.66947e+06	1.4625e+06	1.83418e+06	1.77251e+06	2.47791e+06	1.88799e+06	3.07123e+06	3.74828e+06	3.71302e+06	4.22898e+06	2.28754e+06	2.52624e+06	2.37964e+06	2.67899e+06	1.9303e+06	2.52374e+06	4.6507e+06	4.61204e+06	4.45843e+06	4.25167e+06	7.40681e+06	3.55687e+06	3.1734e+06	3.13552e+06	2.92581e+06	3.17318e+06
POS1119	Y	PC(39:5e)+H	PC(39:5e)+H	PC	(39:5e)	(39:5e)				C47 H87 O7 N1 P1	808.621	10.6645	0.135707	4.16143e-09	1.90957e+06	1.59116e+06	1.51835e+06	1.02479e+06	2.14814e+06	954605	7.84213e+06	5.05162e+06	1.11588e+07	9.24751e+06	8.95979e+06	8.17233e+06	929355	1.32305e+06	920585	1.32735e+06	433271	1.45176e+06	5.25845e+06	6.45949e+06	8.36641e+06	5.04103e+06	1.35687e+07	3.66522e+06	3.65504e+06	4.2775e+06	3.05792e+06	3.77039e+06
POS940	Y	PC(23:1_12:3)+H	PC(35:4)+H	PC	(23:1_12:3)	(23:1)	(12:3)			C43 H79 O8 N1 P1	768.554	9.13573	0.048147	5.13236e-05	1.34131e+07	9.8931e+06	1.23864e+07	1.02339e+07	9.63805e+06	1.10089e+07	9.97831e+06	1.0915e+07	1.48213e+07	1.25428e+07	1.69049e+07	1.67154e+07	8.51476e+06	1.00239e+07	7.90595e+06	1.01846e+07	6.78683e+06	7.66931e+06	1.34158e+07	1.32807e+07	1.30768e+07	1.52251e+07	1.65882e+07	1.43986e+07	1.25502e+07	1.28004e+07	1.15108e+07	1.27077e+07
POS966	Y	PC(36:4)+H	PC(36:4)+H	PC	(36:4)	(36:4)				C44 H81 O8 N1 P1	782.569	9.68813	0.0520207	0.000114269	5.82727e+07	4.06612e+07	4.80861e+07	4.56073e+07	3.95865e+07	4.20022e+07	5.66466e+07	4.55489e+07	6.75625e+07	6.41492e+07	6.78122e+07	6.63744e+07	3.52936e+07	4.85987e+07	3.44857e+07	4.38901e+07	2.82622e+07	3.50883e+07	5.42159e+07	5.7121e+07	5.8153e+07	5.38985e+07	7.76689e+07	4.89578e+07	5.28554e+07	5.28732e+07	5.0493e+07	5.71536e+07
NEG84	Y	Cer(d36:3+O)+HCOO	Cer(d36:3+O)+HCOO	Cer	(d36:3+O)	(d36:3+O)				C37 H68 O6 N1	622.505	8.96425	0.0227876	7.03973e-08	5.32484e+06	4.18729e+06	4.50552e+06	4.62558e+06	4.15525e+06	4.39987e+06	1.79726e+06	2.81801e+06	2.86759e+06	2.2914e+06	2.50845e+06	2.91308e+06	5.03722e+06	5.51467e+06	5.69389e+06	5.68356e+06	3.75892e+06	4.71574e+06	3.19569e+06	2.08501e+06	1.90873e+06	1.8773e+06	2.67016e+06	1.65266e+06	3.37704e+06	3.26276e+06	3.20431e+06	3.24083e+06
NEG506	Y	PC(17:1_20:5)+HCOO	PC(37:6)+HCOO	PC	(17:1_20:5)	(17:1)	(20:5)			C46 H79 O10 N1 P1	836.545	10.6354	0.0286923	0.0269455	1.46123e+06	1.14358e+06	1.13148e+06	936584	542291	984043	561828	264980	747883	777055	426337	756813	692196	1.24164e+06	1.07231e+06	886110	610304	1.04503e+06	784229	803901	816766	784801	1.61488e+06	855239	882999	834436	833959	834880
NEG818	Y	PS(38:7e)-H	PS(38:7e)-H	PS	(38:7e)	(38:7e)				C44 H73 O9 N1 P1	790.503	9.46787	0.0478237	0.00919881	777511	643485	622998	607441	596033	579030	478680	366479	590494	612175	709565	623417	832471	835909	858248	760342	656338	832708	726319	673703	602669	679949	1.11655e+06	705587	706158	706400	707606	640716
POS1472	Y	PE(20:4e_22:2)+Na	PE(42:6e)+Na	PE	(20:4e_22:2)	(20:4e)	(22:2)			C47 H84 O7 N1 P1 Na1	828.588	9.57925	0.0539713	1.60561e-08	3.17534e+06	2.94617e+06	3.17581e+06	3.31486e+06	2.56675e+06	2.78251e+06	3.75077e+06	2.84733e+06	5.2903e+06	5.34428e+06	4.90308e+06	4.66919e+06	2.07721e+06	3.06347e+06	2.14885e+06	2.48972e+06	1.52617e+06	2.09514e+06	6.51532e+06	6.76654e+06	7.3481e+06	6.64658e+06	8.56738e+06	5.25476e+06	4.14437e+06	3.69627e+06	4.14514e+06	4.09255e+06
POS519	Y	Hex1Cer(d37:3+O)+H	Hex1Cer(d37:3+O)+H	Hex1Cer	(d21:2_16:1+O)	(d21:2)	(16:1+O)			C43 H80 O9 N1	754.583	8.80501	0.0205645	4.05536e-05	5.23148e+07	3.27619e+07	3.63004e+07	3.20473e+07	3.23241e+07	3.4425e+07	5.18302e+07	3.70834e+07	7.5651e+07	7.41338e+07	8.05308e+07	8.09922e+07	3.01684e+07	3.92265e+07	3.00867e+07	3.17482e+07	1.95627e+07	2.8626e+07	5.07449e+07	5.76718e+07	5.37934e+07	5.76919e+07	9.71857e+07	4.85278e+07	4.98551e+07	4.82854e+07	4.80493e+07	4.75471e+07
POS751	Y	PC(10:1e_12:1)+H	PC(22:2e)+H	PC	(10:1e_12:1)	(10:1e)	(12:1)			C30 H59 O7 N1 P1	576.402	2.97246	0.0473447	0.000434804	1.55877e+07	1.3164e+07	1.27113e+07	1.22169e+07	1.5735e+07	1.61327e+07	7.45841e+06	5.91446e+06	8.81985e+06	8.8804e+06	9.74431e+06	1.25434e+07	1.1403e+07	1.28842e+07	1.10907e+07	1.29164e+07	8.88514e+06	6.97864e+06	6.77485e+06	7.21325e+06	1.02114e+07	8.01115e+06	6.72798e+06	3.87656e+06	1.10579e+07	1.02228e+07	1.07655e+07	9.96773e+06
NEG231	Y	Hex1Cer(d35:1+O)+HCOO	Hex1Cer(d35:1+O)+HCOO	Hex1Cer	(d35:1+O)	(d35:1+O)				C42 H80 O11 N1	774.574	9.0686	0.0456836	1.03343e-05	896497	391998	543456	390124	338896	447878	655846	643858	861733	917294	948831	906944	275116	439055	537587	354062	240773	388719	708026	1.0409e+06	919768	796158	1.20878e+06	896747	593198	595458	541558	595255
POS1056	Y	PC(18:0_20:5)+H	PC(38:5)+H	PC	(18:0_20:5)	(18:0)	(20:5)			C46 H83 O8 N1 P1	808.585	9.76578	0.0854614	0.0404779	2.14079e+07	1.62723e+07	1.79422e+07	1.99754e+07	1.63749e+07	1.4955e+07	3.15545e+07	1.42079e+07	1.94068e+07	2.85273e+07	1.5042e+07	1.83061e+07	8.84671e+06	1.74728e+07	1.5832e+07	1.58126e+07	1.31558e+07	9.93092e+06	2.12403e+07	1.56782e+07	1.86513e+07	2.16469e+07	1.94705e+07	1.26429e+07	2.00036e+07	1.7469e+07	2.11042e+07	2.10451e+07
POS747	Y	PC(21:3e)+H	PC(21:3e)+H	PC	(21:3e)	(21:3e)				C29 H55 O7 N1 P1	560.371	2.15224	0.0915285	1.38677e-09	7.07962e+06	3.67883e+06	3.97117e+06	4.66052e+06	4.06978e+06	5.24532e+06	1.47874e+06	1.63414e+06	3.07443e+06	2.87773e+06	2.92072e+06	4.76379e+06	1.58392e+06	3.32772e+06	1.50044e+06	2.31527e+06	1.83699e+06	1.46324e+06	309133	235248	516492	71332.2	192157	85748.6	2.43913e+06	2.02603e+06	2.11321e+06	2.02384e+06
POS935	Y	PC(17:1_18:2)+H	PC(35:3)+H	PC	(17:1_18:2)	(17:1)	(18:2)			C43 H81 O8 N1 P1	770.569	10.671	0.0470862	0.0212601	6.45126e+06	4.79426e+06	3.07884e+06	4.67157e+06	3.37612e+06	4.23468e+06	1.90863e+06	845029	3.38487e+06	3.28036e+06	1.53917e+06	3.12349e+06	3.38455e+06	5.08309e+06	3.93562e+06	4.21001e+06	2.22825e+06	4.38687e+06	3.63301e+06	3.87875e+06	3.3283e+06	3.55723e+06	9.16538e+06	2.66911e+06	3.78749e+06	3.45399e+06	3.47189e+06	3.44002e+06
NEG218	Y	Hex1Cer(d32:1+O)+HCOO	Hex1Cer(d32:1+O)+HCOO	Hex1Cer	(d32:1+O)	(d32:1+O)				C39 H74 O11 N1	732.527	7.23126	0.0456784	0.0119205	531256	253174	397235	270513	279792	334745	551795	358387	693980	697433	914066	763208	375657	415136	487767	430052	212987	396794	540475	469065	425585	481258	1.40504e+06	399365	423667	379429	398673	406719
NEG601	Y	PC(53:2)-CH3	PC(53:2)-CH3	PC	(53:2)	(53:2)				C60 H115 O8 N1 P1	1008.84	16.0457	0.0897066	7.79478e-11	521998	303476	429204	385399	381379	348035	105132	132586	108197	104566	202643	173452	254848	252158	285874	195285	279865	217943	34733.8	59344.7	17926.2	25870.6	41724.1	13411.4	202046	197239	232091	190286
NEG629	Y	PE(16:1e_18:2)-H	PE(34:3e)-H	PE	(16:1e_18:2)	(16:1e)	(18:2)			C39 H73 O7 N1 P1	698.513	9.92096	0.0251302	2.35918e-07	892321	499332	501256	452532	481624	405390	102382	93652.9	270324	203919	190642	239223	507503	484573	451293	544662	434651	407170	19125.9	23479.5	84098.4	25902	177391	67829	317108	309826	300989	301259
POS229	Y	DG(10:0_11:2)+NH4	DG(21:2)+NH4	DG	(10:0_11:2)	(10:0)	(11:2)			C24 H46 O5 N1	428.337	1.42189	0.0858165	2.87266e-07	1.99761e+06	1.34167e+06	1.43609e+06	1.70443e+06	1.78704e+06	2.28708e+06	1.18288e+06	1.27308e+06	724427	1.38898e+06	2.2998e+06	1.53108e+06	6.50025e+06	4.1619e+06	7.33597e+06	3.32045e+06	2.61766e+06	3.64623e+06	986672	1.19676e+06	690748	1.04238e+06	911694	734946	3.00396e+06	2.57393e+06	2.6463e+06	2.47778e+06
POS440	Y	DG(38:7e)+H	DG(38:7e)+H	DG	(38:7e)	(38:7e)				C41 H69 O4	625.519	7.68172	0.0420022	1.18793e-06	4.34997e+06	2.94585e+06	3.48427e+06	3.60495e+06	3.51507e+06	3.45503e+06	5.1519e+06	4.44565e+06	6.3656e+06	5.84239e+06	7.01163e+06	6.88455e+06	1.97888e+06	3.30311e+06	2.28362e+06	2.7085e+06	1.5403e+06	2.08426e+06	3.93915e+06	4.04115e+06	4.7426e+06	3.71801e+06	6.82312e+06	3.67326e+06	4.05992e+06	3.79941e+06	3.87134e+06	3.67278e+06
NEG101	Y	Cer(d20:0_20:1)+HCOO	Cer(d40:1)+HCOO	Cer	(d20:0_20:1)	(d20:0)	(20:1)			C41 H80 O5 N1	666.604	13.2904	0.00839238	0.00890893	1.38607e+06	885227	1.39685e+06	988526	895749	901777	695967	485109	903319	872955	1.19531e+06	947102	1.3014e+06	1.46177e+06	1.61774e+06	1.49112e+06	1.18702e+06	1.49401e+06	819835	869391	782066	964106	1.7648e+06	774579	1.05612e+06	1.05611e+06	1.03831e+06	1.04489e+06
NEG48	Y	CL(21:0_22:6_22:5_22:6)-H	CL(87:17)-H	CL	(21:0_22:6_22:5_22:6)	(21:0)	(22:6)	(22:5)	(22:6)	C96 H153 O17 P2	1640.06	10.2968	0.0680547	0.000131098	776707	806198	746592	750986	838088	672215	727808	559270	850117	847945	912702	847798	935995	963508	947877	829638	767795	842922	1.1224e+06	1.00315e+06	1.01742e+06	1.08861e+06	1.08876e+06	1.07557e+06	1.07384e+06	967374	1.02344e+06	917638
NEG436	Y	PC(16:0e_16:0)+HCOO	PC(32:0e)+HCOO	PC	(16:0e_16:0)	(16:0e)	(16:0)			C41 H83 O9 N1 P1	764.581	10.2718	0.0160378	0.00631521	4.70324e+06	3.34373e+06	3.89758e+06	3.48331e+06	3.25562e+06	3.65007e+06	3.14308e+06	2.47122e+06	3.17964e+06	3.29262e+06	4.46391e+06	3.90412e+06	2.58684e+06	2.73354e+06	2.52368e+06	2.13871e+06	2.07641e+06	2.48063e+06	3.13135e+06	3.13259e+06	2.66682e+06	3.32139e+06	5.95975e+06	2.92743e+06	3.24051e+06	3.31943e+06	3.20926e+06	3.20912e+06
NEG716	Y	PE(35:1_22:6)-H	PE(57:7)-H	PE	(35:1_22:6)	(35:1)	(22:6)			C62 H109 O8 N1 P1	1026.79	14.9206	0.247443	0.0110498	415945	234370	326380	261262	84782.6	160666	145003	105108	129714	74623.5	117326	229194	112036	112355	84476.1	167543	125851	145348	67392.5	85429.1	100640	54375.9	126191	152723	139750	259261	232872	246760
NEG734	Y	PI(18:0_18:3)-H	PI(36:3)-H	PI	(18:0_18:3)	(18:0)	(18:3)			C45 H80 O13 N0 P1	859.534	4.13366	0.0383801	0.00622974	317841	420092	294336	474047	375406	407649	233023	282166	401772	354241	485161	368582	552677	739437	645522	558825	327833	602821	571384	429800	783880	409843	574822	437650	434560	449516	410087	438377
POS1026	Y	PC(17:1_20:5)+H	PC(37:6)+H	PC	(17:1_20:5)	(17:1)	(20:5)			C45 H79 O8 N1 P1	792.554	9.36514	0.0184446	2.82738e-08	2.05781e+07	1.39915e+07	1.50897e+07	1.35325e+07	1.80072e+07	1.81702e+07	3.22377e+06	2.3324e+06	4.83491e+06	5.46535e+06	6.38242e+06	7.45789e+06	2.22677e+07	3.25618e+07	2.5267e+07	2.3066e+07	1.32196e+07	2.28432e+07	6.71687e+06	8.54802e+06	7.07619e+06	7.42383e+06	1.09482e+07	7.298e+06	1.24915e+07	1.25147e+07	1.21202e+07	1.21009e+07
POS1385	Y	PE(20:4e_17:1)+H	PE(37:5e)+H	PE	(20:4e_17:1)	(20:4e)	(17:1)			C42 H77 O7 N1 P1	738.543	10.1779	0.0874593	0.00813083	2.11511e+07	2.05048e+07	1.87385e+07	1.86603e+07	2.09725e+07	1.8524e+07	1.79133e+07	1.73671e+07	2.0035e+07	2.06625e+07	2.66642e+07	2.61994e+07	2.4381e+07	2.35016e+07	2.54833e+07	2.37471e+07	1.87426e+07	2.04428e+07	2.61179e+07	2.41109e+07	2.28825e+07	2.77608e+07	2.96678e+07	2.49987e+07	2.30932e+07	2.30879e+07	2.31059e+07	1.92251e+07
POS1680	Y	PS(42:5)+Na	PS(42:5)+Na	PS	(42:5)	(42:5)				C48 H84 O10 N1 P1 Na1	888.573	11.2508	0.110816	0.000425658	3.79697e+06	3.23899e+06	3.24888e+06	3.18037e+06	3.55958e+06	3.33074e+06	4.18141e+06	3.48937e+06	3.72659e+06	5.05224e+06	4.3478e+06	5.64392e+06	3.69816e+06	5.97255e+06	3.59141e+06	3.51678e+06	4.05294e+06	3.25912e+06	5.51171e+06	4.75309e+06	5.32645e+06	5.34617e+06	6.3012e+06	5.01102e+06	4.43771e+06	4.55464e+06	3.57461e+06	4.55821e+06
POS399	Y	DG(16:0_20:4)+NH4	DG(36:4)+NH4	DG	(16:0_20:4)	(16:0)	(20:4)			C39 H72 O5 N1	634.541	10.8563	0.114887	0.000279757	1.1838e+06	940846	1.07759e+06	1.16317e+06	1.12141e+06	768952	1.0789e+06	556678	997784	905451	865909	1.00095e+06	573805	516297	701137	689119	343398	437519	515582	612393	778308	618135	830944	403784	784153	810961	664864	881525
POS742	Y	PC(8:0e_12:1)+Na	PC(20:1e)+Na	PC	(8:0e_12:1)	(8:0e)	(12:1)			C28 H56 O7 N1 P1 Na1	572.369	2.71212	0.0530068	1.30822e-10	3.34701e+07	2.20555e+07	2.48607e+07	1.98473e+07	2.31332e+07	2.37404e+07	4.21619e+06	4.04963e+06	5.85477e+06	6.72696e+06	8.82209e+06	1.14914e+07	1.32125e+07	1.61126e+07	1.28385e+07	1.32703e+07	8.71238e+06	1.01091e+07	3.39987e+06	2.7363e+06	3.02684e+06	2.91234e+06	3.57279e+06	1.9265e+06	1.04105e+07	1.10988e+07	9.83761e+06	1.00725e+07
POS748	Y	PC(21:5e)+H	PC(21:5e)+H	PC	(21:5e)	(21:5e)				C29 H51 O7 N1 P1	556.34	1.31484	0.0219502	2.45011e-07	2.89469e+06	1.76976e+06	2.67207e+06	1.74837e+06	2.06398e+06	1.92293e+06	845657	803949	1.06161e+06	1.13242e+06	1.41837e+06	918416	3.41685e+06	2.60575e+06	2.53671e+06	2.60439e+06	2.42967e+06	2.61663e+06	1.1728e+06	1.52165e+06	1.18788e+06	2.02906e+06	1.87234e+06	1.4886e+06	1.89422e+06	1.89765e+06	1.82585e+06	1.82464e+06
POS875	Y	PC(33:2)+H	PC(33:2)+H	PC	(33:2)	(33:2)				C41 H79 O8 N1 P1	744.554	8.65521	0.0439812	3.12621e-05	4.21553e+06	3.32597e+06	4.66e+06	3.06958e+06	3.22152e+06	3.20431e+06	3.55533e+06	3.04e+06	5.47337e+06	5.55434e+06	4.72798e+06	7.26555e+06	3.13232e+06	2.01688e+06	1.79419e+06	2.50342e+06	1.21784e+06	1.35692e+06	4.92972e+06	4.91774e+06	4.71628e+06	3.30647e+06	5.29827e+06	3.96805e+06	3.87712e+06	3.54717e+06	3.66988e+06	3.52713e+06
POS878	Y	PC(22:1_11:2)+H	PC(33:3)+H	PC	(22:1_11:2)	(22:1)	(11:2)			C41 H77 O8 N1 P1	742.538	8.83016	0.102893	0.00112334	1.18242e+07	6.07498e+06	7.22872e+06	6.0597e+06	6.22531e+06	5.71453e+06	2.60034e+06	2.5783e+06	3.27033e+06	3.04667e+06	3.83282e+06	4.04415e+06	4.76186e+06	5.50411e+06	4.3722e+06	1.98278e+07	3.33025e+06	3.65535e+06	2.84004e+06	2.5723e+06	2.58548e+06	2.7822e+06	3.82412e+06	2.56086e+06	4.73081e+06	4.70716e+06	3.80093e+06	4.73825e+06
POS936	Y	PC(35:3e)+Na	PC(35:3e)+Na	PC	(35:3e)	(35:3e)				C43 H82 O7 N1 P1 Na1	778.572	8.35295	0.0432872	0.000136826	3.24145e+07	2.22556e+07	2.68696e+07	2.66856e+07	2.73237e+07	2.81068e+07	2.50383e+07	2.16759e+07	3.55258e+07	3.65917e+07	3.64341e+07	4.42608e+07	2.18502e+07	3.39628e+07	1.93414e+07	3.07445e+07	1.90095e+07	2.3622e+07	3.77547e+07	5.5657e+07	4.41182e+07	4.39692e+07	6.42495e+07	4.36617e+07	3.48379e+07	3.25696e+07	3.51478e+07	3.23835e+07
NEG166	Y	Cer(t18:1_17:1)+HCOO	Cer(t35:2)+HCOO	Cer	(t18:1_17:1)	(t18:1)	(17:1)			C36 H68 O6 N1	610.505	8.96874	0.0601487	6.94859e-05	962530	1.08265e+06	760511	1.40855e+06	1.44626e+06	1.25977e+06	1.02248e+06	1.08513e+06	1.37084e+06	1.56746e+06	965523	885149	1.93014e+06	2.39029e+06	1.81095e+06	2.32743e+06	1.704e+06	1.86361e+06	1.19289e+06	1.4546e+06	1.15327e+06	1.35526e+06	1.10241e+06	1.19259e+06	1.43536e+06	1.43699e+06	1.623e+06	1.46522e+06
NEG92	Y	Cer(d18:0_20:1)+HCOO	Cer(d38:1)+HCOO	Cer	(d18:0_20:1)	(d18:0)	(20:1)			C39 H76 O5 N1	638.573	11.5995	0.0116654	7.28756e-08	254905	217329	239174	177250	153477	193676	187461	131114	301302	266741	394701	402959	598989	786644	769086	685013	424912	661758	680881	786703	640941	718398	1.07033e+06	695579	469059	458460	458278	458181
POS2886	Y	TG(16:0e_20:2_22:6)+Na	TG(58:8e)+Na	TG	(16:0e_20:2_22:6)	(16:0e)	(20:2)	(22:6)		C61 H104 O5 Na1	939.778	16.7833	0.143385	8.32768e-08	2.00643e+06	2.50552e+06	1.71044e+06	2.26888e+06	1.4837e+06	1.70664e+06	1.11678e+06	400095	857010	899935	831594	811541	900464	980817	1.22988e+06	975796	315596	462258	259963	236975	156064	235669	385775	124243	858619	853242	855381	1.12006e+06
POS2498	Y	TG(16:0e_6:0_22:6)+H	TG(44:6e)+H	TG	(16:0e_6:0_22:6)	(16:0e)	(6:0)	(22:6)		C47 H81 O5	725.608	14.1232	0.0384616	1.12433e-07	2.42548e+06	2.04171e+06	1.87489e+06	1.52536e+06	1.47122e+06	1.8257e+06	802414	444189	693620	930164	983901	1.08356e+06	798767	906767	766016	824659	477323	631271	508176	447836	384940	491463	717819	365973	967646	967815	891030	948569
NEG511	Y	PC(38:3)+HCOO	PC(38:3)+HCOO	PC	(38:3)	(38:3)				C47 H87 O10 N1 P1	856.607	8.00834	0.0369904	0.00500429	4.05229e+06	1.78736e+06	4.18462e+06	1.16535e+06	2.04994e+06	2.29469e+06	1.86621e+06	1.57331e+06	2.04743e+06	1.65285e+06	4.43737e+06	2.94886e+06	2.64877e+06	2.95372e+06	2.34431e+06	2.50959e+06	2.20705e+06	2.07542e+06	1.07447e+06	1.26814e+06	1.11926e+06	1.07711e+06	1.81934e+06	994072	2.04235e+06	1.98618e+06	2.1613e+06	2.02153e+06
NEG614	Y	PC(56:5)-CH3	PC(56:5)-CH3	PC	(56:5)	(56:5)				C63 H115 O8 N1 P1	1044.84	15.7589	0.0381514	4.71766e-05	97708.7	32659.8	113367	66219.9	54806.1	45749.7	123864	94101.3	163604	121418	208727	225927	50075.8	61100.8	60845.3	46530.6	58643	40347	111683	81925.5	88731.1	83297	112938	117563	85756.8	91266.2	87632.3	83405.9
NEG778	Y	PS(35:4e)-H	PS(35:4e)-H	PS	(35:4e)	(35:4e)				C41 H73 O9 N1 P1	754.503	10.1505	0.139662	1.0365e-07	525131	340497	569489	424010	408399	357016	205660	281602	262505	239674	226220	236540	310969	472370	409990	377423	323003	429098	94460.8	115618	140906	154856	258038	107500	289211	275125	234407	329901
POS1012	Y	PC(17:0_20:4)+H	PC(37:4)+H	PC	(17:0_20:4)	(17:0)	(20:4)			C45 H83 O8 N1 P1	796.585	10.2367	0.111672	0.00098046	7.95867e+06	4.14244e+06	5.35617e+06	5.85273e+06	3.55689e+06	5.74042e+06	8.05071e+06	4.76209e+06	8.55202e+06	8.64195e+06	7.74566e+06	8.98018e+06	3.62735e+06	6.88608e+06	2.94841e+06	1.18343e+06	3.76104e+06	3.26434e+06	7.15013e+06	7.01556e+06	9.04764e+06	6.06415e+06	1.09314e+07	6.97587e+06	5.06797e+06	6.48973e+06	6.48219e+06	6.23731e+06
POS1421	Y	PE(32:0_8:0)+Na	PE(40:0)+Na	PE	(32:0_8:0)	(32:0)	(8:0)			C45 H90 O8 N1 P1 Na1	826.63	10.6941	0.309752	0.00330206	1.42534e+06	1.26004e+06	1.1575e+06	1.4605e+06	960089	1.02845e+06	1.31571e+06	848446	2.13727e+06	1.62811e+06	2.73496e+06	2.50405e+06	1.57369e+06	1.38377e+06	1.23106e+06	1.36148e+06	697514	859507	2.15936e+06	1.85832e+06	4.3967e+06	1.90818e+06	6.74094e+06	1.91427e+06	1.85832e+06	3.19189e+06	1.84537e+06	1.82236e+06
POS159	Y	Cer(t20:0_17:0)+H-H2O	Cer(t37:0)+H-H2O	Cer	(t20:0_17:0)	(t20:0)	(17:0)			C37 H74 O3 N1	580.566	11.6544	0.137713	1.74966e-06	591117	419265	432644	488975	411529	453924	830071	895841	1.65867e+06	1.36903e+06	1.40956e+06	1.88028e+06	547469	880316	649359	697526	413252	639082	997692	1.40542e+06	863353	1.10453e+06	1.92994e+06	1.05963e+06	897425	858212	901120	660496
POS187	Y	ChE(22:5)+NH4	ChE(22:5)+NH4	ChE	(22:5)	(22:5)				C49 H82 O2 N1	716.634	16.3377	0.0185711	2.704e-06	424832	381616	290008	170910	241929	295225	864637	697707	1.09691e+06	1.01759e+06	939689	1.59208e+06	196987	180831	229577	254403	26204.1	119568	1.36842e+06	1.97467e+06	849318	554413	914865	707963	597368	593918	600796	576100
POS280	Y	DG(26:3e)+NH4	DG(26:3e)+NH4	DG	(26:3e)	(26:3e)				C29 H56 O4 N1	482.42	4.00732	0.0840282	5.0993e-06	883273	110851	805395	410833	532471	449395	2.51173e+06	1.49447e+06	1.09314e+06	3.51001e+06	2.16687e+06	2.19919e+06	1.21075e+06	1.70657e+06	533227	1.16102e+06	470933	568374	3.24237e+06	3.37047e+06	3.87211e+06	3.00905e+06	4.84383e+06	2.59166e+06	2.05658e+06	2.12433e+06	2.43988e+06	2.06049e+06
POS349	Y	DG(16:0_18:2)+Na	DG(34:2)+Na	DG	(16:0_18:2)	(16:0)	(18:2)			C37 H68 O5 Na1	615.496	11.0845	0.0279197	0.0102304	3.22922e+06	5.5143e+06	9.10584e+06	1.00601e+07	4.81844e+07	8.94846e+06	2.05025e+06	1.7167e+06	2.01582e+07	1.50018e+06	2.65828e+06	2.10081e+06	2.28866e+06	2.39513e+06	5.60202e+06	3.91272e+06	2.74799e+06	3.24399e+06	3.4982e+06	1.86278e+06	2.89923e+06	2.46707e+06	1.64645e+06	1.55446e+06	9.24692e+06	9.12715e+06	8.95145e+06	9.56269e+06
POS454	Y	DG(18:1_22:6)+Na	DG(40:7)+Na	DG	(18:1_22:6)	(18:1)	(22:6)			C43 H70 O5 Na1	689.512	10.5681	0.0403016	5.28384e-08	6.4236e+06	4.9443e+06	5.71676e+06	6.00503e+06	5.16714e+06	4.73943e+06	2.77802e+06	1.09902e+06	2.0277e+06	2.06713e+06	1.94263e+06	2.03242e+06	2.45239e+06	2.95469e+06	3.50458e+06	3.20786e+06	1.45076e+06	2.06051e+06	1.26263e+06	1.36978e+06	1.04459e+06	1.40967e+06	1.68353e+06	810199	2.87748e+06	2.86734e+06	2.67971e+06	2.94759e+06
POS516	Y	Hex1Cer(d37:2+2O)+H-H2O	Hex1Cer(d37:2+2O)+H-H2O	Hex1Cer	(d37:2+2O)	(d37:2+2O)				C43 H80 O9 N1	754.583	8.86566	0.124589	0.000106165	1.83606e+07	1.43176e+07	1.24934e+07	1.19113e+07	1.21953e+07	1.24787e+07	2.23985e+07	1.58428e+07	2.95883e+07	2.98866e+07	3.80196e+07	5.41021e+07	1.57724e+07	1.53489e+07	1.38606e+07	1.27797e+07	7.1229e+06	1.06416e+07	2.46271e+07	2.47136e+07	2.73599e+07	2.59049e+07	6.52081e+07	2.12358e+07	2.91337e+07	3.0514e+07	3.05889e+07	2.31438e+07
POS741	Y	PC(19:5e)+H	PC(19:5e)+H	PC	(19:5e)	(19:5e)				C27 H47 O7 N1 P1	528.308	1.53982	0.0202826	0.0142024	8.13389e+06	5.93155e+06	7.29067e+06	5.28986e+06	6.02863e+06	5.58564e+06	6.92868e+06	6.45694e+06	6.12011e+06	5.48171e+06	9.70042e+06	8.61182e+06	7.24887e+06	6.69197e+06	7.19624e+06	6.65189e+06	5.85273e+06	5.76632e+06	8.42435e+06	7.64952e+06	7.62191e+06	8.56054e+06	9.6068e+06	9.21023e+06	7.73178e+06	7.57849e+06	7.53989e+06	7.35906e+06
POS743	Y	PC(8:1e_12:3)+H	PC(20:4e)+H	PC	(8:1e_12:3)	(8:1e)	(12:3)			C28 H51 O7 N1 P1	544.34	1.40045	0.0473609	1.26295e-05	1.54632e+07	9.81045e+06	1.15014e+07	1.21562e+07	9.68617e+06	1.04604e+07	1.44721e+07	1.18652e+07	1.65847e+07	1.46514e+07	2.09905e+07	1.69478e+07	1.88027e+07	1.37316e+07	1.53593e+07	1.27864e+07	1.2603e+07	1.41191e+07	2.16468e+07	2.1094e+07	1.89082e+07	3.11986e+07	3.0634e+07	2.09427e+07	1.78057e+07	1.63533e+07	1.62367e+07	1.6132e+07
POS2930	Y	TG(18:0_20:2_22:3)+NH4	TG(60:5)+NH4	TG	(18:0_20:2_22:3)	(18:0)	(20:2)	(22:3)		C63 H116 O6 N1	982.88	16.7185	0.13458	0.00699894	1.0348e+07	3.29385e+06	7.14347e+06	1.60196e+07	9.98232e+06	9.30239e+06	8.36792e+06	3.07845e+06	4.80159e+06	3.52364e+06	5.73882e+06	5.46098e+06	2.73907e+06	5.45996e+06	6.07697e+06	6.97492e+06	2.71712e+06	3.09394e+06	3.1321e+06	3.05705e+06	4.44907e+06	3.26044e+06	4.74348e+06	1.49886e+06	5.3242e+06	6.79013e+06	6.18869e+06	5.08656e+06
POS2629	Y	TG(16:1_14:0_20:4)+NH4	TG(50:5)+NH4	TG	(16:1_14:0_20:4)	(16:1)	(14:0)	(20:4)		C53 H96 O6 N1	842.723	15.018	0.373403	1.2336e-05	1.49657e+06	791431	1.50841e+06	1.22482e+06	987044	1.02936e+06	176188	18366.8	25232.6	115072	25885.8	79018.8	304648	1.67632e+06	1.01708e+06	637507	139185	275312	285981	186362	17509.2	243249	89399.8	72132.6	525433	496611	533817	193559
POS2938	Y	TG(60:8e)+NH4	TG(60:8e)+NH4	TG	(60:8e)	(60:8e)				C63 H112 O5 N1	962.854	16.7862	0.309778	1.08881e-06	8.23037e+06	5.02057e+06	4.6584e+06	7.40383e+06	4.47172e+06	6.37278e+06	3.12291e+06	1.33922e+06	2.47199e+06	3.77153e+06	2.63681e+06	2.21679e+06	1.32812e+06	1.60211e+06	4.21976e+06	4.33721e+06	1.08976e+06	1.29599e+06	681934	897385	771654	721722	1.19567e+06	297102	3.57289e+06	3.56563e+06	3.57832e+06	1.65591e+06
NEG106	Y	Cer(d24:1_17:1)+HCOO	Cer(d41:2)+HCOO	Cer	(d24:1_17:1)	(d24:1)	(17:1)			C42 H80 O5 N1	678.604	13.2555	0.0143424	2.19957e-06	265602	195103	264176	203796	161580	169069	83181.2	66436.9	97830.2	96063.4	129083	119014	268334	308311	324982	314353	180847	287585	149033	139151	138683	131266	264747	119135	173683	173722	168510	171400
NEG140	Y	Cer(m18:0_18:1+O)+HCOO	Cer(m36:1+O)+HCOO	Cer	(m18:0_18:1+O)	(m18:0)	(18:1+O)			C37 H72 O5 N1	610.542	10.8616	0.0318297	1.04278e-06	378176	256789	306267	359066	237060	266653	614991	504998	1.00481e+06	735740	914761	1.1632e+06	595832	743261	704231	636567	455003	624840	754816	859532	788328	783251	1.52982e+06	697719	648716	607448	614865	607394
NEG34	Y	CL(23:0_22:6_18:0_18:0)-2H	CL(81:6)-2H	CL	(23:0_22:6_18:0_18:0)	(23:0)	(22:6)	(18:0)	(18:0)	C90 H162 O17 P2	788.565	10.6589	0.0102135	0.0156356	2.38922e+07	1.71951e+07	1.77745e+07	2.14188e+07	1.91318e+07	2.26379e+07	1.77446e+07	1.41113e+07	2.54738e+07	2.63389e+07	2.69155e+07	2.82683e+07	2.01357e+07	2.92746e+07	2.32326e+07	2.45049e+07	1.6835e+07	2.21037e+07	2.66322e+07	3.03212e+07	2.97177e+07	2.92888e+07	4.59859e+07	2.54203e+07	2.34856e+07	2.36087e+07	2.3052e+07	2.33928e+07
POS2762	Y	TG(16:0e_16:0_22:6)+Na	TG(54:6e)+Na	TG	(16:0e_16:0_22:6)	(16:0e)	(16:0)	(22:6)		C57 H100 O5 Na1	887.746	16.7153	0.0925717	8.71452e-06	2.15793e+06	943168	1.89872e+06	1.5553e+06	697780	1.39743e+06	1.05499e+06	130784	294796	497180	559587	415695	401200	229153	526387	559926	164963	199304	149128	210055	142960	127755	194761	41475.3	419766	419406	421755	501876
NEG260	Y	Hex1Cer(m18:1_22:5)+HCOO	Hex1Cer(m40:6)+HCOO	Hex1Cer	(m18:1_22:5)	(m18:1)	(22:5)			C47 H80 O9 N1	802.584	11.7175	0.0330199	0.00163072	9.43335e+06	5.63067e+06	7.26176e+06	6.68592e+06	5.91449e+06	6.54695e+06	6.93829e+06	4.85067e+06	1.38396e+07	9.32838e+06	1.13646e+07	1.07951e+07	5.04374e+06	7.68994e+06	5.80662e+06	5.85683e+06	4.43467e+06	5.77085e+06	9.02848e+06	1.24701e+07	1.16722e+07	9.9012e+06	1.68442e+07	8.16229e+06	6.94734e+06	6.78381e+06	6.89352e+06	6.44913e+06
NEG69	Y	Cer(d20:0_15:0)+HCOO	Cer(d35:0)+HCOO	Cer	(d20:0_15:0)	(d20:0)	(15:0)			C36 H72 O5 N1	598.542	10.8659	0.0234997	5.53703e-08	1.2645e+06	765716	981865	1.34856e+06	777926	894385	957256	806463	1.95697e+06	1.20411e+06	1.26434e+06	1.39141e+06	319607	455323	468314	430430	268482	434703	264338	319924	329988	250080	606498	255349	709108	694350	702595	671696
POS2808	Y	TG(18:0e_16:1_22:2)+NH4	TG(56:3e)+NH4	TG	(18:0e_16:1_22:2)	(18:0e)	(16:1)	(22:2)		C59 H114 O5 N1	916.869	17.2011	0.0409401	6.90689e-06	2.64948e+06	1.71876e+06	2.80596e+06	2.55589e+06	1.96882e+06	2.013e+06	1.03272e+06	428804	784594	1.22734e+06	832927	1.53971e+06	868517	1.04242e+06	1.41515e+06	1.40656e+06	495143	699760	532841	539185	368999	494079	693273	195921	1.24822e+06	1.21591e+06	1.23447e+06	1.13748e+06
NEG86	Y	Cer(d20:1_17:0)+HCOO	Cer(d37:1)+HCOO	Cer	(d20:1_17:0)	(d20:1)	(17:0)			C38 H74 O5 N1	624.557	11.0274	0.0611248	2.40941e-07	282202	171501	247924	190224	144571	155969	365233	230139	520485	421006	510151	586257	556358	771334	713172	739365	414388	606823	566840	768716	676615	615071	1.17331e+06	742133	500364	438987	491524	500368
POS154	Y	Cer(t18:1_17:0)+H-H2O	Cer(t35:1)+H-H2O	Cer	(t18:1_17:0)	(t18:1)	(17:0)			C35 H68 O3 N1	550.519	9.81375	0.0467329	5.47669e-07	4.18082e+06	2.54077e+06	3.41057e+06	2.86121e+06	2.66236e+06	2.55149e+06	5.64524e+06	4.4915e+06	8.6493e+06	6.81138e+06	6.41475e+06	7.67533e+06	5.4204e+06	6.74019e+06	6.44814e+06	6.61249e+06	4.06726e+06	5.5709e+06	6.64547e+06	8.52164e+06	8.09064e+06	7.05133e+06	1.09741e+07	6.53674e+06	5.58274e+06	5.58527e+06	5.04948e+06	5.45582e+06
POS1841	Y	TG(4:0_12:3_14:0)+H	TG(30:3)+H	TG	(4:0_12:3_14:0)	(4:0)	(12:3)	(14:0)		C33 H57 O6	549.415	4.7294	0.0360617	0.00792933	1.34301e+06	1.61312e+06	1.06596e+06	1.72749e+06	1.7409e+06	2.80577e+06	963260	1.70048e+06	1.53301e+06	1.22371e+06	1.18442e+06	1.18774e+06	1.18869e+06	2.74092e+06	1.15278e+06	1.58675e+06	1.48801e+06	1.06043e+06	1.10615e+06	1.14315e+06	800497	846086	940827	646780	1.38721e+06	1.37415e+06	1.34627e+06	1.46368e+06
POS2088	Y	TG(12:1e_6:0_18:1)+Na	TG(36:2e)+Na	TG	(12:1e_6:0_18:1)	(12:1e)	(6:0)	(18:1)		C39 H72 O5 Na1	643.527	12.0674	0.0246316	0.0128163	7.85256e+06	5.30244e+06	2.04316e+07	7.8508e+06	8.05064e+07	1.06599e+07	5.80438e+06	4.44783e+06	1.64733e+07	3.38788e+06	6.35311e+06	3.79848e+06	5.64531e+06	5.76346e+06	4.11183e+06	3.39307e+06	4.64545e+06	4.93561e+06	5.5859e+06	5.00473e+06	3.92063e+06	5.39467e+06	3.41547e+06	3.00593e+06	2.02593e+07	1.94006e+07	2.04376e+07	2.04374e+07
POS2579	Y	TG(16:0_14:1_18:2)+NH4	TG(48:3)+NH4	TG	(16:0_14:1_18:2)	(16:0)	(14:1)	(18:2)		C51 H96 O6 N1	818.723	15.2713	0.297017	0.00407678	1.73836e+06	972527	1.8547e+06	1.12108e+06	1.06734e+06	1.09318e+06	630232	469081	622327	499626	761038	907659	349541	562333	1.28598e+06	984773	613727	672953	540001	547569	536359	1.12994e+06	661155	682506	814297	812772	823969	394536
POS2648	Y	TG(14:0e_15:0_22:6)+Na	TG(51:6e)+Na	TG	(14:0e_15:0_22:6)	(14:0e)	(15:0)	(22:6)		C54 H94 O5 Na1	845.699	16.6547	0.0748023	0.00926117	667850	629531	584576	574480	372903	849257	840195	739252	506692	549494	524671	824816	911371	853057	901987	950496	722340	608413	1.18804e+06	772979	1.00224e+06	933534	928508	736313	668933	767336	734046	798602
POS2711	Y	TG(18:0_16:0_19:0)+NH4	TG(53:0)+NH4	TG	(18:0_16:0_19:0)	(18:0)	(16:0)	(19:0)		C56 H112 O6 N1	894.848	17.0202	0.189603	0.0319908	1.19885e+06	893111	1.15993e+06	1.31417e+06	1.23654e+06	1.50813e+06	1.61206e+06	1.4732e+06	1.21014e+06	1.39444e+06	1.07126e+06	1.41979e+06	774644	1.12267e+06	1.08486e+06	1.36147e+06	981405	1.25801e+06	1.36237e+06	1.84722e+06	1.74287e+06	1.22357e+06	2.15152e+06	1.14376e+06	1.33206e+06	1.2684e+06	1.33645e+06	861663
POS2966	Y	TG(18:1_22:1_22:2)+NH4	TG(62:4)+NH4	TG	(18:1_22:1_22:2)	(18:1)	(22:1)	(22:2)		C65 H122 O6 N1	1012.93	17.1302	0.272486	0.00106623	4.30392e+06	2.57736e+06	4.27312e+06	3.70859e+06	3.51472e+06	2.93615e+06	4.20938e+06	1.34668e+06	2.09941e+06	3.50386e+06	2.87618e+06	2.338e+06	1.09254e+06	1.54845e+06	2.46266e+06	1.90109e+06	825709	1.21957e+06	1.31264e+06	1.80845e+06	1.30609e+06	2.08801e+06	2.76773e+06	839394	2.56572e+06	2.44441e+06	2.5806e+06	1.32208e+06
POS2976	Y	TG(20:1_22:4_22:6)+NH4	TG(64:11)+NH4	TG	(20:1_22:4_22:6)	(20:1)	(22:4)	(22:6)		C67 H112 O6 N1	1026.85	16.0015	0.30695	0.00103916	1.07249e+07	732520	8.27547e+06	6.83837e+06	9.77111e+06	8.83235e+06	9.45064e+06	3.0407e+06	5.86173e+06	7.84872e+06	5.79284e+06	7.22797e+06	2.48992e+06	359418	502491	4.52656e+06	492928	206068	512706	2.19636e+06	1.58237e+06	2.03111e+06	3.71521e+06	793770	6.42671e+06	6.35235e+06	6.46254e+06	3.00136e+06
NEG107	Y	Cer(d20:2_21:1)+HCOO	Cer(d41:3)+HCOO	Cer	(d20:2_21:1)	(d20:2)	(21:1)			C42 H78 O5 N1	676.589	12.527	0.0262494	2.74445e-07	140590	85092.9	130169	110139	67165.4	72358.7	11973.7	99132.3	9113.87	10603.4	16432.7	10440.1	194017	218511	272548	169093	103175	217316	24356.1	12063.5	26403.7	20214.1	40342.2	13880.7	79638.9	79531	76033.3	76062.5
NEG150	Y	Cer(m20:1_20:1+O)+HCOO	Cer(m40:2+O)+HCOO	Cer	(m20:1_20:1+O)	(m20:1)	(20:1+O)			C41 H78 O5 N1	664.589	12.161	0.0157427	3.83541e-05	284826	268049	237230	253903	200173	206862	52029.2	29918.5	146445	120280	124531	112108	384514	411492	439268	391092	241042	359915	119127	108096	106762	233150	279720	86198.6	213423	217098	210109	210044
NEG236	Y	Hex1Cer(d15:0_20:5)+HCOO	Hex1Cer(d35:5)+HCOO	Hex1Cer	(d15:0_20:5)	(d15:0)	(20:5)			C42 H72 O10 N1	750.516	8.751	0.050158	0.00221901	6.80883e+06	4.50775e+06	5.60404e+06	5.40309e+06	4.7582e+06	5.28109e+06	3.30924e+06	2.5625e+06	4.10529e+06	4.4812e+06	4.51027e+06	4.60757e+06	5.45014e+06	7.48678e+06	5.4332e+06	6.27377e+06	4.17316e+06	5.67496e+06	5.52833e+06	6.34335e+06	5.89837e+06	5.58431e+06	9.17012e+06	5.48219e+06	5.39936e+06	4.88451e+06	4.9217e+06	4.88409e+06
NEG248	Y	Hex1Cer(d38:2)+HCOO	Hex1Cer(d38:2)+HCOO	Hex1Cer	(d38:2)	(d38:2)				C45 H84 O10 N1	798.61	10.1757	0.0116915	7.34551e-06	353165	175428	341111	262760	209945	242024	358105	250203	468168	401315	523971	507043	242434	282652	313076	241323	275305	311354	484213	637123	564910	654901	1.24651e+06	688265	343128	335985	333939	338271
NEG309	Y	Hex2Cer(d16:0_22:6)-H	Hex2Cer(d38:6)-H	Hex2Cer	(d16:0_22:6)	(d16:0)	(22:6)			C50 H84 O13 N1	906.595	9.708	0.0195464	5.80045e-11	1.02156e+06	642851	722474	882063	771817	789512	1.46616e+06	1.18758e+06	1.46358e+06	1.8754e+06	2.07426e+06	2.12519e+06	608667	673440	694764	769054	511907	853257	2.42971e+06	2.30529e+06	2.18689e+06	2.6465e+06	2.84983e+06	2.3233e+06	1.23304e+06	1.18758e+06	1.18604e+06	1.18514e+06
NEG372	Y	LPE(18:1)-H	LPE(18:1)-H	LPE	(18:1)	(18:1)				C23 H45 O7 N1 P1	478.294	2.503	0.0557626	1.42795e-11	1.14237e+06	527166	718244	636717	516404	783091	342823	257042	362779	343078	530683	476490	329309	256609	244792	252421	271880	181060	64765.8	31584.9	60412	51142.5	56913.7	94186.6	363807	370633	370773	328950
NEG376	Y	LPE(19:0)-H	LPE(19:0)-H	LPE	(19:0)	(19:0)				C24 H49 O7 N1 P1	494.325	3.107	0.105344	7.01462e-08	423533	466676	478440	357377	384702	527149	65688	42635.4	195508	94013.7	207824	233734	369881	362577	282273	427079	179244	314755	37945.6	15011.7	24542	10877	15839	93869.8	195782	202327	212575	165108
NEG379	Y	LPE(20:2)-H	LPE(20:2)-H	LPE	(20:2)	(20:2)				C25 H47 O7 N1 P1	504.31	2.131	0.0802814	5.46091e-06	1.70166e+06	1.0338e+06	1.44106e+06	1.16038e+06	1.13678e+06	1.10296e+06	769254	557976	649959	423413	913285	737893	930521	1.21953e+06	1.0517e+06	1.22552e+06	813856	755991	459722	516588	605107	510024	699403	596498	978827	956477	980100	823304
NEG384	Y	LPE(22:3)-H	LPE(22:3)-H	LPE	(22:3)	(22:3)				C27 H49 O7 N1 P1	530.325	2.322	0.0138912	6.74917e-05	1.42487e+06	741951	1.24398e+06	1.01571e+06	834608	898566	743948	530495	532058	439302	754221	644138	876252	1.16344e+06	847233	996121	1.21667e+06	805515	519421	584982	577390	478045	785036	598704	819757	796396	819754	817011
NEG393	Y	LPS(18:0)-H	LPS(18:0)-H	LPS	(18:0)	(18:0)				C24 H47 O9 N1 P1	524.299	2.207	0.102677	2.64712e-07	2.6271e+06	2.15042e+06	2.0596e+06	2.15029e+06	1.45765e+06	1.98858e+06	1.13088e+06	931818	2.11628e+06	1.88804e+06	1.90167e+06	1.9648e+06	762882	848906	724296	710996	595982	755939	781915	698523	831279	904691	1.21835e+06	671201	1.19791e+06	962793	1.15372e+06	1.0165e+06
NEG432	Y	PC(16:0e_15:0)+HCOO	PC(31:0e)+HCOO	PC	(16:0e_15:0)	(16:0e)	(15:0)			C40 H81 O9 N1 P1	750.565	9.695	0.0436356	0.0140932	1.66079e+06	1.15278e+06	1.31603e+06	1.34411e+06	1.20478e+06	1.24253e+06	1.19387e+06	1.02741e+06	1.32037e+06	1.32866e+06	1.47373e+06	1.76403e+06	838377	1.15993e+06	1.01262e+06	1.00929e+06	809822	1.01987e+06	1.09205e+06	1.19753e+06	1.17781e+06	1.36993e+06	2.21324e+06	1.26175e+06	1.25267e+06	1.1612e+06	1.22456e+06	1.14194e+06
NEG457	Y	PC(16:0e_18:3)+HCOO	PC(34:3e)+HCOO	PC	(16:0e_18:3)	(16:0e)	(18:3)			C43 H81 O9 N1 P1	786.565	8.678	0.0278157	2.64222e-11	1.32526e+07	1.09173e+07	1.16798e+07	1.04486e+07	1.02699e+07	1.27844e+07	5.01855e+06	4.11468e+06	5.29463e+06	5.3317e+06	6.11992e+06	6.03185e+06	1.42834e+07	1.53479e+07	1.52965e+07	1.41378e+07	1.26068e+07	1.54292e+07	7.26585e+06	7.66927e+06	6.6842e+06	6.94844e+06	1.01066e+07	7.84084e+06	9.24475e+06	9.10044e+06	9.1011e+06	9.64646e+06
NEG492	Y	PC(22:6_14:1)+HCOO	PC(36:7)+HCOO	PC	(22:6_14:1)	(22:6)	(14:1)			C45 H75 O10 N1 P1	820.513	5.927	0.118968	8.10027e-07	752879	386906	724037	477572	498905	446312	13218	13715	41242.5	72248.6	204384	40047.5	433934	374768	543601	407407	259254	457114	52932.8	6869.13	89007.7	56992.2	28788.6	58213.6	266134	254260	204677	267182
NEG499	Y	PC(17:1_20:3)+HCOO	PC(37:4)+HCOO	PC	(17:1_20:3)	(17:1)	(20:3)			C46 H83 O10 N1 P1	840.576	9.995	0.131191	4.28519e-07	277241	77462.2	260307	129226	131628	157425	555760	384176	573046	569815	632282	523075	175675	337481	145654	314345	215110	229890	521535	618518	804330	555879	981903	546573	384515	289646	384354	383916
NEG57	Y	Cer(d20:0_14:0)+HCOO	Cer(d34:0)+HCOO	Cer	(d20:0_14:0)	(d20:0)	(14:0)			C35 H70 O5 N1	584.526	10.271	0.0364834	4.17e-05	2.91512e+06	1.86598e+06	2.49273e+06	2.73998e+06	1.74953e+06	1.92945e+06	2.02156e+06	3.04808e+06	3.93136e+06	2.54106e+06	3.06716e+06	2.94757e+06	1.68466e+06	1.80469e+06	1.83883e+06	1.40324e+06	1.16557e+06	1.95726e+06	1.11175e+06	1.14855e+06	1.17445e+06	992161	2.31832e+06	1.10461e+06	1.97377e+06	1.82952e+06	1.82824e+06	1.86948e+06
NEG571	Y	PC(18:1e_22:6)+HCOO	PC(40:7e)+HCOO	PC	(18:1e_22:6)	(18:1e)	(22:6)			C49 H85 O9 N1 P1	862.597	9.047	0.0725365	0.00446359	671581	515670	568790	382796	539384	514139	328289	411698	660544	769792	508136	552323	492782	507572	519861	316018	373180	457363	730715	754197	900864	638197	1.16332e+06	577479	552552	541666	607370	511215
NEG597	Y	PC(51:2)-CH3	PC(51:2)-CH3	PC	(51:2)	(51:2)				C58 H111 O8 N1 P1	980.805	15.7637	0.0836564	6.997e-05	199189	65578.5	181920	130160	99342.8	129723	78740.7	181829	138334	94597	177852	169002	101911	115567	100262	91389.7	128009	129065	36411.4	21798.9	60764.8	53383	53568.5	63042.5	109969	109479	92157.9	109903
NEG617	Y	PC(57:3)-CH3	PC(57:3)-CH3	PC	(57:3)	(57:3)				C64 H121 O8 N1 P1	1062.88	16.3243	0.0533539	0.000330476	256997	94120.6	164641	187780	182795	181866	148664	112420	134473	120314	166804	169340	101024	83760.2	104973	101201	101657	87284.8	90364.7	47341.6	98387.1	46095.9	104449	110221	119864	119866	133487	121380
NEG621	Y	PE(11:0_12:2)-H	PE(23:2)-H	PE	(11:0_12:2)	(11:0)	(12:2)			C28 H51 O8 N1 P1	560.336	3.174	0.0319245	0.00145246	4.19814e+06	2.30898e+06	2.7707e+06	2.81145e+06	2.63857e+06	2.51301e+06	2.09754e+06	2.07125e+06	2.15009e+06	1.9253e+06	1.59241e+06	2.8897e+06	2.41598e+06	3.22515e+06	1.49643e+06	2.53837e+06	2.01599e+06	2.33462e+06	974545	2.21577e+06	1.37417e+06	1.42939e+06	1.77309e+06	1.48005e+06	2.53615e+06	2.45137e+06	2.48785e+06	2.35115e+06
NEG625	Y	PE(16:0_18:1)-H	PE(34:1)-H	PE	(16:0_18:1)	(16:0)	(18:1)			C39 H75 O8 N1 P1	716.524	9.992	0.0299071	0.00117675	397929	261809	359796	342842	274517	292158	346017	243935	669252	501728	450655	603981	240271	257315	239402	240161	190970	199908	195626	268674	190885	275498	426224	221759	370347	349300	349106	349035
NEG682	Y	PE(18:1e_22:5)-H	PE(40:6e)-H	PE	(18:1e_22:5)	(18:1e)	(22:5)			C45 H79 O7 N1 P1	776.56	11.294	0.0230272	0.000156658	3.47128e+07	2.3333e+07	2.50982e+07	2.72448e+07	2.30073e+07	2.69051e+07	3.20966e+07	2.41192e+07	4.52092e+07	4.43238e+07	4.39537e+07	5.16133e+07	2.76428e+07	3.66514e+07	3.00071e+07	3.25236e+07	2.12595e+07	2.8096e+07	4.56178e+07	5.19369e+07	5.21812e+07	4.56819e+07	7.85348e+07	3.97476e+07	3.60235e+07	3.43396e+07	3.43382e+07	3.46712e+07
NEG695	Y	PE(20:1e_22:2)-H	PE(42:3e)-H	PE	(20:1e_22:2)	(20:1e)	(22:2)			C47 H89 O7 N1 P1	810.638	12.981	0.00726908	1.28325e-05	1.46174e+07	9.26662e+06	1.02631e+07	1.21605e+07	1.11593e+07	1.26939e+07	4.89601e+06	3.36766e+06	5.95638e+06	6.44785e+06	6.61085e+06	7.32767e+06	9.53981e+06	1.27466e+07	1.14013e+07	1.08024e+07	8.58192e+06	1.07037e+07	6.25018e+06	6.94558e+06	7.13147e+06	6.88249e+06	1.07641e+07	6.21571e+06	8.71707e+06	8.84417e+06	8.71701e+06	8.71686e+06
NEG709	Y	PE(34:1_20:1)-H	PE(54:2)-H	PE	(34:1_20:1)	(34:1)	(20:1)			C59 H113 O8 N1 P1	994.821	15.882	0.188689	9.82692e-08	312170	184901	347227	258647	193127	241479	60668.2	130024	101887	89205.5	88041.4	121059	97004.5	142307	125306	135036	190188	149893	20201.1	13907.8	16747.5	38333.2	87135	34386	124028	129522	83840.6	129160
NEG745	Y	PI(19:1_20:5)-H	PI(39:6)-H	PI	(19:1_20:5)	(19:1)	(20:5)			C48 H80 O13 N0 P1	895.534	7.377	0.404652	0.00701142	929166	363494	938297	442602	661853	310443	280748	106995	138302	419160	223176	104052	242906	529416	219927	301634	376849	157844	156749	220796	104509	60583.1	215621	542401	201818	64647.4	183984	200020
NEG803	Y	PS(18:1e_20:2)-H	PS(38:3e)-H	PS	(18:1e_20:2)	(18:1e)	(20:2)			C44 H81 O9 N1 P1	798.565	11.844	0.16702	0.00848063	746111	538458	468557	416719	433737	666766	308185	449819	377215	508615	775451	564821	1.15513e+06	915017	1.14052e+06	606896	439536	950006	812759	1.01714e+06	1.14138e+06	485784	1.91258e+06	817127	740321	675708	961154	710315
NEG825	Y	PS(17:1_22:2)-H	PS(39:3)-H	PS	(17:1_22:2)	(17:1)	(22:2)			C45 H81 O10 N1 P1	826.56	9.381	0.0228811	3.31854e-08	426711	203372	290213	263542	265535	210357	599567	456887	803831	877825	626789	1.00741e+06	301352	382679	316395	241984	213159	335903	585585	950722	868999	902880	962180	908325	487370	479007	462169	470467
NEG829	Y	PS(17:1_22:5)-H	PS(39:6)-H	PS	(17:1_22:5)	(17:1)	(22:5)			C45 H75 O10 N1 P1	820.513	9.513	0.0298119	3.48327e-11	166664	106378	131454	164893	124404	119669	289988	258158	434393	338142	508083	393844	207750	153252	200048	186803	150163	226137	626100	558499	538623	548101	657001	526738	317182	333488	324204	311206
NEG891	Y	PS(21:1_21:1)-H	PS(42:2)-H	PS	(21:1_21:1)	(21:1)	(21:1)			C48 H89 O10 N1 P1	870.623	8.346	0.409822	0.0297838	466125	109167	439782	105349	206268	115900	214233	187120	154708	114156	327017	279322	270162	249842	172051	192814	186593	117446	50821.5	155695	167420	7585.26	75166.4	95768	113427	70887.9	184629	101210
NEG95	Y	Cer(d20:2_18:0)+HCOO	Cer(d38:2)+HCOO	Cer	(d20:2_18:0)	(d20:2)	(18:0)			C39 H74 O5 N1	636.557	11.6236	0.0114717	9.71471e-06	415533	236772	346610	311793	305967	283399	251717	208543	367126	344631	314113	354291	575958	707880	733266	687247	453836	563871	395204	415823	353254	377836	572425	363013	399077	392232	388174	393834
POS1029	Y	PC(16:1_22:1)+H	PC(38:2)+H	PC	(16:1_22:1)	(16:1)	(22:1)			C46 H89 O8 N1 P1	814.632	10.38	0.0351329	0.00168706	2.14519e+06	1.25224e+06	992155	1.65023e+06	1.43034e+06	870444	1.1754e+06	658697	2.37059e+06	2.22712e+06	1.33841e+06	3.04002e+06	1.00589e+06	1.44424e+06	1.12547e+06	1.48848e+06	586789	1.15827e+06	2.32846e+06	2.9082e+06	3.76964e+06	3.30636e+06	5.63109e+06	1.926e+06	2.00666e+06	2.159e+06	2.14967e+06	2.15714e+06
POS1080	Y	PC(18:2e_20:5)+Na	PC(38:7e)+Na	PC	(18:2e_20:5)	(18:2e)	(20:5)			C46 H80 O7 N1 P1 Na1	812.556	8.949	0.0149146	0.000654504	1.80404e+07	1.59114e+07	1.27935e+07	1.30607e+07	1.25169e+07	1.32159e+07	1.3461e+07	1.37185e+07	2.58676e+07	2.4301e+07	2.60105e+07	2.99756e+07	1.29247e+07	1.64618e+07	1.19102e+07	1.11506e+07	7.07928e+06	1.18336e+07	2.29469e+07	2.01538e+07	1.80542e+07	2.32493e+07	3.73258e+07	1.92145e+07	1.70426e+07	1.70606e+07	1.66188e+07	1.6615e+07
POS1185	Y	PC(29:1_12:4)+Na	PC(41:5)+Na	PC	(29:1_12:4)	(29:1)	(12:4)			C49 H88 O8 N1 P1 Na1	872.614	8.105	0.0429054	3.1955e-05	188619	26562.6	61282.6	704427	131142	133351	1.06513e+06	936596	1.78894e+06	1.54497e+06	1.86708e+06	1.81231e+06	972450	207012	945864	188672	76894.6	157794	1.09069e+06	1.30444e+06	1.21444e+06	1.25268e+06	1.74434e+06	1.12019e+06	795966	728560	742862	728120
POS1188	Y	PC(20:5_21:1)+Na	PC(41:6)+Na	PC	(20:5_21:1)	(20:5)	(21:1)			C49 H86 O8 N1 P1 Na1	870.598	7.358	0.0759901	8.49839e-08	3.16336e+06	2.65265e+06	2.39024e+06	2.52062e+06	2.28603e+06	2.45134e+06	7.00132e+06	3.84782e+06	8.94517e+06	1.04295e+07	1.19402e+07	1.27433e+07	1.91039e+06	3.85308e+06	2.1235e+06	2.62082e+06	1.55287e+06	2.79345e+06	5.83043e+06	7.38538e+06	8.70902e+06	7.39734e+06	1.07719e+07	6.80478e+06	5.96541e+06	5.35901e+06	6.10641e+06	5.24314e+06
POS122	Y	Cer(m18:1_15:1)+H	Cer(m33:2)+H	Cer	(m18:1_15:1)	(m18:1)	(15:1)			C33 H64 O2 N1	506.493	8.034	0.0523095	0.0102627	2.06261e+06	1.89394e+06	1.52344e+06	750264	1.30065e+06	920749	842156	727843	1.436e+06	2.38214e+06	2.59533e+06	2.47681e+06	901286	876906	1.27111e+06	761382	836116	1.91225e+06	3.26855e+06	1.83296e+06	1.66272e+06	2.85716e+06	3.05294e+06	2.91994e+06	1.82959e+06	1.83889e+06	1.74001e+06	1.64143e+06
POS124	Y	Cer(m18:0_16:0)+H	Cer(m34:0)+H	Cer	(m18:0_16:0)	(m18:0)	(16:0)			C34 H70 O2 N1	524.54	10.93	0.0407688	2.85658e-07	286400	255695	164127	207270	177169	199497	1.04315e+06	619229	1.1207e+06	1.30148e+06	1.24704e+06	1.28148e+06	267734	363881	387043	323444	326085	482617	349412	481469	407658	367907	1.13192e+06	277909	519586	519986	476124	507851
POS1256	Y	PE(8:1e_12:2)+Na	PE(20:3e)+Na	PE	(8:1e_12:2)	(8:1e)	(12:2)			C25 H46 O7 N1 P1 Na1	526.29	2.761	0.0926681	2.97241e-08	3.57001e+06	2.19753e+06	2.29207e+06	2.98115e+06	2.80625e+06	2.95356e+06	1.39407e+06	1.25503e+06	1.56996e+06	1.6297e+06	1.98166e+06	2.24037e+06	2.58253e+06	3.14681e+06	2.07611e+06	2.61162e+06	2.06018e+06	2.13283e+06	1.18248e+06	759238	1.11037e+06	770321	1.03546e+06	637328	2.11536e+06	2.1163e+06	1.73855e+06	2.10631e+06
POS136	Y	Cer(m18:0_18:0)+H	Cer(m36:0)+H	Cer	(m18:0_18:0)	(m18:0)	(18:0)			C36 H74 O2 N1	552.571	12.09	0.0563602	9.16383e-08	260849	135688	236139	202459	215836	200151	1.05878e+06	530567	786140	1.308e+06	878954	765290	124622	206186	170623	195146	228477	209054	337501	427811	785675	365718	858838	291411	443163	436547	395395	449000
POS144	Y	Cer(m17:0_21:2)+H	Cer(m38:2)+H	Cer	(m17:0_21:2)	(m17:0)	(21:2)			C38 H74 O2 N1	576.571	12.5953	0.0903776	0.0074407	602256	349855	525660	383648	436195	469403	280865	201975	458693	396125	488011	418999	558404	768051	671341	624812	431530	701000	263998	384056	332206	352423	622705	358239	449893	514112	427636	426790
[truncated: 1,070 more rows]
