# Supplementary material for: Membrane Lipid Remodeling Strategies Regulate Fluidity for Acute Temperature Adaptation in Oysters
Source: Evol Appl. 2025 Sep 13;18(9):e70156. doi: 10.1111/eva.70156 (PMC12432411; doi:10.1111/eva.70156)
Supplement: Supplementary file 3 — Table S2: Information of significantly different lipid molecules. [file EVA-18-e70156-s005.xlsx]

## Sheet: HG_vs_CG
Table S2 Information of significantly different lipid molecules.
name	DIFF	LipidIon	LipidGroup	Class	FattyAcid	FA1	FA2	FA3	FA4	IonFormula	CalMz	RT-(min)	QCRSD	Fold Change	P-value	VIP	HG6	HG4	HG5	HG3	HG2	HG1	HA6	HA4	HA5	HA2	HA3	HA1	CG5	CG6	CG3	CG4	CG1	CG2	CA5	CA6	CA4	CA3	CA2	CA1	QC4	QC3	QC2	QC1
NEG101	Y	Cer(d20:0_20:1)+HCOO	Cer(d40:1)+HCOO	Cer	(d20:0_20:1)	(d20:0)	(20:1)			C41 H80 O5 N1	666.604	13.2904	0.00839238	0.754607	0.014857	1.23015	1.38607e+06	885227	1.39685e+06	988526	895749	901777	695967	485109	903319	872955	1.19531e+06	947102	1.3014e+06	1.46177e+06	1.61774e+06	1.49112e+06	1.18702e+06	1.49401e+06	819835	869391	782066	964106	1.7648e+06	774579	1.05612e+06	1.05611e+06	1.03831e+06	1.04489e+06
NEG102	Y	Cer(d40:2)+HCOO	Cer(d40:2)+HCOO	Cer	(d40:2)	(d40:2)				C41 H78 O5 N1	664.589	12.2427	0.0333441	0.640083	0.00229065	1.32524	279363	279999	234775	245485	196114	208076	167690	29689.6	145478	114335	128778	114401	391596	417634	458338	385987	241471	360637	124455	102964	105045	233414	273241	83518.5	214184	225179	210056	209967
NEG103	Y	Cer(d19:1_21:1)+HCOO	Cer(d40:2)+HCOO	Cer	(d19:1_21:1)	(d19:1)	(21:1)			C41 H78 O5 N1	664.589	12.7203	0.0376975	0.764736	0.0282391	1.21682	1.36977e+06	965504	1.53717e+06	1.07663e+06	944796	915441	158623	111530	264786	267258	258378	294798	1.61119e+06	1.64877e+06	1.61606e+06	1.5128e+06	1.08538e+06	1.42993e+06	267316	284986	246283	279894	472814	260900	803190	803244	743829	803379
NEG106	Y	Cer(d24:1_17:1)+HCOO	Cer(d41:2)+HCOO	Cer	(d24:1_17:1)	(d24:1)	(17:1)			C42 H80 O5 N1	678.604	13.2555	0.0143424	0.747635	0.032121	1.22606	265602	195103	264176	203796	161580	169069	83181.2	66436.9	97830.2	96063.4	129083	119014	268334	308311	324982	314353	180847	287585	149033	139151	138683	131266	264747	119135	173683	173722	168510	171400
NEG107	Y	Cer(d20:2_21:1)+HCOO	Cer(d41:3)+HCOO	Cer	(d20:2_21:1)	(d20:2)	(21:1)			C42 H78 O5 N1	676.589	12.527	0.0262494	0.515481	0.00488703	1.27605	140590	85092.9	130169	110139	67165.4	72358.7	11973.7	99132.3	9113.87	10603.4	16432.7	10440.1	194017	218511	272548	169093	103175	217316	24356.1	12063.5	26403.7	20214.1	40342.2	13880.7	79638.9	79531	76033.3	76062.5
NEG112	Y	Cer(d42:2)+HCOO	Cer(d42:2)+HCOO	Cer	(d42:2)	(d42:2)				C43 H82 O5 N1	692.62	13.7706	0.0193464	0.695074	0.00956563	1.26815	1.03524e+06	725641	1.06292e+06	730249	667911	629341	391732	363138	536044	524371	654613	654773	1.16244e+06	1.18893e+06	1.42283e+06	1.17318e+06	819603	1.21258e+06	825403	794092	653235	866264	1.20919e+06	729674	780423	798468	766856	766563
NEG113	Y	Cer(d42:3)+HCOO	Cer(d42:3)+HCOO	Cer	(d42:3)	(d42:3)				C43 H80 O5 N1	690.604	12.6783	0.0907979	0.458728	0.000757687	1.35389	271754	201395	353964	177702	182747	211739	29789.9	280224	33125.4	38111.3	16500.6	15280.3	564532	530311	664014	541025	296720	453798	43931	52410.9	27936	64069.6	102406	13455.8	179517	190822	153149	179037
NEG115	Y	Cer(d43:1)+HCOO	Cer(d43:1)+HCOO	Cer	(d43:1)	(d43:1)				C44 H86 O5 N1	708.651	14.727	0.17302	1.79275	0.0127218	1.00932	85768	123582	75019	78211.5	69675.2	120293	54353.7	53022.4	31902.6	38664.5	343109	64629.4	13149.4	79741.2	44329.9	68604.5	51527.1	50861.4	55174.6	55088.6	38564.5	62609.9	78222.2	11050.9	92452.9	90899.4	119345	80484.3
NEG116	Y	Cer(d43:3)+HCOO	Cer(d43:3)+HCOO	Cer	(d43:3)	(d43:3)				C44 H82 O5 N1	704.62	13.5704	0.0340584	0.476783	0.000488522	1.39999	115107	88347.3	120562	90315	103986	77391.1	27506	13482.4	62853.7	43872.8	56706.9	81166.4	202005	274519	260498	182103	143708	186601	68603.7	111173	102005	89681.4	153172	79002.4	115880	117111	108361	114427
NEG121	Y	Cer(d44:2)+HCOO	Cer(d44:2)+HCOO	Cer	(d44:2)	(d44:2)				C45 H86 O5 N1	720.651	14.387	0.120782	0.434195	0.00361478	1.25589	82846.2	52551	95109.5	58851	46136.8	29593.5	28422.4	83155.6	30979.7	11393.8	33189.3	12537	119512	143238	207265	155804	68933.3	146087	41759.8	52233.8	18894.5	53872.1	43089.4	31727.4	56188.9	59850.1	45123	58012.2
NEG130	Y	Cer(m33:0+O)+HCOO	Cer(m33:0+O)+HCOO	Cer	(m33:0+O)	(m33:0+O)				C34 H68 O5 N1	570.51	9.66436	0.0582241	0.533372	0.00715208	1.06824	277059	73196	185802	135240	170701	107618	343698	358226	493522	338770	288602	522993	191225	317095	308200	362815	368692	232376	243083	241379	596906	253751	397458	258005	291761	268775	305038	304746
NEG132	Y	Cer(m34:1+2O)+HCOO	Cer(m34:1+2O)+HCOO	Cer	(m34:1+2O)	(m34:1+2O)				C35 H68 O6 N1	598.505	9.311	0.0418574	0.589946	5.20024e-06	1.46149	1.62428e+06	1.35995e+06	1.37918e+06	1.3326e+06	1.11613e+06	1.25491e+06	1.55077e+06	1.2787e+06	2.03408e+06	1.82185e+06	2.86444e+06	1.79538e+06	2.30952e+06	2.34692e+06	2.49564e+06	2.4071e+06	1.92841e+06	2.18664e+06	1.67734e+06	1.6176e+06	1.54858e+06	1.68219e+06	1.11967e+06	1.32612e+06	1.81599e+06	1.64082e+06	1.73512e+06	1.71123e+06
NEG134	Y	Cer(m35:0+O)+HCOO	Cer(m35:0+O)+HCOO	Cer	(m35:0+O)	(m35:0+O)				C36 H72 O5 N1	598.542	10.859	0.0299434	2.54921	0.00020008	1.35918	1.27148e+06	761215	986211	1.35805e+06	785093	896284	964226	801396	1.95097e+06	1.20111e+06	1.25315e+06	1.35599e+06	317997	459267	463186	432965	270709	432426	261528	316144	331917	255863	607090	253145	715221	688506	697021	665344
NEG135	Y	Cer(m35:1+O)+HCOO	Cer(m35:1+O)+HCOO	Cer	(m35:1+O)	(m35:1+O)				C36 H70 O5 N1	596.526	10.4397	0.0455351	0.478089	2.51053e-05	1.4829	3.8628e+06	2.40981e+06	3.19646e+06	2.88517e+06	2.51641e+06	2.72173e+06	7.27883e+06	5.608e+06	1.25995e+07	9.24755e+06	1.08883e+07	1.09671e+07	5.79027e+06	7.0641e+06	7.06537e+06	6.14849e+06	4.57182e+06	6.15726e+06	8.73102e+06	9.41157e+06	8.84636e+06	9.91036e+06	1.6553e+07	8.54983e+06	6.60541e+06	6.70046e+06	6.03604e+06	6.48597e+06
NEG136	Y	Cer(m19:1_16:1+O)+HCOO	Cer(m35:2+O)+HCOO	Cer	(m19:1_16:1+O)	(m19:1)	(16:1+O)			C36 H68 O5 N1	594.51	9.84553	0.0510496	0.554425	5.5396e-05	1.479	5.79561e+06	4.36933e+06	5.21985e+06	5.10794e+06	3.97766e+06	4.2544e+06	8.45869e+06	6.72996e+06	1.18953e+07	9.70103e+06	9.86558e+06	1.07262e+07	8.39224e+06	9.85722e+06	9.31145e+06	9.70955e+06	6.69686e+06	7.84273e+06	1.03706e+07	1.09112e+07	1.02848e+07	9.87165e+06	1.40383e+07	9.49345e+06	8.26631e+06	7.39894e+06	7.63311e+06	7.48264e+06
NEG137	Y	Cer(m35:3+2O)+HCOO	Cer(m35:3+2O)+HCOO	Cer	(m35:3+2O)	(m35:3+2O)				C36 H66 O6 N1	608.49	8.46566	0.0102591	0.838145	0.0220709	1.32815	4.07938e+07	3.63744e+07	3.75809e+07	3.64728e+07	3.41625e+07	3.65175e+07	2.19363e+07	1.75208e+07	3.4832e+07	2.80118e+07	2.8798e+07	2.94962e+07	4.30715e+07	4.76002e+07	4.97425e+07	4.77342e+07	3.28406e+07	4.37646e+07	2.14632e+07	2.19499e+07	2.15633e+07	2.40999e+07	3.04893e+07	1.97872e+07	3.24243e+07	3.2152e+07	3.17534e+07	3.17521e+07
NEG138	Y	Cer(m35:3+O)+HCOO	Cer(m35:3+O)+HCOO	Cer	(m35:3+O)	(m35:3+O)				C36 H66 O5 N1	592.495	8.99663	0.0197879	0.427523	3.22619e-06	1.48503	1.50718e+07	1.17604e+07	1.33383e+07	1.14547e+07	1.04896e+07	1.07369e+07	1.28414e+07	1.06412e+07	2.61394e+07	1.7276e+07	1.75795e+07	1.96804e+07	2.76259e+07	2.93044e+07	3.34402e+07	2.97171e+07	2.14343e+07	2.88821e+07	2.40437e+07	2.74166e+07	2.19089e+07	2.33133e+07	3.18181e+07	2.03012e+07	1.9539e+07	1.9266e+07	1.87738e+07	1.87809e+07
NEG139	Y	Cer(m36:0+O)+HCOO	Cer(m36:0+O)+HCOO	Cer	(m36:0+O)	(m36:0+O)				C37 H74 O5 N1	612.557	11.4513	0.032157	2.59331	3.53955e-05	1.41717	1.57573e+06	1.03636e+06	1.20015e+06	1.49973e+06	1.1077e+06	997605	1.61724e+06	1.44207e+06	4.28409e+06	2.24798e+06	2.67215e+06	2.82774e+06	503733	475884	613268	496454	303845	466972	478605	584320	537824	476095	909549	418732	1.08016e+06	1.08047e+06	1.00834e+06	1.05391e+06
NEG140	Y	Cer(m18:0_18:1+O)+HCOO	Cer(m36:1+O)+HCOO	Cer	(m18:0_18:1+O)	(m18:0)	(18:1+O)			C37 H72 O5 N1	610.542	10.8616	0.0318297	0.479824	4.1318e-05	1.47415	378176	256789	306267	359066	237060	266653	614991	504998	1.00481e+06	735740	914761	1.1632e+06	595832	743261	704231	636567	455003	624840	754816	859532	788328	783251	1.52982e+06	697719	648716	607448	614865	607394
NEG143	Y	Cer(m21:1_16:1+O)+HCOO	Cer(m37:2+O)+HCOO	Cer	(m21:1_16:1+O)	(m21:1)	(16:1+O)			C38 H72 O5 N1	622.542	10.6368	0.0229819	0.350598	2.68503e-06	1.49525	2.05724e+06	1.36863e+06	1.75901e+06	1.56401e+06	1.39974e+06	1.54965e+06	2.69861e+06	1.91835e+06	3.96102e+06	3.25604e+06	3.92857e+06	4.2024e+06	4.04359e+06	5.37419e+06	5.34889e+06	4.67162e+06	3.50537e+06	4.71841e+06	4.99018e+06	5.57585e+06	4.22016e+06	4.92989e+06	7.1379e+06	5.34027e+06	3.66893e+06	3.64793e+06	3.49719e+06	3.67023e+06
NEG144	Y	Cer(m37:3+O)+HCOO	Cer(m37:3+O)+HCOO	Cer	(m37:3+O)	(m37:3+O)				C38 H70 O5 N1	620.526	10.1406	0.0104921	0.518054	0.00016631	1.45699	5.01003e+06	3.43184e+06	4.10366e+06	3.86472e+06	2.79675e+06	3.54299e+06	7.17651e+06	5.39204e+06	1.30867e+07	9.05184e+06	9.73041e+06	1.0622e+07	6.55205e+06	8.5826e+06	8.29883e+06	7.74819e+06	5.12657e+06	7.60606e+06	1.06559e+07	1.14871e+07	1.26231e+07	1.1503e+07	1.87869e+07	9.36934e+06	7.46327e+06	7.46581e+06	7.31013e+06	7.3591e+06
NEG145	Y	Cer(m38:1+O)+HCOO	Cer(m38:1+O)+HCOO	Cer	(m38:1+O)	(m38:1+O)				C39 H76 O5 N1	638.573	12.192	0.032079	0.72349	0.00669592	1.32819	1.29489e+06	889646	1.18706e+06	959575	859713	882328	594704	397923	1.02402e+06	814272	1.01253e+06	901183	1.26627e+06	1.5165e+06	1.61942e+06	1.44486e+06	1.04459e+06	1.50269e+06	643674	860796	723808	694164	1.46382e+06	671843	982217	918746	918218	935694
NEG147	Y	Cer(m39:1+O)+HCOO	Cer(m39:1+O)+HCOO	Cer	(m39:1+O)	(m39:1+O)				C40 H78 O5 N1	652.589	12.7433	0.0333609	0.618149	0.00113181	1.30368	311245	308469	323096	281915	261643	245627	159824	132482	256841	225421	431960	247737	583685	478936	548206	454686	334813	401579	216755	183047	184536	259703	374150	213313	325308	331239	315767	306991
NEG150	Y	Cer(m20:1_20:1+O)+HCOO	Cer(m40:2+O)+HCOO	Cer	(m20:1_20:1+O)	(m20:1)	(20:1+O)			C41 H78 O5 N1	664.589	12.161	0.0157427	0.651474	0.0020713	1.34787	284826	268049	237230	253903	200173	206862	52029.2	29918.5	146445	120280	124531	112108	384514	411492	439268	391092	241042	359915	119127	108096	106762	233150	279720	86198.6	213423	217098	210109	210044
NEG153	Y	Cer(m18:0_24:0+O)+HCOO	Cer(m42:0+O)+HCOO	Cer	(m18:0_24:0+O)	(m18:0)	(24:0+O)			C43 H86 O5 N1	696.651	14.5795	0.0723934	1.40985	0.0149149	1.0626	162020	157373	167399	155852	115758	222505	78011	106546	126522	90096.1	490916	104033	99791.7	146069	108356	134105	112006	95423.1	95415.3	100817	101094	88702	161159	96857	163456	144083	148714	138293
NEG160	Y	Cer(t16:1_18:0)-H	Cer(t34:1)-H	Cer	(t16:1_18:0)	(t16:1)	(18:0)			C34 H66 O4 N1	552.5	9.32422	0.0236733	0.668309	0.000194633	1.3475	162389	145782	151513	176586	127356	148384	139549	166807	241663	174124	686653	264163	214989	210455	271234	249756	196325	221892	123987	165554	190484	159604	333011	166343	217362	219437	213817	207833
NEG161	Y	Cer(t16:1_18:1)+HCOO	Cer(t34:2)+HCOO	Cer	(t16:1_18:1)	(t16:1)	(18:1)			C35 H66 O6 N1	596.49	8.36694	0.0317376	0.664373	0.00139619	1.38728	4.3225e+06	3.65031e+06	3.65297e+06	2.73461e+06	2.99026e+06	3.24154e+06	4.82285e+06	3.11503e+06	1.02953e+07	5.48988e+06	6.03028e+06	7.14382e+06	5.17362e+06	5.83351e+06	6.02177e+06	5.14454e+06	3.7811e+06	5.04037e+06	2.44663e+06	2.65177e+06	1.93694e+06	2.3882e+06	3.84687e+06	2.83388e+06	3.96527e+06	3.73017e+06	3.96593e+06	3.78321e+06
NEG166	Y	Cer(t18:1_17:1)+HCOO	Cer(t35:2)+HCOO	Cer	(t18:1_17:1)	(t18:1)	(17:1)			C36 H68 O6 N1	610.505	8.96874	0.0601487	0.575422	0.00033203	1.41309	962530	1.08265e+06	760511	1.40855e+06	1.44626e+06	1.25977e+06	1.02248e+06	1.08513e+06	1.37084e+06	1.56746e+06	965523	885149	1.93014e+06	2.39029e+06	1.81095e+06	2.32743e+06	1.704e+06	1.86361e+06	1.19289e+06	1.4546e+06	1.15327e+06	1.35526e+06	1.10241e+06	1.19259e+06	1.43536e+06	1.43699e+06	1.623e+06	1.46522e+06
NEG169	Y	Cer(t18:0_18:0)+HCOO	Cer(t36:0)+HCOO	Cer	(t18:0_18:0)	(t18:0)	(18:0)			C37 H74 O6 N1	628.552	10.3905	0.0558261	1.30381	0.00638905	1.33652	936112	741144	807881	792708	739608	824054	524721	450875	722000	637146	774074	847300	558691	752415	670716	695370	435762	600388	187899	271567	215212	337552	463502	241976	614712	586710	635201	558455
NEG170	Y	Cer(t18:1_18:1)+HCOO	Cer(t36:2)+HCOO	Cer	(t18:1_18:1)	(t18:1)	(18:1)			C37 H70 O6 N1	624.521	9.51454	0.00951742	0.641394	0.000460171	1.43115	7.8492e+06	6.26889e+06	6.69417e+06	6.59572e+06	5.68964e+06	5.7597e+06	3.54386e+06	2.71391e+06	5.82398e+06	4.30211e+06	4.65922e+06	4.55116e+06	9.99486e+06	1.0642e+07	1.1489e+07	1.10939e+07	7.14529e+06	1.02174e+07	2.81624e+06	2.596e+06	2.60635e+06	2.82914e+06	3.88083e+06	2.8602e+06	6.22019e+06	6.26731e+06	6.148e+06	6.14643e+06
NEG174	Y	Cer(t17:1_20:1)-H	Cer(t37:2)-H	Cer	(t17:1_20:1)	(t17:1)	(20:1)			C37 H70 O4 N1	592.531	10.1146	0.068349	0.722141	0.0296286	1.23403	319809	229702	321363	263284	189074	220632	158825	100275	225434	214594	212536	258275	323923	418394	417003	422902	224812	330863	124672	156914	148823	133575	199984	162678	231570	254654	215689	235729
NEG204	Y	CerG3GNAc1(m37:4)-2H	CerG3GNAc1(m37:4)-2H	CerG3GNAc1	(m37:4)	(m37:4)				C63 H108 O22 N2	622.37	3.10171	0.0411173	1.53872	0.000412238	1.26755	1.18285e+06	791087	864010	1.00584e+06	882815	1.06859e+06	1.65206e+06	1.31334e+06	2.28168e+06	2.16916e+06	2.69992e+06	2.87251e+06	526832	659538	642176	636348	586640	714707	1.49992e+06	1.03761e+06	1.25276e+06	1.00242e+06	1.11027e+06	905488	1.09813e+06	1.17174e+06	1.07615e+06	1.0756e+06
NEG206	Y	FA(20:5)-H	FA(20:5)-H	FA	(20:5)	(20:5)				O2 H29 C20	301.217	2.34264	0.0374902	1.50461	0.0234422	1.2105	4.60824e+06	2.95418e+06	4.31318e+06	3.27249e+06	2.46141e+06	2.90542e+06	1.81411e+06	788671	1.93271e+06	1.93506e+06	2.0718e+06	1.95623e+06	2.13158e+06	2.42282e+06	2.69636e+06	3.06501e+06	1.27577e+06	2.04313e+06	1.05504e+06	1.33289e+06	982973	1.4543e+06	2.2139e+06	974491	2.05817e+06	2.03357e+06	2.05841e+06	1.90094e+06
NEG213	Y	GM3(m38:0)-2H	GM3(m38:0)-2H	GM3	(m38:0)	(m38:0)				C61 H112 O20 N2	596.391	2.78693	0.0123235	1.49321	0.000729741	1.28654	3.39816e+06	2.52386e+06	2.50992e+06	2.3434e+06	2.26392e+06	2.66316e+06	425300	522698	910277	617265	895356	1.10118e+06	1.82177e+06	1.83632e+06	2.0058e+06	1.68844e+06	1.53257e+06	1.631e+06	350373	197396	240629	69127.6	344594	126338	1.37233e+06	1.37285e+06	1.3438e+06	1.34341e+06
NEG214	Y	GM3(m38:2)-2H	GM3(m38:2)-2H	GM3	(m38:2)	(m38:2)				C61 H108 O20 N2	594.375	2.67829	0.0263489	1.62933	0.00052766	1.35199	2.50405e+07	1.67837e+07	1.86073e+07	1.7218e+07	1.66502e+07	1.79374e+07	4.9119e+06	5.03169e+06	7.4836e+06	7.56113e+06	8.17785e+06	9.57451e+06	1.27562e+07	1.28295e+07	1.26047e+07	1.09663e+07	9.06561e+06	1.06631e+07	4.52915e+06	3.54861e+06	3.67143e+06	3.27968e+06	4.14975e+06	2.28742e+06	1.0086e+07	1.00101e+07	9.5456e+06	1.00946e+07
NEG217	Y	Hex1Cer(d32:1)+HCOO	Hex1Cer(d32:1)+HCOO	Hex1Cer	(d32:1)	(d32:1)				C39 H74 O10 N1	716.532	7.56519	0.0156866	0.313156	9.58169e-08	1.48884	377947	212336	404828	191275	360225	265736	1.49667e+06	913250	1.6548e+06	1.99294e+06	2.23431e+06	2.09812e+06	1.00571e+06	1.04864e+06	961618	899753	845597	1.02605e+06	2.43454e+06	2.36893e+06	2.04642e+06	2.36334e+06	7.33395e+06	2.17369e+06	1.5321e+06	1.5615e+06	1.5092e+06	1.51265e+06
NEG220	Y	Hex1Cer(d33:1)+HCOO	Hex1Cer(d33:1)+HCOO	Hex1Cer	(d33:1)	(d33:1)				C40 H76 O10 N1	730.547	8.19415	0.0474532	0.348974	8.46245e-08	1.46957	363135	296466	414818	240812	241601	317196	1.12848e+06	654342	1.59136e+06	1.45791e+06	1.7112e+06	1.62608e+06	908440	936703	950135	771420	828725	974676	2.15919e+06	2.33158e+06	1.88669e+06	2.37152e+06	4.83872e+06	2.23429e+06	1.27075e+06	1.28509e+06	1.15711e+06	1.26682e+06
NEG221	Y	Hex1Cer(d33:3)+HCOO	Hex1Cer(d33:3)+HCOO	Hex1Cer	(d33:3)	(d33:3)				C40 H72 O10 N1	726.516	6.89007	0.118404	0.574957	0.00207045	1.38367	120000	97772.2	94841	76676.4	86214.1	89953.9	101269	86695.7	178568	187584	246518	228183	139638	218100	151813	190363	108983	174581	237291	297662	272180	249794	529273	223307	192919	198351	152894	198391
NEG223	Y	Hex1Cer(d33:5)-H	Hex1Cer(d33:5)-H	Hex1Cer	(d33:5)	(d33:5)				C39 H66 O8 N1	676.479	8.4699	0.0442226	0.794432	0.00692182	1.36792	990873	1.03925e+06	996872	999111	977999	1.00316e+06	600339	460023	913060	724375	658197	798542	1.3222e+06	1.37272e+06	1.2772e+06	1.47696e+06	941210	1.17142e+06	650806	653661	601453	639996	854265	594637	910714	997412	927190	910370
NEG224	Y	Hex1Cer(d18:1_16:0)+HCOO	Hex1Cer(d34:1)+HCOO	Hex1Cer	(d18:1_16:0)	(d18:1)	(16:0)			C41 H78 O10 N1	744.563	8.79405	0.0194425	0.388238	1.14374e-07	1.48303	1.90072e+06	1.5915e+06	1.59826e+06	1.34381e+06	1.20759e+06	1.44611e+06	4.43667e+06	3.06089e+06	6.38717e+06	6.17009e+06	6.018e+06	6.11311e+06	3.62831e+06	4.48772e+06	4.00716e+06	3.59603e+06	3.56715e+06	4.12191e+06	6.66867e+06	7.4197e+06	6.92675e+06	7.13042e+06	1.27643e+07	6.16472e+06	4.37137e+06	4.26836e+06	4.17534e+06	4.31749e+06
NEG225	Y	Hex1Cer(d34:1+O)+HCOO	Hex1Cer(d34:1+O)+HCOO	Hex1Cer	(d34:1+O)	(d34:1+O)				C41 H78 O11 N1	760.558	8.46722	0.00701113	0.823092	0.0263831	1.09354	936918	623832	799902	692645	601082	780464	1.31505e+06	894488	1.42184e+06	1.35948e+06	1.85318e+06	1.59422e+06	833915	1.05165e+06	842329	854507	900505	905124	1.21344e+06	1.31548e+06	1.52127e+06	1.32845e+06	2.15626e+06	1.05888e+06	1.06013e+06	1.06988e+06	1.05294e+06	1.06639e+06
NEG226	Y	Hex1Cer(d18:2_16:0)+HCOO	Hex1Cer(d34:2)+HCOO	Hex1Cer	(d18:2_16:0)	(d18:2)	(16:0)			C41 H76 O10 N1	742.547	8.18889	0.0496695	0.543752	4.22666e-05	1.43518	3.22831e+06	2.73746e+06	3.20555e+06	2.63524e+06	2.18969e+06	2.37139e+06	4.90448e+06	3.26999e+06	5.90635e+06	6.12776e+06	7.03577e+06	7.10424e+06	4.94759e+06	5.47957e+06	5.63844e+06	4.5744e+06	3.88256e+06	5.57873e+06	1.06486e+07	9.21896e+06	7.68681e+06	9.48024e+06	1.68744e+07	7.98474e+06	5.83345e+06	5.83559e+06	5.25006e+06	5.75577e+06
NEG227	Y	Hex1Cer(d34:2+O)+HCOO	Hex1Cer(d34:2+O)+HCOO	Hex1Cer	(d34:2+O)	(d34:2+O)				C41 H76 O11 N1	758.542	7.81959	0.00900875	0.838641	0.000175812	1.11648	5.07041e+06	4.51466e+06	4.69156e+06	4.5074e+06	4.99999e+06	4.47644e+06	5.22103e+06	5.27299e+06	5.66911e+06	5.73653e+06	5.67975e+06	6.02001e+06	5.556e+06	5.51126e+06	5.25035e+06	6.10397e+06	5.63897e+06	5.63735e+06	4.70583e+06	4.94636e+06	5.61943e+06	5.31925e+06	5.82248e+06	4.99305e+06	5.06805e+06	4.99164e+06	4.96188e+06	5.01945e+06
NEG229	Y	Hex1Cer(d34:3)-H	Hex1Cer(d34:3)-H	Hex1Cer	(d34:3)	(d34:3)				C40 H72 O8 N1	694.526	7.51354	0.0205514	0.66939	1.00436e-05	1.40746	1.21352e+07	9.83853e+06	1.10422e+07	1.06603e+07	1.14905e+07	1.01386e+07	1.64722e+07	1.24899e+07	2.04353e+07	2.5221e+07	2.60405e+07	2.68383e+07	1.58165e+07	1.74678e+07	1.67009e+07	1.5222e+07	1.43782e+07	1.79741e+07	3.13155e+07	3.03625e+07	2.92813e+07	3.18865e+07	5.3388e+07	2.52285e+07	1.99604e+07	1.94371e+07	1.90108e+07	1.96707e+07
NEG230	Y	Hex1Cer(d35:1)+HCOO	Hex1Cer(d35:1)+HCOO	Hex1Cer	(d35:1)	(d35:1)				C42 H80 O10 N1	758.579	9.39072	0.00649207	0.564316	2.29274e-05	1.41736	996840	811868	828520	683610	678473	653548	1.85994e+06	1.45575e+06	2.71001e+06	2.71535e+06	3.08178e+06	2.8234e+06	1.34035e+06	1.57913e+06	1.37769e+06	1.21936e+06	1.21809e+06	1.5105e+06	3.25776e+06	3.11185e+06	3.3046e+06	3.24528e+06	5.91399e+06	3.0789e+06	1.8196e+06	1.80466e+06	1.79101e+06	1.80726e+06
NEG233	Y	Hex1Cer(d35:2)+HCOO	Hex1Cer(d35:2)+HCOO	Hex1Cer	(d35:2)	(d35:2)				C42 H78 O10 N1	756.563	8.80397	0.0280901	0.724122	0.00227178	1.37357	1.1947e+06	899714	921416	901550	792955	856122	1.97036e+06	1.41246e+06	2.55504e+06	2.43656e+06	2.58445e+06	2.77942e+06	1.25028e+06	1.55484e+06	1.34902e+06	1.22453e+06	1.06774e+06	1.24077e+06	2.97336e+06	3.26383e+06	3.23228e+06	3.08903e+06	4.72999e+06	2.79877e+06	1.9225e+06	1.91845e+06	1.83297e+06	1.9597e+06
NEG234	Y	Hex1Cer(d35:3)+HCOO	Hex1Cer(d35:3)+HCOO	Hex1Cer	(d35:3)	(d35:3)				C42 H76 O10 N1	754.547	8.0113	0.0144326	0.426983	1.34753e-08	1.49539	1.15933e+06	962902	996661	1.18318e+06	1.15959e+06	1.02909e+06	3.11157e+06	2.27151e+06	2.43198e+06	3.36731e+06	3.06723e+06	3.033e+06	2.73323e+06	2.56852e+06	2.5984e+06	2.55529e+06	2.1647e+06	2.58131e+06	7.17969e+06	6.32339e+06	6.86482e+06	6.59118e+06	8.08762e+06	5.42624e+06	2.96703e+06	3.05415e+06	2.96704e+06	2.96961e+06
NEG237	Y	Hex1Cer(d18:1_18:0)+HCOO	Hex1Cer(d36:1)+HCOO	Hex1Cer	(d18:1_18:0)	(d18:1)	(18:0)			C43 H82 O10 N1	772.594	9.98946	0.0195047	0.725531	0.00569797	1.25463	1.18468e+06	781813	925562	769068	650536	811458	2.66186e+06	1.93879e+06	3.60738e+06	3.34789e+06	3.39452e+06	3.77176e+06	1.09724e+06	1.43005e+06	1.13345e+06	1.08592e+06	1.11476e+06	1.19979e+06	2.76856e+06	3.4385e+06	3.54331e+06	3.05419e+06	6.7423e+06	2.74861e+06	1.99376e+06	1.97587e+06	1.9254e+06	2.01602e+06
NEG239	Y	Hex1Cer(d36:2)+HCOO	Hex1Cer(d36:2)+HCOO	Hex1Cer	(d36:2)	(d36:2)				C43 H80 O10 N1	770.579	8.97486	0.0256133	0.357173	6.01805e-08	1.46109	422694	383324	407202	299215	280260	324268	760596	507171	951930	1.02405e+06	1.01876e+06	1.00367e+06	850467	1.06699e+06	980864	957229	958972	1.11248e+06	1.82392e+06	2.06888e+06	2.45937e+06	1.86342e+06	3.4386e+06	2.26089e+06	1.24218e+06	1.16957e+06	1.18861e+06	1.2011e+06
NEG241	Y	Hex1Cer(d36:2+O)+HCOO	Hex1Cer(d36:2+O)+HCOO	Hex1Cer	(d36:2+O)	(d36:2+O)				C43 H80 O11 N1	786.574	8.67518	0.031775	0.802424	0.000452169	1.3432	1.42056e+07	1.14807e+07	1.2742e+07	1.22496e+07	1.18146e+07	1.36848e+07	5.82362e+06	4.89913e+06	6.1424e+06	6.44118e+06	6.15418e+06	6.90009e+06	1.54844e+07	1.66134e+07	1.62248e+07	1.56949e+07	1.39922e+07	1.69243e+07	7.74979e+06	8.88139e+06	7.37464e+06	8.23546e+06	9.98814e+06	8.55019e+06	1.05013e+07	9.79331e+06	9.86427e+06	1.00098e+07
NEG243	Y	Hex1Cer(d36:3)+HCOO	Hex1Cer(d36:3)+HCOO	Hex1Cer	(d36:3)	(d36:3)				C43 H78 O10 N1	768.563	8.67809	0.0195705	0.77189	0.00393172	1.33789	2.19892e+06	1.69613e+06	1.94839e+06	1.83094e+06	1.69505e+06	1.79879e+06	5.50872e+06	4.24879e+06	6.74302e+06	6.97166e+06	6.97245e+06	7.83479e+06	2.31644e+06	2.84299e+06	2.49169e+06	2.22986e+06	1.96984e+06	2.61787e+06	6.91738e+06	7.16377e+06	7.28081e+06	7.44873e+06	9.63846e+06	6.57946e+06	4.24042e+06	4.16274e+06	4.05825e+06	4.09095e+06
NEG246	Y	Hex1Cer(d37:2)+HCOO	Hex1Cer(d37:2)+HCOO	Hex1Cer	(d37:2)	(d37:2)				C44 H82 O10 N1	784.594	9.57184	0.0970735	0.468803	4.07516e-06	1.42117	182496	156923	160757	104113	103607	143193	394912	215801	474720	443028	445886	566536	284129	317527	298164	279837	280214	355583	924739	1.03663e+06	866046	1.00253e+06	1.68323e+06	1.23129e+06	486122	496840	402460	496815
NEG247	Y	Hex1Cer(d37:3)+HCOO	Hex1Cer(d37:3)+HCOO	Hex1Cer	(d37:3)	(d37:3)				C44 H80 O10 N1	782.579	9.16555	0.0260314	0.601661	0.000369083	1.40071	563825	481290	565544	369244	464506	473370	1.59683e+06	1.41838e+06	2.42815e+06	2.94805e+06	2.98817e+06	2.72088e+06	869125	855143	869460	795915	551406	908489	3.73605e+06	3.64936e+06	3.46865e+06	3.70246e+06	5.23025e+06	3.33299e+06	1.85717e+06	1.76172e+06	1.77263e+06	1.75994e+06
NEG249	Y	Hex1Cer(d38:2+O)+HCOO	Hex1Cer(d38:2+O)+HCOO	Hex1Cer	(d38:2+O)	(d38:2+O)				C45 H84 O11 N1	814.605	9.611	0.047394	0.827716	0.0395128	1.08303	521198	423856	447001	380224	408515	483338	171248	263364	174366	341255	215446	204676	501516	486465	669368	603058	471652	486593	308903	397461	252603	259395	649410	307551	430312	424371	389042	430266
NEG253	Y	Hex1Cer(m35:2)+HCOO	Hex1Cer(m35:2)+HCOO	Hex1Cer	(m35:2)	(m35:2)				C42 H78 O9 N1	740.568	8.675	0.0566133	0.796415	0.000294255	1.28081	2.43788e+06	2.07206e+06	2.23264e+06	2.31933e+06	2.14048e+06	2.51216e+06	1.08715e+06	819463	1.04927e+06	1.07945e+06	1.06216e+06	965878	2.96332e+06	3.08176e+06	2.99341e+06	2.57592e+06	2.66213e+06	2.94379e+06	1.32679e+06	1.27324e+06	1.26343e+06	1.17237e+06	1.70081e+06	1.52359e+06	1.86674e+06	1.66815e+06	1.88653e+06	1.75809e+06
NEG256	Y	Hex1Cer(m35:3+O)+HCOO	Hex1Cer(m35:3+O)+HCOO	Hex1Cer	(m35:3+O)	(m35:3+O)				C42 H76 O10 N1	754.547	7.98568	0.00911656	0.432892	7.01343e-08	1.48674	1.16534e+06	893021	1.00076e+06	1.13448e+06	1.17853e+06	1.02997e+06	3.03537e+06	2.21552e+06	2.45275e+06	3.5495e+06	3.03824e+06	3.06159e+06	2.69137e+06	2.52625e+06	2.53206e+06	2.34811e+06	2.084e+06	2.60734e+06	7.53511e+06	6.36983e+06	7.0394e+06	6.71364e+06	8.19449e+06	5.14734e+06	3.0359e+06	3.0032e+06	3.01977e+06	2.97172e+06
NEG259	Y	Hex1Cer(m37:3+O)+HCOO	Hex1Cer(m37:3+O)+HCOO	Hex1Cer	(m37:3+O)	(m37:3+O)				C44 H80 O10 N1	782.579	9.16746	0.0262334	0.631655	0.00160938	1.3704	708097	480071	565428	453157	464576	413719	2.02854e+06	1.41802e+06	2.42612e+06	2.94627e+06	2.98068e+06	2.71716e+06	866677	873421	889086	796246	551968	906672	3.72738e+06	3.64625e+06	3.47013e+06	3.68986e+06	5.28907e+06	3.32665e+06	1.85746e+06	1.76192e+06	1.77008e+06	1.76022e+06
NEG26	Y	CL(77:7)-H	CL(77:7)-H	CL	(77:7)	(77:7)				C86 H153 O17 P2	1520.06	9.88286	0.0180841	0.641801	0.0025426	1.36245	745353	548943	562844	509087	523431	561678	565626	475143	882631	1.16748e+06	1.07959e+06	1.09397e+06	972460	1.02812e+06	933023	886116	550219	1.00764e+06	1.43585e+06	1.44562e+06	1.28297e+06	1.47754e+06	2.2331e+06	1.14523e+06	880117	850319	848539	848645
NEG263	Y	Hex1Cer(t34:1)+HCOO	Hex1Cer(t34:1)+HCOO	Hex1Cer	(t34:1)	(t34:1)				C41 H78 O11 N1	760.558	8.46642	0.0116754	0.797836	0.0104777	1.16291	934337	619379	711987	683273	598203	775463	1.32399e+06	893816	1.42401e+06	1.3604e+06	1.90109e+06	1.63049e+06	875318	1.04033e+06	854943	841499	893536	912329	1.26199e+06	1.3871e+06	1.4931e+06	1.34419e+06	2.13959e+06	1.06929e+06	1.05884e+06	1.05364e+06	1.05887e+06	1.03307e+06
NEG265	Y	Hex1Cer(t34:2)-H	Hex1Cer(t34:2)-H	Hex1Cer	(t34:2)	(t34:2)				C40 H74 O9 N1	712.537	7.83409	0.0159719	0.835373	0.00017896	1.11839	6.09346e+06	5.24935e+06	5.51187e+06	5.29381e+06	5.75963e+06	5.34201e+06	6.20175e+06	6.3312e+06	6.63298e+06	6.71219e+06	6.72621e+06	7.1201e+06	6.41429e+06	6.62414e+06	6.17717e+06	7.14442e+06	6.7355e+06	6.70724e+06	5.59483e+06	6.02542e+06	6.72612e+06	6.58661e+06	7.13421e+06	5.89443e+06	6.13376e+06	5.90606e+06	6.02762e+06	6.07296e+06
NEG269	Y	Hex1Cer(t35:2)+HCOO	Hex1Cer(t35:2)+HCOO	Hex1Cer	(t35:2)	(t35:2)				C42 H78 O11 N1	772.558	8.32916	0.03014	0.858721	0.00464747	1.11849	3.02674e+06	2.55866e+06	2.91311e+06	2.92102e+06	2.47254e+06	2.69276e+06	3.65316e+06	3.0411e+06	2.0041e+06	4.58484e+06	4.92275e+06	5.4424e+06	3.08699e+06	3.38331e+06	3.37072e+06	3.05268e+06	2.95624e+06	3.46348e+06	5.30518e+06	5.82433e+06	5.32763e+06	5.48744e+06	7.20448e+06	6.0556e+06	4.0348e+06	3.84826e+06	4.02327e+06	3.8047e+06
NEG278	Y	Hex1Cer(t36:2)-H	Hex1Cer(t36:2)-H	Hex1Cer	(t36:2)	(t36:2)				C42 H78 O9 N1	740.568	8.6743	0.0328788	0.801469	0.000336234	1.33936	1.66345e+07	1.35411e+07	1.49661e+07	1.45631e+07	1.39477e+07	1.61886e+07	6.90882e+06	5.71555e+06	7.18789e+06	7.51673e+06	7.21106e+06	7.8625e+06	1.84301e+07	1.96868e+07	1.92045e+07	1.82654e+07	1.66463e+07	1.98626e+07	9.06997e+06	1.01501e+07	8.63616e+06	9.40282e+06	1.16841e+07	1.00682e+07	1.23657e+07	1.14559e+07	1.16841e+07	1.17569e+07
NEG292	Y	Hex1Cer(t39:2)+HCOO	Hex1Cer(t39:2)+HCOO	Hex1Cer	(t39:2)	(t39:2)				C46 H86 O11 N1	828.621	10.631	0.135916	0.195402	0.00218203	1.239	165592	103016	104861	18083.7	66513.5	28540.5	52207.1	57222.3	116363	19357.1	56276	64484.4	778915	394046	422906	257453	253056	383911	33100.7	12382	16838.4	17996.7	26774.5	30852.1	106114	89145.7	96104.3	76372.5
NEG310	Y	Hex2Cer(d38:6)-H	Hex2Cer(d38:6)-H	Hex2Cer	(d38:6)	(d38:6)				C50 H84 O13 N1	906.595	10.254	0.141792	1.61876	0.00156062	1.29585	158476	122580	138160	126475	108539	139859	982693	970573	908972	819179	1.2293e+06	1.15237e+06	74046.2	115427	97846.9	66092.3	50724.4	86416.9	729064	498062	774282	682854	1.24276e+06	572728	399852	342097	478809	386374
NEG315	Y	Hex2Cer(m37:4)-H	Hex2Cer(m37:4)-H	Hex2Cer	(m37:4)	(m37:4)				C49 H86 O12 N1	880.616	9.7915	0.0290998	1.29381	0.00707202	1.21252	1.17124e+07	8.25245e+06	9.81144e+06	1.00907e+07	8.65095e+06	9.29426e+06	1.06823e+07	8.32783e+06	1.32462e+07	1.31537e+07	1.28286e+07	1.40264e+07	6.71621e+06	8.85088e+06	7.11144e+06	8.12702e+06	6.08184e+06	7.79629e+06	9.23809e+06	1.05539e+07	1.00973e+07	9.51794e+06	1.61937e+07	1.00635e+07	9.54949e+06	8.91228e+06	9.1028e+06	9.22317e+06
NEG328	Y	LPC(14:0e)+HCOO	LPC(14:0e)+HCOO	LPC	(14:0e)	(14:0e)				C23 H49 O8 N1 P1	498.32	1.50869	0.0213716	1.34558	0.0156645	1.07238	1.01358e+07	7.20551e+06	7.06408e+06	7.13956e+06	5.8156e+06	7.16405e+06	4.15989e+06	8.10438e+06	7.95087e+06	6.83549e+06	8.15827e+06	1.13104e+07	5.29117e+06	6.20074e+06	5.72761e+06	4.97219e+06	4.50944e+06	6.38848e+06	3.97737e+06	2.86772e+06	3.26003e+06	2.79394e+06	3.35135e+06	2.20326e+06	5.70973e+06	5.66136e+06	5.44771e+06	5.53409e+06
NEG334	Y	LPC(16:0e)+HCOO	LPC(16:0e)+HCOO	LPC	(16:0e)	(16:0e)				C25 H53 O8 N1 P1	526.351	2.12435	0.049582	1.4277	0.00657763	1.1643	4.96072e+07	2.9879e+07	3.50099e+07	4.23452e+07	3.34101e+07	4.25325e+07	2.41228e+07	2.24394e+07	3.61857e+07	3.33611e+07	3.94406e+07	5.38363e+07	2.4674e+07	3.52228e+07	2.62247e+07	2.66966e+07	2.48949e+07	2.53351e+07	1.95689e+07	1.41147e+07	1.72875e+07	1.37767e+07	1.6487e+07	1.14214e+07	2.80034e+07	2.64167e+07	2.92654e+07	2.64723e+07
NEG337	Y	LPC(16:1e)+HCOO	LPC(16:1e)+HCOO	LPC	(16:1e)	(16:1e)				C25 H51 O8 N1 P1	524.336	2.04155	0.0848445	3.44197	6.38651e-06	1.43217	4.31234e+06	2.96211e+06	2.99017e+06	4.24509e+06	2.78543e+06	3.58108e+06	1.87976e+06	1.47125e+06	3.84278e+06	2.42667e+06	3.55486e+06	3.87045e+06	898370	1.36457e+06	1.06037e+06	960312	756209	1.02537e+06	672259	531499	464017	430843	469125	405871	1.83541e+06	1.79456e+06	2.03196e+06	1.65618e+06
NEG342	Y	LPC(18:0)+HCOO	LPC(18:0)+HCOO	LPC	(18:0)	(18:0)				C27 H55 O9 N1 P1	568.362	2.59378	0.0291576	1.58034	0.00284391	1.30006	2.24289e+07	1.34165e+07	1.64219e+07	1.47823e+07	1.31625e+07	1.56812e+07	6.784e+06	7.41753e+06	1.17747e+07	1.16813e+07	1.2346e+07	1.55965e+07	1.06434e+07	1.06563e+07	1.20925e+07	9.82391e+06	8.07194e+06	9.39102e+06	5.03915e+06	4.18462e+06	4.85956e+06	3.75568e+06	4.37296e+06	2.91464e+06	1.01227e+07	9.53741e+06	9.51153e+06	9.78723e+06
NEG343	Y	LPC(18:0e)+HCOO	LPC(18:0e)+HCOO	LPC	(18:0e)	(18:0e)				C27 H57 O8 N1 P1	554.383	3.10985	0.0197618	1.66587	0.000571878	1.29304	8.08466e+06	5.19054e+06	5.15708e+06	6.11682e+06	5.40932e+06	6.74504e+06	8.47766e+06	7.18011e+06	1.28777e+07	1.20574e+07	1.46586e+07	1.68995e+07	3.20881e+06	3.9458e+06	4.15676e+06	3.45373e+06	3.33764e+06	3.92984e+06	8.1303e+06	5.90881e+06	6.548e+06	5.60199e+06	6.39576e+06	4.8832e+06	6.48904e+06	6.40238e+06	6.49285e+06	6.2226e+06
NEG347	Y	LPC(18:1e)+HCOO	LPC(18:1e)+HCOO	LPC	(18:1e)	(18:1e)				C27 H55 O8 N1 P1	552.367	2.9662	0.00993407	3.72264	1.63931e-06	1.45371	1.51804e+07	1.07041e+07	9.77763e+06	1.17165e+07	9.75784e+06	1.21945e+07	1.38793e+07	1.30105e+07	2.63078e+07	1.93087e+07	2.39595e+07	3.19601e+07	3.05842e+06	3.31823e+06	3.4308e+06	2.98674e+06	2.34932e+06	3.48065e+06	6.44773e+06	4.47588e+06	6.02444e+06	4.66972e+06	5.92334e+06	3.97679e+06	9.15459e+06	9.15469e+06	9.01276e+06	8.98638e+06
NEG350	Y	LPC(18:2e)+HCOO	LPC(18:2e)+HCOO	LPC	(18:2e)	(18:2e)				C27 H53 O8 N1 P1	550.351	2.1335	0.0399647	20.961	3.5553e-06	1.44082	1.36199e+06	816986	868813	1.41324e+06	887359	1.32941e+06	461274	267066	626999	601949	626534	697706	99877	26743.2	23183	66225.5	27165.4	75387	20661.9	36830	26067.2	334462	0.0911352	10106.5	429911	447258	470835	437195
NEG351	Y	LPC(18:4)+HCOO	LPC(18:4)+HCOO	LPC	(18:4)	(18:4)				C27 H47 O9 N1 P1	560.299	1.079	0.20081	0.707338	0.033373	1.04438	695737	241029	384494	494837	486931	358218	32678.2	464698	37557.4	37444.8	45285.6	181559	664263	502568	579526	776260	570679	669042	35929.9	37654.8	213375	37092.1	37351.8	37376.5	181812	300145	236732	248993
NEG353	Y	LPC(19:0)+HCOO	LPC(19:0)+HCOO	LPC	(19:0)	(19:0)				C28 H57 O9 N1 P1	582.378	2.888	0.0294335	1.58825	0.00108876	1.38878	988965	620167	816821	774445	667982	861199	208799	210920	340145	328182	453001	531586	499335	561589	553611	570712	363894	428705	84521.8	51004.1	10581.3	53990.3	66500.2	22387	443564	444017	444322	418219
NEG354	Y	LPC(19:1)+HCOO	LPC(19:1)+HCOO	LPC	(19:1)	(19:1)				C28 H55 O9 N1 P1	580.362	2.2021	0.0727936	1.37526	0.00837287	1.21736	1.58989e+06	1.00739e+06	1.32689e+06	1.199e+06	1.14407e+06	1.10721e+06	289434	289798	420117	396390	339301	784372	985533	1.01082e+06	934668	987916	795756	647517	254032	221310	218425	231600	246694	107048	715052	638970	755949	673855
NEG355	Y	LPC(20:0)+HCOO	LPC(20:0)+HCOO	LPC	(20:0)	(20:0)				C29 H59 O9 N1 P1	596.393	2.78693	0.0130369	1.48516	0.000856605	1.27976	3.38749e+06	2.50944e+06	2.49801e+06	2.3281e+06	2.25788e+06	2.65737e+06	422886	514179	896713	616333	888998	1.08764e+06	1.83371e+06	1.83482e+06	2.02267e+06	1.68212e+06	1.5302e+06	1.6262e+06	354713	197521	241235	69697.7	343815	127179	1.36063e+06	1.36117e+06	1.33083e+06	1.3302e+06
NEG356	Y	LPC(20:1)+HCOO	LPC(20:1)+HCOO	LPC	(20:1)	(20:1)				C29 H57 O9 N1 P1	594.378	2.68349	0.0256274	1.59868	0.000405956	1.30944	2.4549e+07	1.93717e+07	1.83196e+07	1.74262e+07	1.68035e+07	1.75319e+07	5.2035e+06	5.25795e+06	7.89484e+06	7.7872e+06	9.84627e+06	1.0281e+07	1.35358e+07	1.2601e+07	1.39067e+07	1.10551e+07	9.34817e+06	1.08632e+07	4.71738e+06	3.9346e+06	3.59133e+06	3.10834e+06	4.25149e+06	2.31538e+06	9.94798e+06	1.02448e+07	9.68369e+06	9.74072e+06
NEG358	Y	LPC(20:1e)+HCOO	LPC(20:1e)+HCOO	LPC	(20:1e)	(20:1e)				C29 H59 O8 N1 P1	580.398	3.2014	0.0349381	2.22145	0.000323871	1.36009	6.63581e+06	3.88658e+06	3.7134e+06	4.15953e+06	3.98127e+06	4.49043e+06	1.27473e+06	984941	1.95873e+06	1.89239e+06	2.33854e+06	2.60417e+06	1.84331e+06	2.16707e+06	2.42208e+06	1.95233e+06	1.58771e+06	2.12188e+06	1.00835e+06	784450	877204	789238	900975	611249	2.27224e+06	2.11526e+06	2.14619e+06	2.11179e+06
NEG359	Y	LPC(20:2e)+HCOO	LPC(20:2e)+HCOO	LPC	(20:2e)	(20:2e)				C29 H57 O8 N1 P1	578.383	3.05553	0.0743644	12.4483	3.13858e-07	1.47863	4.40926e+06	2.83781e+06	2.69376e+06	3.51153e+06	3.09735e+06	3.69223e+06	1.339e+06	993067	2.56632e+06	1.61602e+06	1.94702e+06	2.93461e+06	289593	293518	356161	271178	180194	235442	244170	202471	271452	197110	243705	132651	1.37591e+06	1.3654e+06	1.52503e+06	1.27645e+06
NEG360	Y	LPC(20:4)+HCOO	LPC(20:4)+HCOO	LPC	(20:4)	(20:4)				C29 H51 O9 N1 P1	588.331	1.40671	0.0249421	0.717032	0.0184032	1.09922	1.44246e+06	933359	1.27099e+06	1.54326e+06	1.08437e+06	893997	1.7457e+06	1.18838e+06	2.23206e+06	1.66705e+06	2.44874e+06	1.87932e+06	2.15619e+06	1.81921e+06	1.32577e+06	1.53776e+06	1.38866e+06	1.76977e+06	1.99193e+06	2.59379e+06	2.16355e+06	2.70245e+06	3.73094e+06	2.43642e+06	1.80141e+06	1.85502e+06	1.7615e+06	1.75972e+06
NEG361	Y	LPC(20:5)+HCOO	LPC(20:5)+HCOO	LPC	(20:5)	(20:5)				C29 H49 O9 N1 P1	586.315	1.20679	0.0424921	0.711783	0.00257026	1.29538	5.47635e+06	3.70863e+06	4.90682e+06	4.38915e+06	3.75232e+06	3.79849e+06	3.17414e+06	1.98215e+06	3.02933e+06	2.80257e+06	3.90454e+06	3.09104e+06	6.93321e+06	7.00957e+06	5.09337e+06	6.14569e+06	5.3034e+06	6.08739e+06	2.91899e+06	4.15821e+06	3.48114e+06	3.92152e+06	4.91509e+06	3.26169e+06	4.19397e+06	3.8e+06	4.12011e+06	4.07475e+06
NEG362	Y	LPC(22:2)+HCOO	LPC(22:2)+HCOO	LPC	(22:2)	(22:2)				C31 H59 O9 N1 P1	620.393	2.95272	0.07615	1.42798	0.0236193	1.12263	2.16983e+06	1.12078e+06	1.60259e+06	1.31481e+06	1.40063e+06	1.27312e+06	917697	794035	947935	919430	1.11884e+06	1.64771e+06	1.16476e+06	1.29758e+06	993904	977521	930938	855096	893233	693881	990697	1.03715e+06	907252	477168	1.06205e+06	1.07374e+06	913378	1.07413e+06
NEG364	Y	LPC(22:6)+HCOO	LPC(22:6)+HCOO	LPC	(22:6)	(22:6)				C31 H51 O9 N1 P1	612.331	1.33361	0.0559239	0.80355	0.0405858	1.02769	5.27235e+06	3.22368e+06	4.97521e+06	4.32591e+06	3.57134e+06	3.30032e+06	2.73655e+06	2.04718e+06	2.8403e+06	2.37448e+06	3.00309e+06	2.75191e+06	5.89582e+06	5.57721e+06	4.27158e+06	5.10171e+06	4.9544e+06	4.89904e+06	3.01645e+06	3.69542e+06	2.90531e+06	3.5354e+06	3.84277e+06	2.75969e+06	4.0807e+06	3.58643e+06	3.78191e+06	3.69746e+06
NEG366	Y	LPE(16:1e)-H	LPE(16:1e)-H	LPE	(16:1e)	(16:1e)				C21 H43 O6 N1 P1	436.283	2.17948	0.0287412	2.36821	4.51831e-05	1.41482	1.48384e+07	9.33723e+06	1.01147e+07	1.18789e+07	9.14025e+06	1.28197e+07	2.56297e+06	2.07252e+06	3.96697e+06	3.34933e+06	3.90824e+06	5.55036e+06	4.26004e+06	6.04392e+06	4.74146e+06	5.10669e+06	4.0692e+06	4.54685e+06	1.1637e+06	956289	1.02875e+06	899909	1.34621e+06	841447	5.1528e+06	5.10625e+06	5.15277e+06	4.84943e+06
NEG37	Y	CL(82:9)-2H	CL(82:9)-2H	CL	(82:9)	(82:9)				C91 H158 O17 P2	792.549	10.0973	0.0683219	0.596791	0.00095572	1.42727	2.28423e+06	1.74348e+06	1.88143e+06	1.73925e+06	1.71028e+06	1.75719e+06	1.0531e+06	786092	1.45559e+06	1.63884e+06	1.67799e+06	1.6186e+06	2.81008e+06	4.00596e+06	3.34445e+06	3.07088e+06	2.11655e+06	3.27813e+06	3.34516e+06	3.15122e+06	2.93079e+06	2.94063e+06	5.21426e+06	2.52614e+06	2.38613e+06	2.56462e+06	2.17199e+06	2.43356e+06
NEG372	Y	LPE(18:1)-H	LPE(18:1)-H	LPE	(18:1)	(18:1)				C23 H45 O7 N1 P1	478.294	2.503	0.0557626	2.81497	0.000707112	1.32874	1.14237e+06	527166	718244	636717	516404	783091	342823	257042	362779	343078	530683	476490	329309	256609	244792	252421	271880	181060	64765.8	31584.9	60412	51142.5	56913.7	94186.6	363807	370633	370773	328950
NEG373	Y	LPE(18:1e)-H	LPE(18:1e)-H	LPE	(18:1e)	(18:1e)				C23 H47 O6 N1 P1	464.315	3.21818	0.038803	2.71761	4.51278e-05	1.40572	2.26129e+08	1.37757e+08	1.34236e+08	1.69961e+08	1.37167e+08	1.86944e+08	7.10685e+07	5.70659e+07	1.28205e+08	1.04959e+08	1.16731e+08	1.59246e+08	5.26244e+07	7.26953e+07	6.23149e+07	6.34811e+07	5.1891e+07	6.20911e+07	3.37163e+07	2.99478e+07	2.95237e+07	2.94995e+07	3.85245e+07	2.42163e+07	8.44379e+07	8.32288e+07	8.44672e+07	7.77493e+07
NEG375	Y	LPE(18:2e)-H	LPE(18:2e)-H	LPE	(18:2e)	(18:2e)				C23 H45 O6 N1 P1	462.299	2.30694	0.0383597	2.37929	2.84544e-05	1.42051	7.61451e+06	5.06949e+06	5.36063e+06	6.20735e+06	4.57218e+06	5.96852e+06	1.00162e+06	897682	1.8347e+06	1.65771e+06	1.65046e+06	2.5803e+06	2.53638e+06	3.06448e+06	2.1804e+06	2.65205e+06	1.98096e+06	2.2089e+06	610024	461116	473676	391813	552203	420820	2.52416e+06	2.52547e+06	2.32504e+06	2.47197e+06
NEG376	Y	LPE(19:0)-H	LPE(19:0)-H	LPE	(19:0)	(19:0)				C24 H49 O7 N1 P1	494.325	3.107	0.105344	1.36267	0.0228507	1.01221	423533	466676	478440	357377	384702	527149	65688	42635.4	195508	94013.7	207824	233734	369881	362577	282273	427079	179244	314755	37945.6	15011.7	24542	10877	15839	93869.8	195782	202327	212575	165108
NEG377	Y	LPE(19:1)-H	LPE(19:1)-H	LPE	(19:1)	(19:1)				C24 H47 O7 N1 P1	492.31	2.47762	0.0146629	2.05702	0.00125464	1.3308	1.96672e+06	1.01059e+06	1.46595e+06	1.31484e+06	990154	1.15222e+06	669094	614293	757075	609303	882437	1.18607e+06	636200	678647	689073	694577	634944	507289	269061	229413	263393	203089	283319	274107	650700	665400	657271	642848
NEG380	Y	LPE(20:2e)-H	LPE(20:2e)-H	LPE	(20:2e)	(20:2e)				C25 H49 O6 N1 P1	490.33	3.29865	0.0475799	2.63564	3.33162e-05	1.41345	4.58283e+07	2.81502e+07	2.85959e+07	3.40063e+07	2.99583e+07	3.98902e+07	5.91188e+06	4.40283e+06	1.06067e+07	9.06916e+06	9.17747e+06	1.45218e+07	1.15654e+07	1.62788e+07	1.24495e+07	1.35639e+07	1.08129e+07	1.36518e+07	2.76945e+06	2.72822e+06	2.76001e+06	2.43326e+06	3.77215e+06	2.14699e+06	1.37296e+07	1.35051e+07	1.37361e+07	1.24054e+07
NEG382	Y	LPE(20:5)-H	LPE(20:5)-H	LPE	(20:5)	(20:5)				C25 H41 O7 N1 P1	498.263	1.24503	0.0565292	0.741258	0.0135402	1.04158	8.60336e+06	4.70722e+06	7.26149e+06	5.47284e+06	5.56456e+06	4.89772e+06	8.32211e+06	5.71506e+06	5.11995e+06	4.6353e+06	9.04647e+06	6.20725e+06	8.46429e+06	8.74247e+06	7.24296e+06	8.44188e+06	9.20482e+06	7.15388e+06	6.9339e+06	6.89057e+06	7.13713e+06	6.26329e+06	1.10717e+07	7.09069e+06	6.99718e+06	6.3955e+06	7.21686e+06	6.54303e+06
NEG388	Y	LPI(18:0)-H	LPI(18:0)-H	LPI	(18:0)	(18:0)				C27 H52 O12 N0 P1	599.32	2.02932	0.0421003	2.35076	2.49402e-05	1.43444	5.85629e+06	3.613e+06	4.18106e+06	4.20542e+06	3.78706e+06	4.14788e+06	1.6307e+06	2.02251e+06	3.13152e+06	2.99641e+06	3.90908e+06	4.6192e+06	1.9176e+06	2.1029e+06	1.94878e+06	1.77396e+06	1.66212e+06	1.56586e+06	1.44525e+06	902274	887131	901751	739557	573250	2.26105e+06	2.36253e+06	2.31742e+06	2.14145e+06
NEG389	Y	LPI(18:0e)-H	LPI(18:0e)-H	LPI	(18:0e)	(18:0e)				C27 H54 O11 N0 P1	585.341	2.34328	0.0923947	2.28565	0.000197762	1.40661	839656	545416	871653	567962	568560	692106	332463	259006	433987	471145	460049	726939	319458	400022	287402	357732	224578	198201	142740	205395	156923	197094	263164	178464	441590	384832	410934	355342
NEG390	Y	LPI(20:1)-H	LPI(20:1)-H	LPI	(20:1)	(20:1)				C29 H54 O12 N0 P1	625.336	2.08884	0.0575881	1.49438	0.00217579	1.30244	4.54036e+07	2.91721e+07	3.10165e+07	3.57679e+07	3.30621e+07	3.69901e+07	8.40664e+06	9.4255e+06	1.45722e+07	1.47061e+07	1.5892e+07	2.26708e+07	2.47061e+07	2.94822e+07	2.36904e+07	2.52265e+07	1.93239e+07	1.90428e+07	8.1244e+06	5.12142e+06	6.56402e+06	5.52597e+06	5.54832e+06	3.42268e+06	1.94455e+07	1.91477e+07	1.94452e+07	1.7198e+07
NEG391	Y	LPI(20:1e)-H	LPI(20:1e)-H	LPI	(20:1e)	(20:1e)				C29 H56 O11 N0 P1	611.357	2.41999	0.0384104	3.25319	5.00373e-06	1.40242	535754	515097	386491	490708	326676	522729	23587.2	38707.9	97970.1	75641.9	135577	184993	132424	173493	118443	167141	116432	145830	9380.95	17850.1	76986.1	8787.04	12281.8	0.0403882	165186	168164	168180	154888
NEG393	Y	LPS(18:0)-H	LPS(18:0)-H	LPS	(18:0)	(18:0)				C24 H47 O9 N1 P1	524.299	2.207	0.102677	2.82647	6.67596e-06	1.41966	2.6271e+06	2.15042e+06	2.0596e+06	2.15029e+06	1.45765e+06	1.98858e+06	1.13088e+06	931818	2.11628e+06	1.88804e+06	1.90167e+06	1.9648e+06	762882	848906	724296	710996	595982	755939	781915	698523	831279	904691	1.21835e+06	671201	1.19791e+06	962793	1.15372e+06	1.0165e+06
NEG394	Y	LPS(18:1e)-H	LPS(18:1e)-H	LPS	(18:1e)	(18:1e)				C24 H47 O8 N1 P1	508.304	2.62597	0.0525974	2.60545	0.0102606	1.11959	1.06717e+07	8.96814e+06	4.58138e+06	6.63714e+06	3.41332e+06	3.98416e+06	1.28215e+06	2.06413e+06	5.11104e+06	2.50961e+06	3.65938e+06	2.3429e+06	3.13479e+06	1.77064e+06	3.26865e+06	1.43409e+06	1.85232e+06	3.22251e+06	1.7933e+06	1.05148e+06	1.49704e+06	1.41009e+06	1.83361e+06	1.33956e+06	2.91422e+06	2.66576e+06	2.62326e+06	2.61182e+06
NEG395	Y	LPS(20:1)-H	LPS(20:1)-H	LPS	(20:1)	(20:1)				C26 H49 O9 N1 P1	550.315	2.31157	0.0800731	1.46295	0.012169	1.14689	5.06413e+06	3.25571e+06	5.14461e+06	3.66768e+06	3.8293e+06	3.23378e+06	3.20444e+06	2.4285e+06	4.85582e+06	2.62953e+06	3.84107e+06	3.48859e+06	2.64805e+06	3.84459e+06	2.32039e+06	2.68947e+06	2.42566e+06	2.61046e+06	3.49281e+06	2.70255e+06	2.84874e+06	2.4346e+06	4.49094e+06	2.83242e+06	3.20743e+06	2.75046e+06	2.86279e+06	2.69269e+06
NEG396	Y	LPS(20:5)-H	LPS(20:5)-H	LPS	(20:5)	(20:5)				C26 H41 O9 N1 P1	542.252	1.13791	0.103862	0.604828	0.00218529	1.17664	830584	576714	548026	504186	424053	541422	188638	33963.8	186391	116896	239285	36779.7	1.15668e+06	661991	831521	1.05864e+06	944797	1.00911e+06	179181	263041	112991	156164	478149	381486	397324	483283	396124	395853
NEG40	Y	CL(83:2)-2H	CL(83:2)-2H	CL	(83:2)	(83:2)				C92 H174 O17 P2	806.612	12.241	0.0725514	1.4617	0.0401276	1.05978	1.27364e+06	760746	961880	659743	685086	797674	223129	187183	262890	436984	421524	372438	763173	766727	643433	468771	479037	394462	321788	543424	541740	593955	952003	569924	697953	600178	706072	683739
NEG400	Y	OAHFA(45:5)-H	OAHFA(45:5)-H	OAHFA	(45:5)	(45:5)				C45 H77 O4	681.583	12.724	0.0508438	0.678868	0.00120759	1.32513	1.16601e+06	948285	1.25752e+06	956785	801518	849354	200283	145441	298538	280618	306813	319429	1.61072e+06	1.48017e+06	1.65938e+06	1.38169e+06	1.1435e+06	1.53254e+06	377270	326948	323984	369112	551245	369340	817597	817678	734602	810121
NEG402	Y	OAHFA(48:6)-H	OAHFA(48:6)-H	OAHFA	(48:6)	(48:6)				C48 H81 O4	721.614	13.5748	0.0740867	0.468966	3.51034e-05	1.45853	143994	99603.6	177355	129124	105763	96154	58474.1	48677.8	74387.4	72778.9	64817.3	83813	248160	298078	303669	284796	202042	266769	104621	143414	114618	127206	197444	104500	142959	145519	124123	145493
NEG420	Y	PC(9:0_12:2)+HCOO	PC(21:2)+HCOO	PC	(9:0_12:2)	(9:0)	(12:2)			C30 H55 O10 N1 P1	620.357	2.95824	0.0361191	3.78891	2.42955e-07	1.47376	2.39258e+06	1.81506e+06	1.67497e+06	2.02722e+06	1.69249e+06	2.10297e+06	2.43013e+06	2.1728e+06	4.52298e+06	3.15747e+06	4.32389e+06	5.09415e+06	470786	579448	580663	536926	386894	534640	1.11784e+06	790941	1.06827e+06	825796	810593	662642	1.54355e+06	1.65252e+06	1.5389e+06	1.53589e+06
NEG421	Y	PC(23:4e)+HCOO	PC(23:4e)+HCOO	PC	(23:4e)	(23:4e)				C32 H57 O9 N1 P1	630.378	1.69573	0.0910681	1.45005	0.00703842	1.03	480759	403044	343525	399952	289447	462350	235475	220352	479363	330304	440245	451613	228063	371540	224825	270304	276738	269212	105320	76087.3	40325.4	24986.6	34895.4	11553.1	260926	305338	247935	267951
NEG423	Y	PC(14:0_14:0)+HCOO	PC(28:0)+HCOO	PC	(14:0_14:0)	(14:0)	(14:0)			C37 H73 O10 N1 P1	722.498	7.18376	0.0261766	1.34037	0.0103396	1.20154	5.69256e+06	3.66568e+06	4.74532e+06	4.20831e+06	3.72731e+06	4.60186e+06	575663	612922	724542	805919	916078	931853	2.7944e+06	4.05289e+06	3.46861e+06	3.44459e+06	2.99912e+06	3.11629e+06	765856	633364	639932	672863	1.36787e+06	629809	2.32563e+06	2.20286e+06	2.20274e+06	2.22551e+06
NEG424	Y	PC(14:0e_14:0)+HCOO	PC(28:0e)+HCOO	PC	(14:0e_14:0)	(14:0e)	(14:0)			C37 H75 O9 N1 P1	708.518	7.89851	0.126801	1.32135	0.0173882	1.02563	1.51099e+06	1.13371e+06	1.30759e+06	1.44109e+06	993557	1.16562e+06	399968	329221	488130	368769	292184	589247	787588	1.22887e+06	848191	966325	803646	1.08118e+06	409287	427818	367205	542647	893646	397494	712750	861528	642195	793469
NEG425	Y	PC(15:0_14:0)+HCOO	PC(29:0)+HCOO	PC	(15:0_14:0)	(15:0)	(14:0)			C38 H75 O10 N1 P1	736.513	7.79115	0.0116497	1.3111	0.000514736	1.32202	3.78836e+06	3.03365e+06	3.41438e+06	3.44532e+06	3.02482e+06	3.15376e+06	1.37987e+06	1.11825e+06	1.65039e+06	1.36482e+06	1.5267e+06	1.54421e+06	2.52898e+06	2.70848e+06	2.51267e+06	2.84002e+06	2.14232e+06	2.41527e+06	1.33927e+06	1.3785e+06	1.12161e+06	1.28915e+06	1.91382e+06	1.18604e+06	2.15242e+06	2.10326e+06	2.10306e+06	2.10307e+06
NEG426	Y	PC(16:0_14:0)+HCOO	PC(30:0)+HCOO	PC	(16:0_14:0)	(16:0)	(14:0)			C39 H77 O10 N1 P1	750.529	8.38922	0.0260053	1.29873	0.0022483	1.2213	2.56118e+07	2.19148e+07	2.39305e+07	2.03447e+07	1.95916e+07	2.12342e+07	7.98243e+06	5.91119e+06	9.13371e+06	8.31463e+06	1.0862e+07	1.1391e+07	1.73576e+07	1.79639e+07	1.90903e+07	1.725e+07	1.30835e+07	1.73756e+07	9.42475e+06	8.51025e+06	7.19597e+06	9.06827e+06	1.13781e+07	7.99123e+06	1.43686e+07	1.43695e+07	1.4266e+07	1.36051e+07
NEG427	Y	PC(14:0e_16:0)+HCOO	PC(30:0e)+HCOO	PC	(14:0e_16:0)	(14:0e)	(16:0)			C39 H79 O9 N1 P1	736.55	9.09628	0.0406366	1.31846	0.0219028	1.15244	8.31134e+06	5.30225e+06	6.37651e+06	5.14759e+06	5.48253e+06	5.48315e+06	3.69559e+06	3.80867e+06	4.28499e+06	4.88885e+06	5.2159e+06	5.56004e+06	4.76041e+06	4.93687e+06	5.00731e+06	4.48553e+06	3.55995e+06	4.63284e+06	4.96412e+06	4.89719e+06	4.3092e+06	4.94493e+06	8.92865e+06	4.56043e+06	4.96456e+06	4.85457e+06	4.54758e+06	4.96118e+06
NEG429	Y	PC(16:1_14:0)+HCOO	PC(30:1)+HCOO	PC	(16:1_14:0)	(16:1)	(14:0)			C39 H75 O10 N1 P1	748.513	7.812	0.126982	1.42677	0.00204991	1.37243	1.37919e+06	1.19527e+06	1.44535e+06	1.29577e+06	1.32583e+06	1.42806e+06	520959	469164	292338	478433	368497	489162	870410	1.13476e+06	952729	1.18219e+06	565985	949674	354959	292364	471472	363601	276308	535380	655348	630373	810256	630522
NEG430	Y	PC(18:2e_12:1)+HCOO	PC(30:3e)+HCOO	PC	(18:2e_12:1)	(18:2e)	(12:1)			C39 H73 O9 N1 P1	730.503	7.51239	0.0382932	0.717015	0.00258702	1.38225	2.23195e+06	1.30167e+06	1.66947e+06	1.4625e+06	1.83418e+06	1.77251e+06	2.47791e+06	1.88799e+06	3.07123e+06	3.74828e+06	3.71302e+06	4.22898e+06	2.28754e+06	2.52624e+06	2.37964e+06	2.67899e+06	1.9303e+06	2.52374e+06	4.6507e+06	4.61204e+06	4.45843e+06	4.25167e+06	7.40681e+06	3.55687e+06	3.1734e+06	3.13552e+06	2.92581e+06	3.17318e+06
NEG431	Y	PC(15:0_16:0)+HCOO	PC(31:0)+HCOO	PC	(15:0_16:0)	(15:0)	(16:0)			C40 H79 O10 N1 P1	764.545	8.80298	0.0246409	1.32483	0.00574237	1.24937	3.52354e+06	2.67563e+06	3.2008e+06	3.27815e+06	2.5276e+06	2.85125e+06	1.63207e+06	1.03796e+06	1.72653e+06	1.54459e+06	2.13869e+06	2.15238e+06	2.1522e+06	2.84828e+06	2.30198e+06	2.38253e+06	1.80841e+06	2.13625e+06	1.23731e+06	1.41911e+06	1.59873e+06	1.236e+06	2.38994e+06	1.37435e+06	2.08116e+06	2.10146e+06	1.98542e+06	2.06237e+06
NEG432	Y	PC(16:0e_15:0)+HCOO	PC(31:0e)+HCOO	PC	(16:0e_15:0)	(16:0e)	(15:0)			C40 H81 O9 N1 P1	750.565	9.695	0.0436356	1.35404	0.00353798	1.25929	1.66079e+06	1.15278e+06	1.31603e+06	1.34411e+06	1.20478e+06	1.24253e+06	1.19387e+06	1.02741e+06	1.32037e+06	1.32866e+06	1.47373e+06	1.76403e+06	838377	1.15993e+06	1.01262e+06	1.00929e+06	809822	1.01987e+06	1.09205e+06	1.19753e+06	1.17781e+06	1.36993e+06	2.21324e+06	1.26175e+06	1.25267e+06	1.1612e+06	1.22456e+06	1.14194e+06
NEG434	Y	PC(9:0_22:3)+HCOO	PC(31:3)+HCOO	PC	(9:0_22:3)	(9:0)	(22:3)			C40 H73 O10 N1 P1	758.498	4.96615	0.027026	1.22198	0.043345	1.18145	1.33123e+06	1.03095e+06	1.36617e+06	995940	1.08023e+06	1.23231e+06	631144	709151	433205	601038	1.33337e+06	672454	933424	1.11443e+06	1.03552e+06	1.12671e+06	745713	802744	466858	538528	384969	431502	777039	337775	814352	828556	777036	810863
NEG435	Y	PC(16:0_16:0)+HCOO	PC(32:0)+HCOO	PC	(16:0_16:0)	(16:0)	(16:0)			C41 H81 O10 N1 P1	778.56	9.53623	0.0115936	1.44158	0.000558304	1.36287	3.42076e+07	2.43372e+07	2.84353e+07	2.71396e+07	2.46494e+07	2.71396e+07	2.0877e+07	1.61608e+07	2.3515e+07	2.30824e+07	2.96886e+07	2.71644e+07	1.73824e+07	2.1177e+07	2.07487e+07	2.02728e+07	1.57625e+07	1.97449e+07	1.8922e+07	1.87897e+07	1.7667e+07	1.94766e+07	3.06219e+07	1.87473e+07	2.30559e+07	2.30563e+07	2.29913e+07	2.2507e+07
NEG436	Y	PC(16:0e_16:0)+HCOO	PC(32:0e)+HCOO	PC	(16:0e_16:0)	(16:0e)	(16:0)			C41 H83 O9 N1 P1	764.581	10.2718	0.0160378	1.53603	0.000313668	1.32202	4.70324e+06	3.34373e+06	3.89758e+06	3.48331e+06	3.25562e+06	3.65007e+06	3.14308e+06	2.47122e+06	3.17964e+06	3.29262e+06	4.46391e+06	3.90412e+06	2.58684e+06	2.73354e+06	2.52368e+06	2.13871e+06	2.07641e+06	2.48063e+06	3.13135e+06	3.13259e+06	2.66682e+06	3.32139e+06	5.95975e+06	2.92743e+06	3.24051e+06	3.31943e+06	3.20926e+06	3.20912e+06
NEG438	Y	PC(14:0e_18:1)+HCOO	PC(32:1e)+HCOO	PC	(14:0e_18:1)	(14:0e)	(18:1)			C41 H81 O9 N1 P1	762.565	9.23607	0.0294847	1.40804	0.00153753	1.32481	3.12553e+06	2.22786e+06	2.53509e+06	2.45957e+06	2.21228e+06	2.29366e+06	1.91085e+06	1.92218e+06	2.37907e+06	2.28602e+06	2.5605e+06	2.9507e+06	1.68482e+06	2.07424e+06	1.77966e+06	1.8473e+06	1.40097e+06	1.7624e+06	2.34052e+06	2.30578e+06	2.25847e+06	2.29026e+06	4.10112e+06	2.38628e+06	2.30152e+06	2.15882e+06	2.19308e+06	2.17168e+06
NEG440	Y	PC(16:1_16:1)+HCOO	PC(32:2)+HCOO	PC	(16:1_16:1)	(16:1)	(16:1)			C41 H77 O10 N1 P1	774.529	8.09339	0.0390493	0.254589	0.00892358	1.10911	1.35755e+06	475533	531332	1.40144e+06	1.221e+06	1.11269e+06	5.46415e+06	653053	7.2876e+06	952108	8.07399e+06	1.06767e+06	5.72231e+06	1.12584e+06	6.08184e+06	4.80427e+06	1.27543e+06	4.94867e+06	1.03677e+06	898490	1.01672e+06	1.20464e+06	775266	852483	5.62133e+06	5.61999e+06	5.62566e+06	5.19167e+06
NEG444	Y	PC(16:0_17:0)+HCOO	PC(33:0)+HCOO	PC	(16:0_17:0)	(16:0)	(17:0)			C42 H83 O10 N1 P1	792.576	9.95259	0.0298337	1.35433	0.00584018	1.31645	3.54773e+06	2.60485e+06	3.09018e+06	2.79742e+06	2.36201e+06	2.79574e+06	2.97596e+06	2.31539e+06	3.29892e+06	3.12083e+06	3.75029e+06	3.86354e+06	1.97416e+06	2.49689e+06	2.27918e+06	2.41093e+06	1.66979e+06	1.86757e+06	2.53546e+06	2.69586e+06	2.75723e+06	2.58919e+06	4.70349e+06	2.48419e+06	2.92486e+06	2.72732e+06	2.86689e+06	2.80727e+06
NEG445	Y	PC(17:1_16:0)+HCOO	PC(33:1)+HCOO	PC	(17:1_16:0)	(17:1)	(16:0)			C42 H81 O10 N1 P1	790.56	9.10744	0.059501	1.50494	0.00550132	1.24768	7.5157e+06	5.208e+06	6.10587e+06	4.43388e+06	4.87688e+06	5.25581e+06	6.98898e+06	6.67064e+06	1.00157e+07	8.58449e+06	9.86677e+06	1.05295e+07	3.6978e+06	4.00308e+06	4.82734e+06	3.3937e+06	2.77728e+06	3.49183e+06	6.5398e+06	6.66944e+06	6.55312e+06	6.42914e+06	8.69948e+06	9.60219e+06	5.35112e+06	5.45487e+06	4.79569e+06	5.43892e+06
NEG446	Y	PC(15:0_18:2)+HCOO	PC(33:2)+HCOO	PC	(15:0_18:2)	(15:0)	(18:2)			C42 H79 O10 N1 P1	788.545	8.212	0.0568972	1.54296	0.0126283	1.078	1.02001e+06	920056	1.20439e+06	716439	618008	835548	453042	549075	364221	734672	820296	659297	633177	728960	716441	409561	486226	469955	637846	618309	533386	855215	978439	610274	677210	677326	756596	677273
NEG449	Y	PC(18:0_16:0)+HCOO	PC(34:0)+HCOO	PC	(18:0_16:0)	(18:0)	(16:0)			C43 H85 O10 N1 P1	806.592	10.6586	0.0327745	2.91611	6.71431e-07	1.47704	1.31394e+06	959811	1.15299e+06	1.15658e+06	883055	1.11049e+06	1.23214e+06	1.05989e+06	1.88273e+06	1.48564e+06	1.77532e+06	1.71942e+06	364023	422664	401485	392706	290580	383896	542332	674144	570210	713905	1.05041e+06	615220	979637	904726	935624	945273
NEG450	Y	PC(16:0_18:1)+HCOO	PC(34:1)+HCOO	PC	(16:0_18:1)	(16:0)	(18:1)			C43 H83 O10 N1 P1	804.576	9.66948	0.0164601	1.21813	0.0300898	1.14629	3.02543e+07	2.01138e+07	2.56696e+07	2.42661e+07	2.21446e+07	2.31396e+07	3.19603e+07	2.57303e+07	3.97311e+07	3.54082e+07	4.13921e+07	4.24473e+07	1.81981e+07	2.34804e+07	2.08236e+07	2.06195e+07	1.66066e+07	1.97897e+07	3.10168e+07	3.2263e+07	3.07914e+07	3.41517e+07	5.21551e+07	3.28577e+07	2.84938e+07	2.75393e+07	2.76944e+07	2.75365e+07
NEG451	Y	PC(16:0e_18:1)+HCOO	PC(34:1e)+HCOO	PC	(16:0e_18:1)	(16:0e)	(18:1)			C43 H85 O9 N1 P1	790.597	10.4024	0.020685	1.31962	0.00658357	1.21433	2.43776e+06	1.78636e+06	2.13068e+06	2.02253e+06	1.61337e+06	2.00816e+06	2.79855e+06	2.77327e+06	3.79187e+06	3.26193e+06	4.53381e+06	4.28977e+06	1.59677e+06	1.7403e+06	1.65804e+06	1.43592e+06	1.17833e+06	1.4833e+06	3.80408e+06	3.46022e+06	3.09805e+06	3.39366e+06	5.63852e+06	3.50246e+06	2.62651e+06	2.69041e+06	2.57735e+06	2.57525e+06
NEG453	Y	PC(16:0_18:2)+HCOO	PC(34:2)+HCOO	PC	(16:0_18:2)	(16:0)	(18:2)			C43 H81 O10 N1 P1	802.56	8.78167	0.0157574	1.29372	0.00156089	1.04281	1.1145e+07	9.72848e+06	1.14219e+07	1.00312e+07	9.21773e+06	1.02824e+07	4.44281e+06	4.10101e+06	1.01297e+07	8.81413e+06	9.18205e+06	6.33388e+06	7.4263e+06	9.23689e+06	8.75577e+06	6.44009e+06	7.47651e+06	8.45412e+06	8.91584e+06	8.83959e+06	9.48003e+06	5.60821e+06	1.32868e+07	8.31142e+06	9.65121e+06	9.75054e+06	9.39542e+06	9.64625e+06
NEG457	Y	PC(16:0e_18:3)+HCOO	PC(34:3e)+HCOO	PC	(16:0e_18:3)	(16:0e)	(18:3)			C43 H81 O9 N1 P1	786.565	8.678	0.0278157	0.796225	0.00137188	1.32836	1.32526e+07	1.09173e+07	1.16798e+07	1.04486e+07	1.02699e+07	1.27844e+07	5.01855e+06	4.11468e+06	5.29463e+06	5.3317e+06	6.11992e+06	6.03185e+06	1.42834e+07	1.53479e+07	1.52965e+07	1.41378e+07	1.26068e+07	1.54292e+07	7.26585e+06	7.66927e+06	6.6842e+06	6.94844e+06	1.01066e+07	7.84084e+06	9.24475e+06	9.10044e+06	9.1011e+06	9.64646e+06
NEG470	Y	PC(18:0e_18:1)+HCOO	PC(36:1e)+HCOO	PC	(18:0e_18:1)	(18:0e)	(18:1)			C45 H89 O9 N1 P1	818.628	11.5359	0.0109104	1.62763	2.85473e-05	1.40606	943501	693474	813769	807542	721164	771453	1.38985e+06	1.1851e+06	1.83913e+06	1.63946e+06	2.00266e+06	2.02598e+06	445336	504111	536752	494391	399762	538548	1.62258e+06	1.74873e+06	1.65503e+06	1.85455e+06	2.58102e+06	1.59626e+06	1.11547e+06	1.12095e+06	1.09455e+06	1.10214e+06
NEG471	Y	PC(18:1_18:1)+HCOO	PC(36:2)+HCOO	PC	(18:1_18:1)	(18:1)	(18:1)			C45 H85 O10 N1 P1	830.592	9.74368	0.152553	1.34838	0.00572566	1.13685	1.16308e+07	9.12487e+06	1.03987e+07	9.5156e+06	8.40463e+06	8.88683e+06	1.15131e+07	1.0018e+07	1.17395e+07	1.03251e+07	1.25834e+07	1.24077e+07	5.85486e+06	9.16562e+06	6.09922e+06	7.77796e+06	6.30772e+06	7.78066e+06	1.21557e+07	9.43574e+06	8.83456e+06	1.01175e+07	1.96637e+07	1.26422e+07	1.06841e+07	8.00042e+06	1.09423e+07	8.66915e+06
NEG472	Y	PC(14:0e_22:2)+HCOO	PC(36:2e)+HCOO	PC	(14:0e_22:2)	(14:0e)	(22:2)			C45 H87 O9 N1 P1	816.612	10.5695	0.00851263	1.24247	0.0146054	1.1516	1.28089e+06	936894	1.15575e+06	1.07642e+06	1.08122e+06	1.0577e+06	1.34674e+06	1.28863e+06	1.6325e+06	1.78049e+06	2.23714e+06	2.00118e+06	898381	1.09291e+06	876182	852220	666071	917269	1.69167e+06	1.78499e+06	1.67749e+06	1.95314e+06	2.80885e+06	1.60501e+06	1.30291e+06	1.3033e+06	1.2842e+06	1.28386e+06
NEG473	Y	PC(18:1e_18:1)+HCOO	PC(36:2e)+HCOO	PC	(18:1e_18:1)	(18:1e)	(18:1)			C45 H87 O9 N1 P1	816.612	11.3525	0.0719115	2.20962	2.18634e-05	1.43494	819363	705924	728701	628420	601682	588975	1.52625e+06	1.38819e+06	2.57964e+06	2.03279e+06	2.2366e+06	2.27091e+06	234841	301884	416379	395060	208162	287008	1.47949e+06	1.5598e+06	1.52312e+06	1.51386e+06	2.87853e+06	1.44276e+06	1.0786e+06	1.14501e+06	961274	1.05096e+06
NEG476	Y	PC(18:1_18:2)+HCOO	PC(36:3)+HCOO	PC	(18:1_18:2)	(18:1)	(18:2)			C45 H83 O10 N1 P1	828.576	8.87288	0.0661979	1.23844	0.0154673	1.20371	3.04507e+06	2.58069e+06	3.0882e+06	3.09248e+06	2.60724e+06	2.60486e+06	2.07636e+06	1.70829e+06	3.18318e+06	2.62263e+06	2.62187e+06	2.89835e+06	2.288e+06	2.59083e+06	2.60935e+06	2.59186e+06	1.78215e+06	1.87967e+06	2.89861e+06	2.80438e+06	2.567e+06	2.93488e+06	4.10726e+06	2.41514e+06	2.88499e+06	2.45918e+06	2.67293e+06	2.61739e+06
NEG477	Y	PC(18:1e_18:2)+HCOO	PC(36:3e)+HCOO	PC	(18:1e_18:2)	(18:1e)	(18:2)			C45 H85 O9 N1 P1	814.597	10.4725	0.0426654	1.58451	0.00104696	1.29027	378992	229304	281226	264270	241779	284110	571572	512116	762834	705594	919737	826275	184661	167142	204395	175575	170152	158141	519823	659861	578879	595290	1.05135e+06	520528	432631	418558	426631	392231
NEG478	Y	PC(18:3e_18:0)+HCOO	PC(36:3e)+HCOO	PC	(18:3e_18:0)	(18:3e)	(18:0)			C45 H85 O9 N1 P1	814.597	12.3671	0.0995467	1.46785	0.000466998	1.12897	1.02873e+07	8.82338e+06	1.18831e+07	1.34883e+07	1.13156e+07	1.18129e+07	1.02444e+07	6.70183e+06	4.84781e+06	1.10902e+07	7.7088e+06	5.03608e+06	8.53973e+06	6.99271e+06	6.83301e+06	7.66747e+06	8.33564e+06	7.69223e+06	5.25046e+06	6.50154e+06	8.85094e+06	8.59865e+06	1.09785e+07	9.46643e+06	7.28987e+06	7.30762e+06	8.83781e+06	7.32376e+06
NEG48	Y	CL(21:0_22:6_22:5_22:6)-H	CL(87:17)-H	CL	(21:0_22:6_22:5_22:6)	(21:0)	(22:6)	(22:5)	(22:6)	C96 H153 O17 P2	1640.06	10.2968	0.0680547	0.868195	0.0153441	1.0401	776707	806198	746592	750986	838088	672215	727808	559270	850117	847945	912702	847798	935995	963508	947877	829638	767795	842922	1.1224e+06	1.00315e+06	1.01742e+06	1.08861e+06	1.08876e+06	1.07557e+06	1.07384e+06	967374	1.02344e+06	917638
NEG482	Y	PC(14:1e_22:3)+HCOO	PC(36:4e)+HCOO	PC	(14:1e_22:3)	(14:1e)	(22:3)			C45 H83 O9 N1 P1	812.581	8.33161	0.0418357	2.41039	0.00157584	1.33809	2.25501e+06	1.0881e+06	1.39099e+06	1.18445e+06	1.13896e+06	1.17236e+06	353905	401298	1.10827e+06	337050	830161	1.10029e+06	626657	625880	690339	550661	380485	540305	492248	428597	397640	414795	971493	609909	742198	685084	675904	703650
NEG507	Y	PC(18:0_20:1)+HCOO	PC(38:1)+HCOO	PC	(18:0_20:1)	(18:0)	(20:1)			C47 H91 O10 N1 P1	860.639	12.0112	0.0655593	1.73129	0.00250753	1.25313	253200	161419	184814	205531	151463	163442	487341	237593	424278	503439	514088	389709	76755.9	134740	100826	120109	71527	142883	243935	200597	335374	238268	347118	188797	209122	239179	215175	209145
NEG508	Y	PC(20:1_18:1)+HCOO	PC(38:2)+HCOO	PC	(20:1_18:1)	(20:1)	(18:1)			C47 H89 O10 N1 P1	858.623	10.8363	0.0864267	1.42247	0.00040375	1.35644	2.36642e+06	1.80127e+06	2.00744e+06	1.86635e+06	1.86371e+06	2.00529e+06	1.99513e+06	1.7377e+06	2.62813e+06	2.1726e+06	2.729e+06	3.12196e+06	1.35267e+06	1.7094e+06	1.38447e+06	1.38448e+06	1.11981e+06	1.42223e+06	1.77187e+06	1.94574e+06	1.93396e+06	2.05157e+06	4.03059e+06	1.97472e+06	2.1666e+06	1.79627e+06	1.89763e+06	1.83931e+06
NEG509	Y	PC(16:0e_22:2)+HCOO	PC(38:2e)+HCOO	PC	(16:0e_22:2)	(16:0e)	(22:2)			C47 H91 O9 N1 P1	844.644	11.6456	0.0418952	1.59168	9.62492e-05	1.4445	1.9298e+06	1.46617e+06	1.96209e+06	1.60344e+06	1.69321e+06	1.83615e+06	1.71793e+06	1.32442e+06	2.36014e+06	2.28075e+06	2.59953e+06	1.9915e+06	886854	1.21513e+06	1.20293e+06	1.24526e+06	893083	1.14778e+06	1.88705e+06	2.04565e+06	2.14241e+06	2.27521e+06	3.34024e+06	1.31415e+06	1.8384e+06	1.71517e+06	1.74495e+06	1.66492e+06
NEG51	Y	CL(22:6_22:6_22:6_22:6)-H	CL(88:24)-H	CL	(22:6_22:6_22:6_22:6)	(22:6)	(22:6)	(22:6)	(22:6)	C97 H141 O17 P2	1639.96	13.5931	0.0349434	1.35386	0.0153757	1.12433	1.38138e+06	1.07676e+06	1.12284e+06	1.27598e+06	1.12913e+06	1.31038e+06	837847	615041	1.24371e+06	1.32766e+06	1.33913e+06	1.11219e+06	746948	1.31015e+06	898912	883206	605404	944748	969260	1.03799e+06	948358	1.04255e+06	1.48696e+06	771388	994568	1.02987e+06	946537	1.00274e+06
NEG510	Y	PC(18:1e_20:1)+HCOO	PC(38:2e)+HCOO	PC	(18:1e_20:1)	(18:1e)	(20:1)			C47 H91 O9 N1 P1	844.644	12.341	0.0752037	11.1065	2.67345e-08	1.49109	871174	616551	688391	731877	611523	712718	436139	360814	660857	552061	576756	703708	81455	37293.8	31707.6	89098.2	26373.5	115131	147026	153481	153904	141438	281605	393831	387620	323177	356349	347866
NEG517	Y	PC(18:0e_20:4)+HCOO	PC(38:4e)+HCOO	PC	(18:0e_20:4)	(18:0e)	(20:4)			C47 H87 O9 N1 P1	840.612	10.4677	0.0157339	1.3441	0.0260132	1.10943	1.157e+06	773526	845655	714865	669740	813514	3.09739e+06	2.54925e+06	3.88487e+06	3.84404e+06	4.71605e+06	4.62152e+06	577611	627893	719399	626218	446537	703176	4.43438e+06	4.95446e+06	4.73235e+06	5.23317e+06	7.23271e+06	4.30483e+06	2.47926e+06	2.47957e+06	2.43084e+06	2.40129e+06
NEG520	Y	PC(18:0e_20:5)+HCOO	PC(38:5e)+HCOO	PC	(18:0e_20:5)	(18:0e)	(20:5)			C47 H85 O9 N1 P1	838.597	9.55658	0.0285485	1.49221	0.000479008	1.19433	811004	617963	705392	812553	635222	658518	1.54085e+06	1.2528e+06	1.97232e+06	2.08004e+06	2.21021e+06	2.01367e+06	449997	441832	461083	498754	388899	601293	1.59706e+06	1.59536e+06	1.54299e+06	1.43396e+06	3.16861e+06	1.25385e+06	1.3162e+06	1.3055e+06	1.35385e+06	1.26296e+06
NEG521	Y	PC(18:1e_20:4)+HCOO	PC(38:5e)+HCOO	PC	(18:1e_20:4)	(18:1e)	(20:4)			C47 H85 O9 N1 P1	838.597	10.2572	0.0151393	1.24045	0.0135907	1.1004	1.18492e+06	914673	1.03572e+06	933073	970289	953691	5.31535e+06	5.61904e+06	7.67899e+06	7.05676e+06	8.2423e+06	8.62657e+06	720542	889881	946094	763141	623865	887282	5.75669e+06	5.67959e+06	6.11611e+06	5.43642e+06	1.16035e+07	5.28048e+06	3.63414e+06	3.5273e+06	3.52596e+06	3.52642e+06
NEG526	Y	PC(18:1e_20:5)+HCOO	PC(38:6e)+HCOO	PC	(18:1e_20:5)	(18:1e)	(20:5)			C47 H83 O9 N1 P1	836.581	9.50168	0.0254672	1.43993	0.0032606	1.25248	7.25625e+06	5.86277e+06	5.74201e+06	6.1978e+06	4.93797e+06	5.38958e+06	1.31566e+07	1.20528e+07	1.93604e+07	1.67526e+07	2.23363e+07	1.83197e+07	3.52604e+06	4.85324e+06	4.11729e+06	4.86875e+06	2.74344e+06	4.46624e+06	1.3989e+07	1.26745e+07	1.49111e+07	1.53967e+07	2.62902e+07	1.33562e+07	1.06247e+07	1.06269e+07	1.06332e+07	1.00938e+07
NEG53	Y	Cer(d16:1_16:0)+HCOO	Cer(d32:1)+HCOO	Cer	(d16:1_16:0)	(d16:1)	(16:0)			C33 H64 O5 N1	554.479	8.61756	0.0520989	0.458441	9.34718e-09	1.48552	5.64792e+06	4.84663e+06	5.23528e+06	5.55346e+06	4.59103e+06	4.98158e+06	6.60804e+06	4.96917e+06	8.52544e+06	6.36252e+06	6.54283e+06	7.00734e+06	1.05247e+07	1.1508e+07	1.22458e+07	1.15342e+07	1.01432e+07	1.13503e+07	6.36219e+06	6.4864e+06	5.82939e+06	6.30683e+06	1.01793e+07	6.72226e+06	7.44195e+06	6.68612e+06	6.85575e+06	6.67864e+06
NEG530	Y	PC(16:1e_22:6)+HCOO	PC(38:7e)+HCOO	PC	(16:1e_22:6)	(16:1e)	(22:6)			C47 H81 O9 N1 P1	834.565	7.94412	0.0351179	1.56528	0.0163351	1.17553	1.51613e+06	743643	1.22858e+06	857760	823709	954378	829994	905940	1.45536e+06	1.45793e+06	1.29167e+06	1.46745e+06	599184	824396	631638	620286	519830	717203	1.46244e+06	1.88251e+06	1.67974e+06	1.50027e+06	2.21884e+06	1.52814e+06	1.10778e+06	1.02688e+06	1.085e+06	1.10685e+06
NEG531	Y	PC(16:1e_22:6)+HCOO	PC(38:7e)+HCOO	PC	(16:1e_22:6)	(16:1e)	(22:6)			C47 H81 O9 N1 P1	834.565	8.78738	0.0559231	1.66557	0.000126863	1.40373	2.70766e+06	1.98166e+06	2.27492e+06	2.49829e+06	1.96156e+06	2.25193e+06	1.83491e+06	1.75604e+06	3.18571e+06	2.87462e+06	2.35777e+06	3.07874e+06	1.21387e+06	1.6781e+06	1.3465e+06	1.54699e+06	1.03667e+06	1.38887e+06	1.22226e+06	1.6026e+06	1.47909e+06	1.42997e+06	2.4764e+06	1.3456e+06	1.84325e+06	1.81101e+06	1.63519e+06	1.8427e+06
NEG534	Y	PC(18:4_20:5)+HCOO	PC(38:9)+HCOO	PC	(18:4_20:5)	(18:4)	(20:5)			C47 H75 O10 N1 P1	844.513	5.6178	0.0686458	1.88824	0.0091077	1.22872	319397	190887	264630	175624	166166	185061	24040.7	18556	28682.3	38541.3	52091.6	32510.7	166576	120059	136790	145324	35354.3	85303.8	27829.7	28879.3	0.041222	28650.8	34084.8	28843.2	80011.1	77976.8	69022.4	80142
NEG536	Y	PC(17:0_22:2)+HCOO	PC(39:2)+HCOO	PC	(17:0_22:2)	(17:0)	(22:2)			C48 H91 O10 N1 P1	872.639	11.3236	0.139492	1.50041	0.030448	1.06073	242372	126236	221490	185140	199530	122331	298113	269233	444618	378786	404037	441126	109220	115212	185030	99064.5	96131.3	126542	244383	245676	271542	315275	467562	189865	274770	268138	201864	275218
NEG537	Y	PC(39:2e)+HCOO	PC(39:2e)+HCOO	PC	(39:2e)	(39:2e)				C48 H93 O9 N1 P1	858.659	12.1915	0.171055	2.05303	0.00415511	1.27987	417557	180199	338346	242512	244770	226404	444895	420984	649928	710509	597494	647067	83588	186103	141360	138840	108685	145011	293262	410959	379465	295359	671878	320280	313110	334488	274437	409841
NEG54	Y	Cer(d32:1+O)+HCOO	Cer(d32:1+O)+HCOO	Cer	(d32:1+O)	(d32:1+O)				C33 H64 O6 N1	570.474	8.13	0.079896	0.634122	0.000890731	1.15833	251076	174126	303293	188727	248861	234277	458624	306740	564898	525002	429992	516557	362346	332962	362458	418549	437517	294516	328771	307157	406638	286335	731172	249077	399191	337672	403633	391069
NEG543	Y	PC(19:0_20:5)+HCOO	PC(39:5)+HCOO	PC	(19:0_20:5)	(19:0)	(20:5)			C48 H85 O10 N1 P1	866.592	8.29239	0.0320284	1.16429	0.0486381	1.04067	1.07203e+07	8.76746e+06	1.01013e+07	9.38289e+06	8.20219e+06	8.8039e+06	9.25012e+06	8.8967e+06	1.19117e+07	1.15173e+07	1.30417e+07	1.21309e+07	7.53375e+06	9.71008e+06	8.46509e+06	8.02413e+06	6.39837e+06	7.94776e+06	1.05937e+07	1.0997e+07	1.10709e+07	1.13684e+07	1.44223e+07	9.67865e+06	9.51081e+06	8.8632e+06	9.05561e+06	8.93309e+06
NEG55	Y	Cer(d14:0_19:1)+HCOO	Cer(d33:1)+HCOO	Cer	(d14:0_19:1)	(d14:0)	(19:1)			C34 H66 O5 N1	568.495	9.2402	0.0163315	0.494123	6.26068e-06	1.46699	2.45754e+06	1.84974e+06	1.92858e+06	1.88664e+06	1.54343e+06	1.66788e+06	3.60913e+06	2.83819e+06	5.82243e+06	5.08151e+06	5.67334e+06	5.6179e+06	3.64707e+06	4.15783e+06	4.44358e+06	3.64335e+06	3.14587e+06	3.89952e+06	4.44563e+06	5.0586e+06	4.06731e+06	4.78535e+06	8.5726e+06	5.10041e+06	3.67137e+06	3.5842e+06	3.52876e+06	3.59325e+06
NEG552	Y	PC(20:5_20:5)+HCOO	PC(40:10)+HCOO	PC	(20:5_20:5)	(20:5)	(20:5)			C49 H77 O10 N1 P1	870.529	6.07727	0.0345342	1.48174	0.00363864	1.20748	1.11556e+06	999886	945545	856024	722075	823153	465633	364592	563612	658008	814591	650003	600376	766939	659523	625082	371170	663289	499635	486998	488327	492562	883066	441213	644227	684731	638260	637889
NEG553	Y	PC(20:5_20:5)+HCOO	PC(40:10)+HCOO	PC	(20:5_20:5)	(20:5)	(20:5)			C49 H77 O10 N1 P1	870.529	9.38654	0.0198775	0.613631	0.00446118	1.32095	290457	323247	325481	363256	312020	379597	546164	352551	388710	401782	603394	507775	491092	680479	385367	721403	421329	549934	591845	401337	464949	351280	801916	546350	392181	406203	396598	387820
NEG554	Y	PC(18:0_22:2)+HCOO	PC(40:2)+HCOO	PC	(18:0_22:2)	(18:0)	(22:2)			C49 H93 O10 N1 P1	886.654	12.02	0.052772	1.94307	0.00108244	1.3077	1.40891e+06	828573	1.23476e+06	947690	931719	1.52888e+06	2.28521e+06	1.41056e+06	1.92769e+06	2.56281e+06	2.69285e+06	2.46266e+06	593796	671784	659986	570638	419702	625146	1.20391e+06	1.34824e+06	1.54909e+06	1.36928e+06	2.19623e+06	902776	1.0586e+06	1.17595e+06	1.05441e+06	1.07282e+06
NEG555	Y	PC(18:0e_22:2)+HCOO	PC(40:2e)+HCOO	PC	(18:0e_22:2)	(18:0e)	(22:2)			C49 H95 O9 N1 P1	872.675	12.6932	0.0150906	1.67024	0.000223853	1.34117	761803	536680	614871	669629	488480	592025	1.04968e+06	835959	1.10137e+06	1.50323e+06	1.35027e+06	1.42603e+06	349722	365946	393849	422811	371205	289856	743191	827614	885929	1.0657e+06	1.20986e+06	612195	740262	726964	735970	715369
NEG556	Y	PC(18:1_22:2)+HCOO	PC(40:3)+HCOO	PC	(18:1_22:2)	(18:1)	(22:2)			C49 H91 O10 N1 P1	884.639	11.0205	0.0472242	1.54427	0.00822618	1.23728	5.11853e+06	2.84671e+06	4.53038e+06	2.90381e+06	3.34499e+06	3.48955e+06	5.64541e+06	4.78802e+06	7.51936e+06	7.4422e+06	7.4635e+06	7.96333e+06	2.19429e+06	2.81609e+06	2.53415e+06	2.53591e+06	1.89293e+06	2.42432e+06	4.73366e+06	5.90431e+06	5.5234e+06	5.28758e+06	9.92541e+06	4.20777e+06	4.14908e+06	3.76482e+06	3.75478e+06	3.88207e+06
NEG558	Y	PC(22:2_18:2)+HCOO	PC(40:4)+HCOO	PC	(22:2_18:2)	(22:2)	(18:2)			C49 H89 O10 N1 P1	882.623	10.2027	0.0373859	1.65126	0.00190632	1.2399	897879	772168	931290	825405	537141	582354	555539	464556	724072	726263	876256	818561	493424	541860	445531	468560	352013	451808	545583	512960	785903	635082	1.04318e+06	527574	623475	653533	600130	609900
NEG56	Y	Cer(d33:3)+HCOO	Cer(d33:3)+HCOO	Cer	(d33:3)	(d33:3)				C34 H62 O5 N1	564.463	7.936	0.0899446	0.494789	0.000278107	1.31702	251202	108347	259772	208060	229000	98928.5	342917	240169	509251	306305	378206	442984	451933	411041	296693	410456	377681	387149	339545	301354	246742	289279	263243	267121	236979	208632	219366	191067
NEG560	Y	PC(20:1_20:4)+HCOO	PC(40:5)+HCOO	PC	(20:1_20:4)	(20:1)	(20:4)			C49 H87 O10 N1 P1	880.607	9.78867	0.0295471	1.29344	0.00719858	1.211	1.17118e+07	8.2387e+06	9.82876e+06	1.00894e+07	8.6363e+06	9.2928e+06	1.06777e+07	8.32755e+06	1.32455e+07	1.31532e+07	1.28221e+07	1.40254e+07	6.71655e+06	8.84856e+06	7.11015e+06	8.12395e+06	6.08705e+06	7.79904e+06	9.2262e+06	1.05532e+07	1.00924e+07	9.51745e+06	1.62003e+07	1.00697e+07	9.57056e+06	8.92679e+06	9.10215e+06	9.2238e+06
NEG562	Y	PC(18:0e_22:5)+HCOO	PC(40:5e)+HCOO	PC	(18:0e_22:5)	(18:0e)	(22:5)			C49 H89 O9 N1 P1	866.628	10.4884	0.142038	1.53694	0.00259842	1.27746	920361	610642	723565	729918	593948	649415	1.10587e+06	750932	1.08278e+06	1.63609e+06	1.83971e+06	1.26754e+06	306790	556485	518137	488413	388786	492210	1.8625e+06	2.35429e+06	2.22558e+06	2.29545e+06	2.62519e+06	1.7111e+06	1.23692e+06	1.31039e+06	941240	1.27528e+06
NEG564	Y	PC(20:1_20:5)+HCOO	PC(40:6)+HCOO	PC	(20:1_20:5)	(20:1)	(20:5)			C49 H85 O10 N1 P1	878.592	9.02068	0.0242134	1.24818	0.0223427	1.16524	3.56603e+07	2.74813e+07	3.2934e+07	2.66672e+07	2.66861e+07	2.68124e+07	1.29512e+07	1.04556e+07	1.6428e+07	1.75665e+07	1.88168e+07	1.67229e+07	2.38667e+07	2.69992e+07	2.55077e+07	2.40834e+07	1.66806e+07	2.40615e+07	1.37311e+07	1.66404e+07	1.48673e+07	1.45292e+07	2.18894e+07	1.35559e+07	2.11946e+07	2.01705e+07	2.01155e+07	2.05134e+07
NEG565	Y	PC(18:0_22:6)+HCOO	PC(40:6)+HCOO	PC	(18:0_22:6)	(18:0)	(22:6)			C49 H85 O10 N1 P1	878.592	9.45684	0.0153818	1.30604	0.00407009	1.30176	1.07153e+07	8.339e+06	9.48188e+06	9.2271e+06	7.87732e+06	8.89547e+06	7.14081e+06	5.30703e+06	8.10395e+06	8.92558e+06	1.04054e+07	9.23281e+06	6.79306e+06	8.34646e+06	7.40794e+06	7.21493e+06	5.30646e+06	6.68796e+06	7.17593e+06	6.83758e+06	7.42251e+06	7.79408e+06	9.57566e+06	6.6406e+06	7.66269e+06	7.82672e+06	7.57779e+06	7.57575e+06
NEG567	Y	PC(20:1e_20:5)+HCOO	PC(40:6e)+HCOO	PC	(20:1e_20:5)	(20:1e)	(20:5)			C49 H87 O9 N1 P1	864.612	9.70144	0.0626523	1.47248	0.000418347	1.345	3.26822e+06	2.47248e+06	3.11817e+06	2.5375e+06	2.74501e+06	2.47009e+06	1.5416e+06	1.08145e+06	1.49516e+06	1.69199e+06	1.65709e+06	1.50626e+06	1.77666e+06	2.14977e+06	1.96404e+06	1.89274e+06	1.46815e+06	2.02991e+06	1.55806e+06	1.74848e+06	1.94625e+06	1.88534e+06	2.80153e+06	1.89702e+06	2.09071e+06	1.8453e+06	1.97212e+06	1.83285e+06
NEG568	Y	PC(18:0e_22:6)+HCOO	PC(40:6e)+HCOO	PC	(18:0e_22:6)	(18:0e)	(22:6)			C49 H87 O9 N1 P1	864.612	10.1364	0.0167217	1.48523	0.000782181	1.25326	5.52223e+06	4.15871e+06	4.33665e+06	4.3833e+06	4.04154e+06	4.18429e+06	4.38669e+06	3.69287e+06	6.11274e+06	7.35044e+06	6.8009e+06	6.45645e+06	2.82919e+06	3.49304e+06	3.22882e+06	2.5541e+06	2.29068e+06	3.53182e+06	1.24985e+07	1.25976e+07	1.19021e+07	1.21732e+07	1.84555e+07	1.07172e+07	7.10274e+06	6.87345e+06	6.86984e+06	6.86983e+06
NEG569	Y	PC(18:1e_22:5)+HCOO	PC(40:6e)+HCOO	PC	(18:1e_22:5)	(18:1e)	(22:5)			C49 H87 O9 N1 P1	864.612	10.6983	0.0362808	1.98564	4.18173e-05	1.41454	668839	472231	563873	543244	499522	530504	1.50771e+06	1.03266e+06	1.93586e+06	1.65089e+06	1.67513e+06	1.89059e+06	196779	367724	261250	294623	203735	326845	1.00407e+06	1.10701e+06	1.2622e+06	1.1216e+06	1.77734e+06	982572	770687	822093	803542	839244
NEG57	Y	Cer(d20:0_14:0)+HCOO	Cer(d34:0)+HCOO	Cer	(d20:0_14:0)	(d20:0)	(14:0)			C35 H70 O5 N1	584.526	10.271	0.0364834	1.38953	0.0223739	1.064	2.91512e+06	1.86598e+06	2.49273e+06	2.73998e+06	1.74953e+06	1.92945e+06	2.02156e+06	3.04808e+06	3.93136e+06	2.54106e+06	3.06716e+06	2.94757e+06	1.68466e+06	1.80469e+06	1.83883e+06	1.40324e+06	1.16557e+06	1.95726e+06	1.11175e+06	1.14855e+06	1.17445e+06	992161	2.31832e+06	1.10461e+06	1.97377e+06	1.82952e+06	1.82824e+06	1.86948e+06
NEG577	Y	PC(20:5_20:4)+HCOO	PC(40:9)+HCOO	PC	(20:5_20:4)	(20:5)	(20:4)			C49 H79 O10 N1 P1	872.545	6.81925	0.0261285	1.29011	0.0243514	1.21667	803317	680489	711290	664631	623680	733301	681753	466245	837484	768465	944804	866102	510782	684330	610961	650296	326000	486110	729342	858640	814356	825441	1.45996e+06	689201	675370	645758	655069	635227
NEG578	Y	PC(19:0_22:5)+HCOO	PC(41:5)+HCOO	PC	(19:0_22:5)	(19:0)	(22:5)			C50 H89 O10 N1 P1	894.623	9.4321	0.0119884	1.26702	0.00924784	1.10152	1.39014e+06	1.01308e+06	1.24156e+06	1.29506e+06	1.07737e+06	1.15872e+06	1.0595e+06	892397	1.45891e+06	1.36185e+06	1.55787e+06	1.57483e+06	902192	1.13141e+06	826265	1.01005e+06	782159	1.01154e+06	1.06082e+06	1.12472e+06	1.19512e+06	1.24895e+06	1.63604e+06	1.0916e+06	1.09049e+06	1.06385e+06	1.06741e+06	1.06381e+06
NEG58	Y	Cer(d18:1_16:0)+HCOO	Cer(d34:1)+HCOO	Cer	(d18:1_16:0)	(d18:1)	(16:0)			C35 H68 O5 N1	582.51	9.8468	0.0215923	0.414985	6.45693e-07	1.50648	1.16441e+07	8.28661e+06	9.83848e+06	1.02601e+07	7.92892e+06	8.98184e+06	2.01488e+07	1.52847e+07	3.11641e+07	2.30956e+07	2.51984e+07	2.58738e+07	2.17376e+07	2.5205e+07	2.49595e+07	2.40674e+07	1.81685e+07	2.30719e+07	2.15688e+07	2.24893e+07	2.0374e+07	2.08252e+07	3.63123e+07	1.9576e+07	1.89657e+07	1.86033e+07	1.89646e+07	1.81144e+07
NEG582	Y	PC(20:4_22:6)+HCOO	PC(42:10)+HCOO	PC	(20:4_22:6)	(20:4)	(22:6)			C51 H81 O10 N1 P1	898.56	7.29391	0.0445218	1.56821	0.0303347	1.00928	793447	513249	595295	885701	489534	590023	1.10934e+06	1.03796e+06	1.46646e+06	1.29408e+06	1.66518e+06	1.14701e+06	416792	699376	283422	406980	235515	423948	1.71179e+06	1.39961e+06	1.85248e+06	1.98284e+06	2.71956e+06	1.57905e+06	993082	916168	973152	907249
NEG583	Y	PC(20:5_22:6)+HCOO	PC(42:11)+HCOO	PC	(20:5_22:6)	(20:5)	(22:6)			C51 H79 O10 N1 P1	896.545	6.56025	0.0349175	1.34448	0.00313435	1.26163	2.7547e+06	2.28681e+06	2.49019e+06	2.4058e+06	1.97879e+06	2.42984e+06	1.59279e+06	1.25519e+06	2.06823e+06	1.97908e+06	2.24286e+06	2.12967e+06	1.66207e+06	2.25724e+06	1.72435e+06	1.88434e+06	1.36351e+06	1.77885e+06	1.93294e+06	2.1642e+06	2.17113e+06	2.07219e+06	3.33208e+06	1.89988e+06	2.12023e+06	1.97181e+06	2.10186e+06	2.00939e+06
NEG584	Y	PC(20:1_22:2)+HCOO	PC(42:3)+HCOO	PC	(20:1_22:2)	(20:1)	(22:2)			C51 H95 O10 N1 P1	912.67	12.0194	0.0246761	1.92638	0.000958554	1.31731	1.72469e+06	1.21718e+06	1.02749e+06	1.36189e+06	1.26144e+06	895373	1.07315e+06	592832	1.01053e+06	1.06986e+06	1.22128e+06	1.10275e+06	600733	729263	845087	705840	495131	511057	646421	617386	778434	685664	1.12156e+06	556094	786599	832603	824410	811821
NEG585	Y	PC(20:1e_22:2)+HCOO	PC(42:3e)+HCOO	PC	(20:1e_22:2)	(20:1e)	(22:2)			C51 H97 O9 N1 P1	898.691	12.6636	0.080538	2.10484	0.00243365	1.28953	1.17659e+06	517596	622868	876513	652738	749362	380920	236854	437364	563673	603867	612776	308971	455078	416659	399286	283097	320289	271051	324367	373190	316403	574353	236939	454758	468035	391668	464466
NEG586	Y	PC(20:2e_22:2)+HCOO	PC(42:4e)+HCOO	PC	(20:2e_22:2)	(20:2e)	(22:2)			C51 H95 O9 N1 P1	896.675	12.515	0.0230245	15.6574	8.74791e-08	1.49783	1.41407e+06	860750	1.09947e+06	1.14895e+06	1.0047e+06	1.16236e+06	345103	315348	553480	469265	439895	494330	57341.9	134025	63764.1	86284.1	37525.8	48352.4	18446.6	38520.3	73716.2	34392.5	134375	15141.4	413229	396354	407367	418245
NEG587	Y	PC(42:4e)-CH3	PC(42:4e)-CH3	PC	(42:4e)	(42:4e)				C49 H91 O7 N1 P1	836.654	13.8047	0.0573445	1.39607	0.0230912	1.11321	304120	192797	214387	185459	203710	219657	193897	140409	323848	337726	409256	439611	141533	231323	159934	134856	133571	144387	277042	350559	260347	323079	645130	262223	238988	208180	226070	230125
NEG588	Y	PC(20:1_22:5)+HCOO	PC(42:6)+HCOO	PC	(20:1_22:5)	(20:1)	(22:5)			C51 H89 O10 N1 P1	906.623	9.48186	0.0247601	1.41048	0.000702611	1.37031	2.59613e+06	2.07779e+06	2.37254e+06	2.20166e+06	1.94298e+06	2.21126e+06	669796	515322	746897	812443	991354	889457	1.6189e+06	1.84478e+06	1.70547e+06	1.6523e+06	1.14364e+06	1.53688e+06	845929	766530	820338	827552	1.18372e+06	818422	1.36712e+06	1.35134e+06	1.36754e+06	1.29709e+06
NEG590	Y	PC(20:1_22:6)+HCOO	PC(42:7)+HCOO	PC	(20:1_22:6)	(20:1)	(22:6)			C51 H87 O10 N1 P1	904.607	9.45469	0.0115878	1.33027	0.0129334	1.21129	1.71547e+07	1.17918e+07	1.30781e+07	1.22046e+07	1.15833e+07	1.43174e+07	3.81715e+06	2.79016e+06	4.14913e+06	4.78548e+06	7.40719e+06	5.39872e+06	1.03121e+07	1.26029e+07	1.09489e+07	9.65806e+06	7.81991e+06	8.89393e+06	5.41281e+06	6.27602e+06	4.37986e+06	4.61918e+06	6.6342e+06	4.94817e+06	9.26997e+06	9.2707e+06	9.2675e+06	9.05582e+06
NEG591	Y	PC(20:1e_22:6)+HCOO	PC(42:7e)+HCOO	PC	(20:1e_22:6)	(20:1e)	(22:6)			C51 H89 O9 N1 P1	890.628	10.1325	0.00718305	1.86074	3.69666e-05	1.429	2.54194e+06	1.80933e+06	1.99827e+06	2.00885e+06	1.7925e+06	2.24623e+06	915325	539739	1.04065e+06	1.06997e+06	973617	1.28481e+06	1.02662e+06	1.28625e+06	1.23452e+06	1.12167e+06	807303	1.18611e+06	1.33586e+06	1.50315e+06	1.49399e+06	1.65821e+06	2.30661e+06	1.31788e+06	1.50942e+06	1.49737e+06	1.5098e+06	1.48731e+06
NEG593	Y	PC(20:2e_22:6)+HCOO	PC(42:8e)+HCOO	PC	(20:2e_22:6)	(20:2e)	(22:6)			C51 H87 O9 N1 P1	888.612	9.95046	0.0498301	4.00174	6.53054e-07	1.4877	2.58584e+06	1.68628e+06	2.17653e+06	2.23187e+06	1.83032e+06	1.94292e+06	1.36367e+06	1.14273e+06	2.23401e+06	1.96644e+06	1.82603e+06	2.30775e+06	462670	678038	510377	639543	343683	477776	829109	1.08313e+06	1.01874e+06	861592	1.57884e+06	914027	1.30354e+06	1.21185e+06	1.36868e+06	1.28766e+06
NEG595	Y	PC(22:6_22:6)+HCOO	PC(44:12)+HCOO	PC	(22:6_22:6)	(22:6)	(22:6)			C53 H81 O10 N1 P1	922.56	7.0366	0.0395998	1.30042	0.0270095	1.17171	2.30651e+06	1.74679e+06	1.98675e+06	1.8526e+06	1.45281e+06	1.76379e+06	877279	760100	1.41408e+06	1.17568e+06	1.38196e+06	1.31264e+06	1.38467e+06	1.79952e+06	1.39865e+06	1.60743e+06	934886	1.41766e+06	1.31231e+06	1.4626e+06	1.37293e+06	1.35917e+06	2.33173e+06	1.55056e+06	1.53121e+06	1.41419e+06	1.42287e+06	1.414e+06
NEG60	Y	Cer(d34:1+O)+HCOO	Cer(d34:1+O)+HCOO	Cer	(d34:1+O)	(d34:1+O)				C35 H68 O6 N1	598.505	9.32217	0.0414951	0.588084	4.94084e-06	1.46332	1.62568e+06	1.35981e+06	1.37943e+06	1.33875e+06	1.11642e+06	1.25531e+06	1.55399e+06	1.28035e+06	2.02416e+06	1.82284e+06	2.86765e+06	739162	2.31763e+06	2.36397e+06	2.50322e+06	2.41055e+06	1.93164e+06	2.20472e+06	1.67902e+06	1.61e+06	1.53864e+06	1.67557e+06	1.16201e+06	1.33216e+06	1.81806e+06	1.64231e+06	1.74181e+06	1.73434e+06
NEG600	Y	PC(52:2)-CH3	PC(52:2)-CH3	PC	(52:2)	(52:2)				C59 H113 O8 N1 P1	994.821	15.929	0.140597	1.75047	0.00841983	1.0184	323490	141044	276180	203525	192590	237005	60710	129226	101168	88739.8	83115.5	106684	98060.8	93680.3	121214	135332	187303	149249	20433.6	13785.3	16804.9	21136.2	86397.3	34397.5	124157	128982	97727.7	137545
NEG601	Y	PC(53:2)-CH3	PC(53:2)-CH3	PC	(53:2)	(53:2)				C60 H115 O8 N1 P1	1008.84	16.0457	0.0897066	1.59457	0.00144027	1.19801	521998	303476	429204	385399	381379	348035	105132	132586	108197	104566	202643	173452	254848	252158	285874	195285	279865	217943	34733.8	59344.7	17926.2	25870.6	41724.1	13411.4	202046	197239	232091	190286
NEG602	Y	PC(34:1_20:1)-CH3	PC(54:2)-CH3	PC	(34:1_20:1)	(34:1)	(20:1)			C61 H117 O8 N1 P1	1022.85	16.214	0.0208139	1.52419	0.00439721	1.06325	1.43208e+06	832838	1.15169e+06	950665	914892	959136	402808	444102	533474	422427	712005	672214	660964	642643	729565	571871	852620	637185	234646	162251	166053	171594	212891	296961	642556	616718	625294	613560
NEG607	Y	PC(54:7)-CH3	PC(54:7)-CH3	PC	(54:7)	(54:7)				C61 H107 O8 N1 P1	1012.77	14.689	0.293582	1.58511	0.0144578	1.00704	149685	89927.8	137046	114188	96100.9	80246.3	30625.7	37185.2	3503.03	33034.6	61135.3	26431.3	63446.7	57480.4	78884.8	81454.6	98014.9	41632.5	33497.7	48352.5	25693.1	17267.7	27836.8	31867.3	46083.4	64977.8	30763.4	49361.7
NEG608	Y	PC(55:2)-CH3	PC(55:2)-CH3	PC	(55:2)	(55:2)				C62 H119 O8 N1 P1	1036.87	16.334	0.130058	2.46467	0.0189685	1.08392	273805	88238.7	320110	150553	144804	125628	38442.3	27787.8	55753.9	32767.7	50549.7	116262	99473.9	71812	82950.4	26136.4	63292.6	103916	0.184271	40016	35075.6	36947.2	18348.7	16900.6	71332.7	56333.6	75770.4	74960.9
NEG609	Y	PC(55:3)-CH3	PC(55:3)-CH3	PC	(55:3)	(55:3)				C62 H117 O8 N1 P1	1034.85	16.0892	0.0396751	1.69182	0.00126605	1.2167	659358	329802	573004	496138	465886	499596	237089	185724	251126	258595	394997	400176	277406	267232	311721	294254	346844	289838	189456	132871	144959	145681	235719	223085	291671	303612	288480	314471
NEG61	Y	Cer(d18:2_16:0)+HCOO	Cer(d34:2)+HCOO	Cer	(d18:2_16:0)	(d18:2)	(16:0)			C35 H66 O5 N1	580.495	9.18781	0.0268827	0.542499	3.90176e-05	1.47169	1.89417e+07	1.24414e+07	1.45745e+07	1.40027e+07	1.14577e+07	1.2011e+07	1.59612e+07	1.22e+07	2.43275e+07	1.90028e+07	2.10168e+07	2.14141e+07	2.52402e+07	2.82331e+07	2.85941e+07	2.69208e+07	2.02351e+07	2.45633e+07	1.95647e+07	1.9311e+07	1.74214e+07	1.89682e+07	3.23663e+07	1.70496e+07	1.94132e+07	1.84098e+07	1.843e+07	1.83913e+07
NEG612	Y	PC(34:1_22:2)-CH3	PC(56:3)-CH3	PC	(34:1_22:2)	(34:1)	(22:2)			C63 H119 O8 N1 P1	1048.87	16.2409	0.0321111	1.48105	0.00993246	1.05315	2.11217e+06	1.06683e+06	1.83833e+06	1.39787e+06	1.32195e+06	1.57555e+06	1.05604e+06	971458	1.35484e+06	1.1815e+06	1.69719e+06	1.80667e+06	987590	945872	1.14005e+06	1.01803e+06	1.19891e+06	997468	825240	704912	727259	661359	1.02045e+06	981374	1.15172e+06	1.13935e+06	1.07599e+06	1.15171e+06
NEG613	Y	PC(56:4)-CH3	PC(56:4)-CH3	PC	(56:4)	(56:4)				C63 H117 O8 N1 P1	1046.85	15.983	0.133724	2.28407	0.0202815	1.13315	330429	118548	267317	220107	98157.2	129708	38066.5	39805.6	51230.2	39331.4	92423.3	38678	61015.4	56848.1	80219.2	125269	102861	83520.6	17263.9	34642.5	45519.7	15336.9	60883.2	25262.8	87897.8	111478	82870	92040
NEG617	Y	PC(57:3)-CH3	PC(57:3)-CH3	PC	(57:3)	(57:3)				C64 H121 O8 N1 P1	1062.88	16.3243	0.0533539	1.84204	0.00365856	1.18755	256997	94120.6	164641	187780	182795	181866	148664	112420	134473	120314	166804	169340	101024	83760.2	104973	101201	101657	87284.8	90364.7	47341.6	98387.1	46095.9	104449	110221	119864	119866	133487	121380
NEG619	Y	PE(6:0_14:2)-H	PE(20:2)-H	PE	(6:0_14:2)	(6:0)	(14:2)			C25 H45 O8 N1 P1	518.289	2.60886	0.0170992	2.46449	4.64743e-06	1.44159	6.64282e+06	5.04784e+06	4.95756e+06	4.87591e+06	4.23243e+06	5.41215e+06	1.41359e+06	1.29873e+06	2.72079e+06	2.45292e+06	2.71191e+06	3.12394e+06	2.19359e+06	2.31088e+06	2.33742e+06	2.06365e+06	1.59114e+06	2.15043e+06	758148	629215	686564	629746	832508	585928	2.54209e+06	2.54261e+06	2.46062e+06	2.47762e+06
NEG620	Y	PE(11:0_10:2)-H	PE(21:2)-H	PE	(11:0_10:2)	(11:0)	(10:2)			C26 H47 O8 N1 P1	532.304	3.21159	0.0398665	2.308	2.4146e-05	1.4092	3.14267e+07	2.23488e+07	2.16495e+07	2.96385e+07	2.34172e+07	3.19093e+07	1.38142e+07	1.04769e+07	2.23622e+07	1.91334e+07	2.06006e+07	2.61603e+07	9.87324e+06	1.43297e+07	1.13066e+07	1.23493e+07	9.99742e+06	1.1637e+07	6.60599e+06	6.06218e+06	6.19451e+06	5.66033e+06	7.45184e+06	4.91435e+06	1.52359e+07	1.51549e+07	1.52403e+07	1.40238e+07
NEG622	Y	PE(11:0_12:3)-H	PE(23:3)-H	PE	(11:0_12:3)	(11:0)	(12:3)			C28 H49 O8 N1 P1	558.32	3.29837	0.0255292	2.19804	1.13348e-05	1.41174	6.74191e+06	5.1419e+06	4.6066e+06	5.80524e+06	4.91774e+06	6.41253e+06	1.12608e+06	819018	1.94867e+06	1.825e+06	1.72398e+06	2.4614e+06	2.48233e+06	3.16914e+06	2.39222e+06	2.53946e+06	2.05703e+06	2.65794e+06	638492	552049	521134	506487	702271	442667	2.58699e+06	2.58782e+06	2.58984e+06	2.45775e+06
NEG623	Y	PE(30:3)-H	PE(30:3)-H	PE	(30:3)	(30:3)				C35 H63 O8 N1 P1	656.43	5.2	0.110611	0.711707	0.00350262	1.32758	471857	711019	785574	810747	762270	981304	629617	888255	948833	859668	844224	989643	1.11324e+06	1.13016e+06	1.08891e+06	1.01628e+06	862365	1.14388e+06	1.30482e+06	990437	1.40522e+06	994023	1.06179e+06	983474	892442	1.05803e+06	813918	916298
NEG625	Y	PE(16:0_18:1)-H	PE(34:1)-H	PE	(16:0_18:1)	(16:0)	(18:1)			C39 H75 O8 N1 P1	716.524	9.992	0.0299071	1.4101	0.00329686	1.283	397929	261809	359796	342842	274517	292158	346017	243935	669252	501728	450655	603981	240271	257315	239402	240161	190970	199908	195626	268674	190885	275498	426224	221759	370347	349300	349106	349035
NEG626	Y	PE(18:1e_16:0)-H	PE(34:1e)-H	PE	(18:1e_16:0)	(18:1e)	(16:0)			C39 H77 O7 N1 P1	702.544	11.6261	0.00450244	2.65314	4.83437e-06	1.46588	2.68266e+06	1.70445e+06	1.96552e+06	2.0467e+06	1.81209e+06	2.12733e+06	646019	513534	1.20121e+06	856750	1.0998e+06	1.18881e+06	774287	827261	880296	822361	630686	715728	240381	176564	183957	192706	241153	146417	933249	933791	926317	926240
NEG630	Y	PE(18:1e_17:0)-H	PE(35:1e)-H	PE	(18:1e_17:0)	(18:1e)	(17:0)			C40 H79 O7 N1 P1	716.56	12.168	0.0451739	3.32405	2.3556e-06	1.47009	1.48233e+06	982682	1.09052e+06	1.10781e+06	995701	998615	339442	285389	604638	555226	521885	595456	327454	425929	356439	330048	253358	309645	20654.4	45790.1	32360	31571.6	136318	28618.5	497062	453045	461062	452867
NEG633	Y	PE(36:1e)-H	PE(36:1e)-H	PE	(36:1e)	(36:1e)				C41 H81 O7 N1 P1	730.576	10.821	0.0100491	2.93348	4.57538e-05	1.40144	1.60249e+06	844975	1.05944e+06	1.06609e+06	1.00649e+06	1.07777e+06	558680	586238	843259	567725	888699	1.15226e+06	365325	309125	412189	356098	468017	358647	194158	141982	134757	132145	149998	177980	609273	617778	604803	604785
NEG634	Y	PE(18:1e_18:0)-H	PE(36:1e)-H	PE	(18:1e_18:0)	(18:1e)	(18:0)			C41 H81 O7 N1 P1	730.576	12.6911	0.0286494	3.36585	2.04647e-06	1.46055	6.55933e+06	4.47931e+06	4.6547e+06	5.33947e+06	4.19356e+06	4.60427e+06	2.69881e+06	2.25782e+06	4.808e+06	3.4634e+06	4.44693e+06	4.14931e+06	1.49486e+06	1.68222e+06	1.60399e+06	1.43394e+06	1.21129e+06	1.43642e+06	338643	297217	352939	332202	510504	308222	2.58703e+06	2.70064e+06	2.54396e+06	2.54262e+06
NEG64	Y	Cer(d34:2+O)+HCOO	Cer(d34:2+O)+HCOO	Cer	(d18:2_16:0+O)	(d18:2)	(16:0+O)			C35 H66 O6 N1	596.49	8.39374	0.0315895	0.664373	0.00139677	1.38725	4.32233e+06	3.64935e+06	3.65295e+06	2.73459e+06	2.99001e+06	3.24171e+06	4.82174e+06	3.11487e+06	1.02988e+07	5.49019e+06	6.02994e+06	7.14592e+06	5.17273e+06	5.83145e+06	6.02286e+06	5.14467e+06	3.78055e+06	5.04077e+06	2.44733e+06	2.65429e+06	1.93655e+06	2.38849e+06	3.84674e+06	2.82839e+06	3.96446e+06	3.72966e+06	3.96525e+06	3.78481e+06
NEG641	Y	PE(16:1e_20:5)-H	PE(36:6e)-H	PE	(16:1e_20:5)	(16:1e)	(20:5)			C41 H71 O7 N1 P1	720.497	8.69338	0.0668064	0.656095	0.00246464	1.42098	8.95685e+06	6.45642e+06	6.60722e+06	7.13609e+06	6.2973e+06	7.84107e+06	2.91503e+06	2.58353e+06	3.6878e+06	4.0106e+06	4.43726e+06	4.55639e+06	1.05927e+07	1.4327e+07	1.02751e+07	1.18751e+07	8.01833e+06	1.09007e+07	5.26113e+06	5.48287e+06	5.81986e+06	5.58235e+06	1.04161e+07	4.64286e+06	7.08537e+06	6.17339e+06	6.51484e+06	6.1618e+06
NEG642	Y	PE(36:7e)-H	PE(36:7e)-H	PE	(36:7e)	(36:7e)				C41 H69 O7 N1 P1	718.482	7.98516	0.0501637	0.474597	0.00379109	1.26297	231403	92484	160688	127156	174494	182752	96847	132953	108660	201275	122182	252394	450511	370401	341694	306035	150932	422108	337537	299485	290967	378717	648885	218906	245863	246704	221917	232198
NEG643	Y	PE(18:1e_19:0)-H	PE(37:1e)-H	PE	(18:1e_19:0)	(18:1e)	(19:0)			C42 H83 O7 N1 P1	744.591	13.0082	0.021089	2.26409	1.49299e-05	1.4365	978007	705263	806283	835625	696432	787629	357767	378074	834484	595186	606340	822192	344082	448397	459699	281991	211449	378523	127508	88355.1	40479.8	42247.3	176768	119576	442914	433687	440920	422626
NEG644	Y	PE(18:1e_19:1)-H	PE(37:2e)-H	PE	(18:1e_19:1)	(18:1e)	(19:1)			C42 H81 O7 N1 P1	742.576	12.1769	0.0191582	1.30262	0.0154052	1.23266	2.24714e+07	1.47624e+07	1.78938e+07	1.67626e+07	1.50855e+07	1.61866e+07	4.18756e+06	4.39095e+06	8.21099e+06	7.63767e+06	6.73446e+06	9.24472e+06	1.27599e+07	1.52199e+07	1.46355e+07	1.33822e+07	1.00341e+07	1.31641e+07	5.08993e+06	6.40832e+06	5.68925e+06	5.64949e+06	9.59753e+06	5.48145e+06	1.07319e+07	1.07334e+07	1.03033e+07	1.0622e+07
NEG648	Y	PE(18:1e_20:0)-H	PE(38:1e)-H	PE	(18:1e_20:0)	(18:1e)	(20:0)			C43 H85 O7 N1 P1	758.607	13.6931	0.0716684	3.02643	2.55672e-06	1.45439	773940	473330	582130	689081	585362	601941	168424	129704	212098	214826	282412	276763	168256	252581	189996	204500	214516	194624	9.35565e+06	1.05544e+07	13593.1	1.01708e+07	9508.44	8.91249e+06	261854	275183	232313	266096
NEG65	Y	Cer(d16:2_18:1)+HCOO	Cer(d34:3)+HCOO	Cer	(d16:2_18:1)	(d16:2)	(18:1)			C35 H64 O5 N1	578.479	8.54133	0.00994698	0.614563	4.20349e-05	1.44717	1.9727e+07	1.63491e+07	1.87926e+07	1.90707e+07	1.67654e+07	1.68207e+07	1.90387e+07	1.53238e+07	3.08773e+07	2.34965e+07	2.40438e+07	2.72596e+07	2.80879e+07	3.04458e+07	3.40562e+07	2.9121e+07	2.27748e+07	3.04768e+07	2.03353e+07	2.09428e+07	1.81985e+07	1.93864e+07	2.6698e+07	1.74376e+07	2.12913e+07	2.12923e+07	2.09281e+07	2.09282e+07
NEG650	Y	PE(18:1e_20:1)-H	PE(38:2e)-H	PE	(18:1e_20:1)	(18:1e)	(20:1)			C43 H83 O7 N1 P1	756.591	12.6797	0.0092528	1.24121	0.0260143	1.1277	1.07608e+08	6.9953e+07	8.41564e+07	8.71689e+07	7.67536e+07	8.49756e+07	1.50924e+07	1.21087e+07	2.62002e+07	2.1489e+07	2.39922e+07	2.69064e+07	6.5222e+07	8.15757e+07	7.33605e+07	6.63428e+07	5.50346e+07	6.985e+07	1.12489e+07	1.10411e+07	1.03894e+07	1.11998e+07	1.80284e+07	1.04006e+07	4.72215e+07	4.70932e+07	4.62644e+07	4.66841e+07
NEG655	Y	PE(20:2e_18:2)-H	PE(38:4e)-H	PE	(20:2e_18:2)	(20:2e)	(18:2)			C43 H79 O7 N1 P1	752.56	10.6681	0.0214872	0.763174	0.00788519	1.3875	2.12693e+06	1.58596e+06	1.69379e+06	2.03614e+06	1.81114e+06	2.15227e+06	4.91002e+06	4.10542e+06	6.46493e+06	6.38027e+06	7.33804e+06	7.08254e+06	2.24389e+06	2.94124e+06	2.57266e+06	2.68667e+06	1.8998e+06	2.60155e+06	7.33209e+06	8.36873e+06	7.70827e+06	7.31995e+06	1.23837e+07	6.79689e+06	4.38413e+06	4.19278e+06	4.22911e+06	4.19244e+06
NEG658	Y	PE(18:1e_20:4)-H	PE(38:5e)-H	PE	(18:1e_20:4)	(18:1e)	(20:4)			C43 H77 O7 N1 P1	750.544	10.6008	0.0142868	0.776053	0.017706	1.3321	2.1426e+07	1.56574e+07	1.56842e+07	1.80772e+07	1.67418e+07	1.96674e+07	4.28987e+07	3.264e+07	6.46342e+07	5.88431e+07	6.26173e+07	6.51977e+07	2.02282e+07	2.86341e+07	2.38602e+07	2.39848e+07	1.74923e+07	2.40049e+07	6.51926e+07	6.86513e+07	6.04993e+07	6.8283e+07	1.17092e+08	5.71113e+07	4.03509e+07	3.92274e+07	3.92201e+07	3.92189e+07
NEG660	Y	PE(18:1e_20:5)-H	PE(38:6e)-H	PE	(18:1e_20:5)	(18:1e)	(20:5)			C43 H75 O7 N1 P1	748.529	9.84946	0.0244096	0.758776	0.00928622	1.37492	1.31927e+08	9.90389e+07	1.04528e+08	1.13621e+08	9.41852e+07	1.07126e+08	1.21504e+08	8.86563e+07	1.56108e+08	1.70434e+08	1.70277e+08	1.82543e+08	1.34467e+08	1.69545e+08	1.45435e+08	1.55146e+08	1.03106e+08	1.49503e+08	1.73115e+08	2.01791e+08	1.89356e+08	1.84761e+08	3.15778e+08	1.52096e+08	1.44449e+08	1.37682e+08	1.37624e+08	1.37634e+08
NEG661	Y	PE(16:1e_22:6)-H	PE(38:7e)-H	PE	(16:1e_22:6)	(16:1e)	(22:6)			C43 H73 O7 N1 P1	746.513	9.13766	0.0287848	0.760084	0.0296953	1.27646	2.6382e+07	1.62242e+07	1.81255e+07	1.64829e+07	1.74232e+07	1.92293e+07	7.00466e+06	7.24107e+06	1.11536e+07	1.22295e+07	1.17782e+07	1.26231e+07	2.6693e+07	2.89049e+07	2.47991e+07	2.631e+07	1.64406e+07	2.66611e+07	1.4055e+07	1.54458e+07	1.36159e+07	1.55877e+07	2.77003e+07	1.29841e+07	1.65086e+07	1.63852e+07	1.55465e+07	1.65254e+07
NEG667	Y	PE(18:1e_22:1)-H	PE(40:2e)-H	PE	(18:1e_22:1)	(18:1e)	(22:1)			C45 H87 O7 N1 P1	784.623	13.6941	0.00537599	1.41701	0.000581897	1.2866	4.15143e+06	3.0113e+06	3.55257e+06	3.60451e+06	2.89266e+06	3.4267e+06	1.65059e+06	1.89559e+06	2.22896e+06	2.50526e+06	2.61918e+06	3.01914e+06	2.48164e+06	2.67317e+06	2.25255e+06	2.57414e+06	2.09812e+06	2.48568e+06	2.27303e+06	2.41315e+06	1.75715e+06	2.35121e+06	2.86203e+06	2.33564e+06	2.73541e+06	2.73535e+06	2.71859e+06	2.70515e+06
NEG675	Y	PE(20:1_20:4)-H	PE(40:5)-H	PE	(20:1_20:4)	(20:1)	(20:4)			C45 H79 O8 N1 P1	792.555	10.0991	0.0417728	0.600007	0.00042338	1.45112	2.4414e+06	1.79837e+06	2.02891e+06	1.80174e+06	1.81058e+06	1.86585e+06	1.07961e+06	926993	1.5676e+06	1.7889e+06	1.81106e+06	1.83293e+06	3.47846e+06	4.0516e+06	3.2569e+06	3.19346e+06	2.30173e+06	3.2957e+06	3.33613e+06	3.12304e+06	3.17352e+06	3.06731e+06	5.94039e+06	2.57465e+06	2.44388e+06	2.44524e+06	2.24491e+06	2.44586e+06
NEG679	Y	PE(20:1_20:5)-H	PE(40:6)-H	PE	(20:1_20:5)	(20:1)	(20:5)			C45 H77 O8 N1 P1	790.539	9.34691	0.124811	0.710727	0.00557279	1.33583	5.32575e+06	4.72211e+06	5.55508e+06	5.20899e+06	4.19178e+06	5.09931e+06	1.40586e+06	850420	1.58954e+06	1.58615e+06	1.81059e+06	1.43565e+06	6.31211e+06	9.37688e+06	6.13135e+06	7.67625e+06	5.73785e+06	7.12081e+06	2.32311e+06	2.69827e+06	2.72332e+06	2.3304e+06	3.95242e+06	2.06022e+06	3.78442e+06	4.44453e+06	3.27324e+06	3.89583e+06
NEG685	Y	PE(20:2e_20:5)-H	PE(40:7e)-H	PE	(20:2e_20:5)	(20:2e)	(20:5)			C45 H77 O7 N1 P1	774.544	9.87987	0.0419907	0.805469	0.0389922	1.29682	2.24699e+07	1.76119e+07	1.82991e+07	1.9896e+07	1.76727e+07	1.87546e+07	9.32418e+06	6.16234e+06	1.09969e+07	1.39594e+07	1.4114e+07	1.42603e+07	2.42262e+07	2.99112e+07	2.41979e+07	2.48189e+07	1.62419e+07	2.30106e+07	1.42989e+07	1.56972e+07	1.63068e+07	1.53282e+07	2.67885e+07	1.26884e+07	1.78249e+07	1.66519e+07	1.79152e+07	1.65849e+07
NEG688	Y	PE(18:2e_22:6)-H	PE(40:8e)-H	PE	(18:2e_22:6)	(18:2e)	(22:6)			C45 H75 O7 N1 P1	772.529	9.21946	0.0178834	0.792522	0.0437269	1.26999	7.41395e+06	5.24895e+06	5.27045e+06	5.50415e+06	4.802e+06	5.29026e+06	1.6416e+06	1.64369e+06	2.59164e+06	2.8064e+06	2.93246e+06	4.63066e+06	6.91832e+06	8.60073e+06	7.80768e+06	7.04387e+06	4.85829e+06	7.07879e+06	3.63651e+06	3.96636e+06	3.34204e+06	3.93542e+06	6.96214e+06	3.54694e+06	4.80494e+06	4.728e+06	4.60225e+06	4.73527e+06
NEG69	Y	Cer(d20:0_15:0)+HCOO	Cer(d35:0)+HCOO	Cer	(d20:0_15:0)	(d20:0)	(15:0)			C36 H72 O5 N1	598.542	10.8659	0.0234997	2.5382	0.000193014	1.36015	1.2645e+06	765716	981865	1.34856e+06	777926	894385	957256	806463	1.95697e+06	1.20411e+06	1.26434e+06	1.39141e+06	319607	455323	468314	430430	268482	434703	264338	319924	329988	250080	606498	255349	709108	694350	702595	671696
NEG691	Y	PE(20:2e_21:1)-H	PE(41:3e)-H	PE	(20:2e_21:1)	(20:2e)	(21:1)			C46 H87 O7 N1 P1	796.623	13.3588	0.0617997	1.26325	0.0277507	1.0937	6.6213e+06	4.55409e+06	4.42977e+06	4.88803e+06	4.51582e+06	4.73491e+06	2.92854e+06	1.91922e+06	3.97484e+06	3.39379e+06	1.92373e+07	2.08681e+07	4.23964e+06	4.55174e+06	4.25943e+06	3.79356e+06	3.13087e+06	3.57038e+06	3.30025e+06	1.81087e+07	4.16163e+06	4.01365e+06	2.95008e+07	4.33299e+06	4.23478e+06	3.76845e+06	4.05252e+06	3.71809e+06
NEG693	Y	PE(42:2e)-H	PE(42:2e)-H	PE	(42:2e)	(42:2e)				C47 H91 O7 N1 P1	812.654	14.573	0.367299	1.66299	0.0128063	1.1808	158717	106626	122424	107091	96586	85778.7	81298.1	71946.4	101156	97008.2	118051	102739	65402.7	74301.6	112478	41083.1	43091.6	70874.3	116436	105358	77561.9	118914	93103	117891	44699.7	51976.5	18868.8	48575.4
NEG702	Y	PE(20:1_22:6)-H	PE(42:7)-H	PE	(20:1_22:6)	(20:1)	(22:6)			C47 H79 O8 N1 P1	816.555	9.78387	0.0651238	0.664352	0.0158191	1.26896	2.20775e+06	1.84939e+06	1.95017e+06	1.76176e+06	1.75856e+06	1.97181e+06	949440	739136	1.08173e+06	976604	1.11163e+06	1.21786e+06	2.51374e+06	4.35813e+06	2.6922e+06	2.84666e+06	1.96211e+06	2.93641e+06	1.77933e+06	1.74681e+06	1.71541e+06	1.73446e+06	2.09531e+06	1.66728e+06	2.01264e+06	1.76284e+06	1.8057e+06	1.76243e+06
NEG709	Y	PE(34:1_20:1)-H	PE(54:2)-H	PE	(34:1_20:1)	(34:1)	(20:1)			C59 H113 O8 N1 P1	994.821	15.882	0.188689	1.831	0.00253516	1.13748	312170	184901	347227	258647	193127	241479	60668.2	130024	101887	89205.5	88041.4	121059	97004.5	142307	125306	135036	190188	149893	20201.1	13907.8	16747.5	38333.2	87135	34386	124028	129522	83840.6	129160
NEG71	Y	Cer(d18:1_17:0)+HCOO	Cer(d35:1)+HCOO	Cer	(d18:1_17:0)	(d18:1)	(17:0)			C36 H70 O5 N1	596.526	10.3466	0.0474943	0.468777	2.50672e-05	1.48135	4.43403e+06	2.76789e+06	3.71202e+06	3.35803e+06	2.75863e+06	3.02959e+06	8.22207e+06	6.21354e+06	1.40878e+07	1.03944e+07	1.17761e+07	1.21493e+07	6.61109e+06	8.35621e+06	8.12224e+06	7.10015e+06	5.3573e+06	7.24557e+06	9.85089e+06	1.05719e+07	9.99207e+06	1.08389e+07	1.83468e+07	9.55401e+06	7.48271e+06	7.4839e+06	6.76366e+06	7.37523e+06
NEG716	Y	PE(35:1_22:6)-H	PE(57:7)-H	PE	(35:1_22:6)	(35:1)	(22:6)			C62 H109 O8 N1 P1	1026.79	14.9206	0.247443	1.9842	0.0323666	1.088	415945	234370	326380	261262	84782.6	160666	145003	105108	129714	74623.5	117326	229194	112036	112355	84476.1	167543	125851	145348	67392.5	85429.1	100640	54375.9	126191	152723	139750	259261	232872	246760
NEG72	Y	Cer(d18:2_17:0)+HCOO	Cer(d35:2)+HCOO	Cer	(d18:2_17:0)	(d18:2)	(17:0)			C36 H68 O5 N1	594.51	9.67888	0.0203612	0.446048	2.19797e-05	1.4886	1.74258e+06	1.33366e+06	1.44165e+06	1.31968e+06	1.18529e+06	1.23909e+06	1.48226e+06	1.1421e+06	2.5807e+06	1.72085e+06	2.08679e+06	2.38577e+06	3.07284e+06	3.62491e+06	3.51497e+06	3.24272e+06	2.16303e+06	2.90411e+06	2.01634e+06	2.42184e+06	2.00731e+06	2.20895e+06	3.65466e+06	2.0514e+06	2.11788e+06	2.07242e+06	2.0211e+06	2.10061e+06
NEG722	Y	PG(32:7)-H	PG(32:7)-H	PG	(32:7)	(32:7)				C38 H60 O10 N0 P1	707.393	1.73823	0.00879325	0.701616	0.0130194	1.15947	789534	1.64449e+06	1.15797e+06	1.37003e+06	1.26154e+06	1.40316e+06	787338	1.02993e+06	1.1993e+06	1.64925e+06	1.75488e+06	1.31694e+06	1.7796e+06	2.43707e+06	1.58316e+06	1.67186e+06	1.52012e+06	1.87843e+06	2.61219e+06	2.53545e+06	2.74367e+06	2.24526e+06	2.67646e+06	1.38832e+06	1.65144e+06	1.65186e+06	1.62881e+06	1.62487e+06
NEG729	Y	PI(23:0e)-H	PI(23:0e)-H	PI	(23:0e)	(23:0e)				C32 H62 O12 N0 P1	669.398	1.76382	0.00739054	0.707355	0.00020198	1.19985	4.71255e+06	5.63895e+06	4.66254e+06	4.74072e+06	4.85682e+06	3.48121e+06	6.12639e+06	6.99931e+06	4.76486e+06	4.20056e+06	1.10486e+07	4.88553e+06	6.75587e+06	5.92288e+06	6.79934e+06	7.00919e+06	6.16686e+06	7.06115e+06	8.07091e+06	6.64147e+06	7.14167e+06	7.41935e+06	1.02576e+07	6.14392e+06	6.21582e+06	6.1837e+06	6.12435e+06	6.1241e+06
NEG73	Y	Cer(d16:2_19:1)+HCOO	Cer(d35:3)+HCOO	Cer	(d16:2_19:1)	(d16:2)	(19:1)			C36 H66 O5 N1	592.495	9.00074	0.0236545	0.427146	4.54647e-06	1.48046	1.55382e+07	1.19622e+07	1.39075e+07	1.17001e+07	1.06303e+07	1.10189e+07	1.30733e+07	1.11399e+07	2.70676e+07	1.77732e+07	1.80132e+07	2.0516e+07	2.81451e+07	3.00402e+07	3.4714e+07	3.03629e+07	2.18689e+07	2.9884e+07	2.49677e+07	2.78436e+07	2.23795e+07	2.37086e+07	3.35704e+07	2.11086e+07	2.02932e+07	1.98517e+07	1.93234e+07	1.93329e+07
NEG730	Y	PI(25:1)-H	PI(25:1)-H	PI	(25:1)	(25:1)				C34 H62 O13 N0 P1	709.393	1.71083	0.010436	0.58699	0.0431989	1.0496	78484.2	501443	334704	420097	301715	460153	280455	317623	366972	530723	337888	397124	561447	978901	420940	636983	390955	582550	862225	850935	1.11073e+06	746847	873583	481577	560101	556768	551829	565706
NEG734	Y	PI(18:0_18:3)-H	PI(36:3)-H	PI	(18:0_18:3)	(18:0)	(18:3)			C45 H80 O13 N0 P1	859.534	4.13366	0.0383801	0.668017	0.0125325	1.19797	317841	420092	294336	474047	375406	407649	233023	282166	401772	354241	485161	368582	552677	739437	645522	558825	327833	602821	571384	429800	783880	409843	574822	437650	434560	449516	410087	438377
NEG735	Y	PI(16:0_20:4)-H	PI(36:4)-H	PI	(16:0_20:4)	(16:0)	(20:4)			C45 H78 O13 N0 P1	857.519	7.47735	0.0522349	4.49873	1.88644e-05	1.39933	1.20133e+06	1.05578e+06	1.26482e+06	1.11025e+06	626096	1.10792e+06	1.55643e+06	1.54342e+06	1.93701e+06	2.02894e+06	2.80501e+06	2.31408e+06	181817	38947.2	232529	372283	165492	424038	605300	522335	454588	601786	933419	514350	1.00936e+06	1.00992e+06	905022	1.0029e+06
NEG736	Y	PI(16:0_20:5)-H	PI(36:5)-H	PI	(16:0_20:5)	(16:0)	(20:5)			C45 H76 O13 N0 P1	855.503	6.73586	0.00782675	2.96885	2.625e-06	1.46489	2.97991e+06	2.18841e+06	2.28356e+06	2.35469e+06	1.95059e+06	2.09338e+06	1.5871e+06	1.34005e+06	1.9321e+06	2.22966e+06	2.50029e+06	2.13514e+06	673167	1.04694e+06	751650	904269	585783	703479	559454	572532	519101	508218	1.00804e+06	438832	1.30797e+06	1.29266e+06	1.28651e+06	1.28654e+06
NEG739	Y	PI(17:0_20:5)-H	PI(37:5)-H	PI	(17:0_20:5)	(17:0)	(20:5)			C46 H78 O13 N0 P1	869.519	7.30096	0.027498	1.78539	0.0032592	1.30997	2.26585e+06	1.36662e+06	1.4889e+06	1.52745e+06	1.47949e+06	1.28934e+06	1.32345e+06	887299	1.41082e+06	1.46267e+06	1.99602e+06	1.35013e+06	868494	1.20983e+06	773553	1.18327e+06	640785	598918	792342	723267	852579	797759	1.21042e+06	943369	1.06327e+06	1.11429e+06	1.13482e+06	1.09668e+06
NEG740	Y	PI(18:0_20:4)-H	PI(38:4)-H	PI	(18:0_20:4)	(18:0)	(20:4)			C47 H82 O13 N0 P1	885.55	8.58361	0.0205603	1.28137	0.00420764	1.13387	1.00718e+07	8.30412e+06	8.19009e+06	9.30581e+06	7.74114e+06	8.76563e+06	2.09217e+07	1.75998e+07	2.33003e+07	2.2147e+07	2.60884e+07	2.36764e+07	6.74558e+06	8.33549e+06	6.53497e+06	6.75975e+06	5.38557e+06	7.11562e+06	1.82092e+07	1.70091e+07	1.63958e+07	1.81017e+07	2.45315e+07	1.54927e+07	1.34458e+07	1.28816e+07	1.30546e+07	1.28708e+07
NEG742	Y	PI(18:0_20:5)-H	PI(38:5)-H	PI	(18:0_20:5)	(18:0)	(20:5)			C47 H80 O13 N0 P1	883.534	7.76247	0.00947713	1.43893	0.000156532	1.35435	1.20926e+07	9.61794e+06	1.05583e+07	1.05001e+07	9.50695e+06	9.01651e+06	1.48235e+07	9.8375e+06	1.36518e+07	1.66989e+07	1.64915e+07	1.50029e+07	7.26228e+06	7.74852e+06	7.4707e+06	7.40183e+06	5.78913e+06	6.92324e+06	9.77758e+06	8.79317e+06	9.12504e+06	9.05889e+06	1.25512e+07	6.84102e+06	9.72572e+06	9.54451e+06	9.54351e+06	9.54388e+06
NEG743	Y	PI(18:1_20:5)-H	PI(38:6)-H	PI	(18:1_20:5)	(18:1)	(20:5)			C47 H78 O13 N0 P1	881.519	6.83186	0.0197548	1.65155	0.000347091	1.4262	5.68559e+06	3.8622e+06	5.30355e+06	4.46263e+06	4.31746e+06	4.32963e+06	2.89944e+06	2.5517e+06	3.28533e+06	3.97122e+06	4.54085e+06	3.88353e+06	2.6406e+06	3.41376e+06	3.04675e+06	3.15996e+06	2.00467e+06	2.66449e+06	1.83386e+06	2.08591e+06	1.81883e+06	1.98978e+06	3.79608e+06	1.61747e+06	3.19605e+06	3.06625e+06	3.06536e+06	3.10688e+06
NEG745	Y	PI(19:1_20:5)-H	PI(39:6)-H	PI	(19:1_20:5)	(19:1)	(20:5)			C48 H80 O13 N0 P1	895.534	7.377	0.404652	1.99382	0.0375264	1.02173	929166	363494	938297	442602	661853	310443	280748	106995	138302	419160	223176	104052	242906	529416	219927	301634	376849	157844	156749	220796	104509	60583.1	215621	542401	201818	64647.4	183984	200020
NEG746	Y	PI(20:1_20:1)-H	PI(40:2)-H	PI	(20:1_20:1)	(20:1)	(20:1)			C49 H90 O13 N0 P1	917.612	10.6184	0.0367244	4.12733	0.00202008	1.30859	1.79126e+06	671305	1.76059e+06	1.27503e+06	734808	827864	277921	851511	218440	367392	371059	412965	298342	165830	396315	395749	73883.1	380640	207479	191758	238313	274846	423430	212419	331831	329142	307323	332170
NEG747	Y	PI(22:0_18:3)-H	PI(40:3)-H	PI	(22:0_18:3)	(22:0)	(18:3)			C49 H88 O13 N0 P1	915.597	6.13741	0.004318	0.71105	0.00754882	1.28266	7.85388e+06	9.23715e+06	8.74265e+06	9.51872e+06	9.10384e+06	1.13451e+07	6.91182e+06	9.15465e+06	8.87737e+06	1.04453e+07	1.11642e+07	1.2218e+07	1.37653e+07	1.35236e+07	1.46329e+07	1.42441e+07	7.99312e+06	1.43184e+07	1.49681e+07	1.28172e+07	1.40123e+07	1.17414e+07	1.36675e+07	1.07335e+07	1.08036e+07	1.08046e+07	1.07171e+07	1.07314e+07
NEG749	Y	PI(20:1_20:2)-H	PI(40:3)-H	PI	(20:1_20:2)	(20:1)	(20:2)			C49 H88 O13 N0 P1	915.597	9.91496	0.0206521	1.8298	0.000131653	1.40797	3.39955e+06	2.21415e+06	3.19873e+06	3.05422e+06	2.55883e+06	2.57978e+06	1.44246e+06	1.03161e+06	1.42821e+06	1.59287e+06	1.96089e+06	1.9233e+06	1.54776e+06	1.88373e+06	1.34943e+06	1.86141e+06	1.33635e+06	1.31485e+06	1.17784e+06	1.27199e+06	1.09442e+06	1.30153e+06	1.87963e+06	1.14964e+06	1.77298e+06	1.79638e+06	1.79702e+06	1.71913e+06
NEG75	Y	Cer(d35:3+O)+HCOO	Cer(d35:3+O)+HCOO	Cer	(d35:3+O)	(d35:3+O)				C36 H66 O6 N1	608.49	8.46861	0.010871	0.83743	0.0236396	1.32862	5.07426e+07	4.58707e+07	4.7358e+07	4.51846e+07	4.28386e+07	4.58596e+07	2.76809e+07	2.17586e+07	4.35376e+07	3.45914e+07	3.57725e+07	3.6445e+07	5.36668e+07	6.01527e+07	6.23605e+07	6.00271e+07	4.08845e+07	5.47022e+07	2.69836e+07	2.7475e+07	2.68786e+07	3.01084e+07	3.7628e+07	2.42982e+07	4.0617e+07	4.00684e+07	3.977e+07	3.96369e+07
NEG750	Y	PI(20:2_20:2)-H	PI(40:4)-H	PI	(20:2_20:2)	(20:2)	(20:2)			C49 H86 O13 N0 P1	913.581	6.11721	0.00710425	0.783353	0.017292	1.0336	1.97347e+07	2.06842e+07	1.8427e+07	2.11985e+07	1.95181e+07	1.59922e+07	1.70505e+07	2.13552e+07	1.31517e+07	1.68864e+07	3.28393e+07	2.1259e+07	2.36198e+07	1.94593e+07	2.96073e+07	2.9154e+07	2.08342e+07	2.48382e+07	2.22219e+07	1.648e+07	2.09382e+07	1.85807e+07	2.15153e+07	1.76126e+07	2.05794e+07	2.02985e+07	2.02517e+07	2.03819e+07
NEG751	Y	PI(20:1_20:3)-H	PI(40:4)-H	PI	(20:1_20:3)	(20:1)	(20:3)			C49 H86 O13 N0 P1	913.581	9.03988	0.340108	1.74655	0.00102244	1.08738	1.41335e+06	1.44643e+06	1.18088e+06	1.14685e+06	1.27539e+06	1.03286e+06	112840	190069	175255	143906	357302	191105	1.12613e+06	529829	811982	472484	730749	620579	422759	103608	105559	537486	412204	370489	664202	326182	694418	428545
NEG754	Y	PI(20:1e_20:4)-H	PI(40:5e)-H	PI	(20:1e_20:4)	(20:1e)	(20:4)			C49 H86 O12 N0 P1	897.586	9.17655	0.0884072	1.48028	0.00199687	1.28752	735781	484272	663442	641745	546751	542722	566902	608381	653293	925551	816219	794250	419671	525173	352265	429690	341398	373717	853696	957003	962537	868275	1.1455e+06	985341	677134	720053	583570	691273
NEG755	Y	PI(20:1_20:5)-H	PI(40:6)-H	PI	(20:1_20:5)	(20:1)	(20:5)			C49 H82 O13 N0 P1	909.55	7.90635	0.0343117	1.39254	0.00595179	1.28996	1.01505e+08	7.03989e+07	9.53033e+07	7.23516e+07	8.04856e+07	7.66126e+07	3.48122e+07	2.93267e+07	3.67463e+07	3.77761e+07	4.00851e+07	3.96711e+07	6.0348e+07	7.58305e+07	5.82054e+07	6.4987e+07	4.73435e+07	4.99418e+07	2.90051e+07	3.14021e+07	3.45633e+07	3.19438e+07	4.57525e+07	3.01936e+07	5.18004e+07	4.77867e+07	5.01575e+07	5.0911e+07
NEG760	Y	PI(41:5)-H	PI(41:5)-H	PI	(41:5)	(41:5)				C50 H86 O13 N0 P1	925.581	8.62212	0.0640899	1.95165	0.0042493	1.22751	863330	407736	666174	490950	517883	547766	456111	521933	664609	601788	671700	842739	332916	478275	201912	245185	284311	247599	655411	797838	714830	579544	1.18273e+06	647211	497237	475410	469576	539617
NEG763	Y	PI(42:10)-H	PI(42:10)-H	PI	(42:10)	(42:10)				C51 H78 O13 N0 P1	929.519	10.684	0.0374513	0.81017	0.0191469	1.22068	736365	622193	545512	617209	624075	575757	864412	770813	889706	896950	982679	976689	646986	896285	739399	870417	638202	801709	958328	1.02426e+06	1.27896e+06	1.0417e+06	744071	1.11257e+06	771352	833596	785918	770902
NEG764	Y	PI(20:5_22:6)-H	PI(42:11)-H	PI	(20:5_22:6)	(20:5)	(22:6)			C51 H76 O13 N0 P1	927.503	10.3372	0.0508495	0.853459	0.0106438	1.00248	1.86951e+06	1.56732e+06	1.65076e+06	1.62611e+06	1.44227e+06	1.50607e+06	1.61772e+06	1.64224e+06	1.66023e+06	1.52298e+06	1.46724e+06	1.44434e+06	1.94323e+06	2.08048e+06	1.96734e+06	1.78847e+06	1.91204e+06	1.62947e+06	1.9365e+06	1.50541e+06	945795	1.57492e+06	863631	2.0487e+06	1.50825e+06	1.66238e+06	1.50397e+06	1.50381e+06
NEG765	Y	PI(20:1_22:2)-H	PI(42:3)-H	PI	(20:1_22:2)	(20:1)	(22:2)			C51 H92 O13 N0 P1	943.628	10.7587	0.0613739	4.5988	1.27538e-06	1.48204	1.45036e+06	850156	1.34837e+06	1.16327e+06	1.05932e+06	1.2771e+06	779298	583084	764506	839159	712601	898728	187211	342907	229173	297677	254112	243364	136628	199119	148251	178676	301017	178068	558647	540970	541323	614186
NEG767	Y	PI(20:1_22:6)-H	PI(42:7)-H	PI	(20:1_22:6)	(20:1)	(22:6)			C51 H84 O13 N0 P1	935.566	8.33874	0.0462204	2.20347	1.82513e-05	1.44367	5.64082e+06	4.13614e+06	4.49321e+06	3.95839e+06	3.75699e+06	4.1154e+06	1.68882e+06	1.36494e+06	2.33131e+06	2.10669e+06	2.57869e+06	2.71885e+06	2.05673e+06	2.34576e+06	1.87011e+06	2.34354e+06	1.41062e+06	1.81861e+06	1.17253e+06	1.21938e+06	1.11937e+06	1.2091e+06	1.75706e+06	1.43946e+06	2.29717e+06	2.25188e+06	2.29917e+06	2.08106e+06
NEG77	Y	Cer(d36:0+O)+HCOO	Cer(d36:0+O)+HCOO	Cer	(d36:0+O)	(d36:0+O)				C37 H74 O6 N1	628.552	10.3909	0.0607673	1.29963	0.00701266	1.3261	937298	744683	821918	792589	718323	824932	524014	453541	725356	609556	745193	884828	570187	748266	672609	694895	436313	601679	188673	272035	216136	338581	464508	242969	613400	579107	636207	554434
NEG773	Y	PIP(39:2)-H	PIP(39:2)-H	PIP	(39:2)	(39:2)				C48 H89 O16 N0 P2	983.563	4.16942	0.00966701	0.615936	0.031356	1.0822	183566	306453	151898	282572	234305	314681	172635	211309	177676	245561	339139	239062	395385	601453	428304	384334	180551	402226	404950	476748	562713	329710	514745	318696	318443	314121	321615	318377
NEG779	Y	PS(36:3e)-H	PS(36:3e)-H	PS	(36:3e)	(36:3e)				C42 H77 O9 N1 P1	770.534	11.6255	0.0661843	2.57737	1.16671e-05	1.44102	649022	396858	447888	535392	506525	577024	167048	148884	268934	250391	341951	292449	177303	241629	203441	220061	142472	222801	34491.8	33838.9	44542.3	43294.4	61649.3	34683.7	277760	241583	249578	243667
NEG78	Y	Cer(d18:1_18:0)+HCOO	Cer(d36:1)+HCOO	Cer	(d18:1_18:0)	(d18:1)	(18:0)			C37 H72 O5 N1	610.542	11.038	0.0158773	0.499059	9.09943e-05	1.473	4.84198e+06	2.90115e+06	3.57772e+06	3.7887e+06	2.84967e+06	3.13995e+06	1.22558e+07	8.16088e+06	2.19882e+07	1.45726e+07	1.44052e+07	1.68813e+07	6.71462e+06	8.66889e+06	7.62485e+06	7.52833e+06	5.32632e+06	6.4149e+06	1.30112e+07	1.41956e+07	1.58226e+07	1.32744e+07	2.39531e+07	1.033e+07	9.28291e+06	8.96903e+06	8.99125e+06	9.04661e+06
NEG80	Y	Cer(d20:2_16:0)+HCOO	Cer(d36:2)+HCOO	Cer	(d20:2_16:0)	(d20:2)	(16:0)			C37 H70 O5 N1	608.526	10.1457	0.0179814	0.442715	1.68267e-05	1.48417	1.25566e+07	8.29763e+06	9.95735e+06	8.90844e+06	7.45016e+06	8.40679e+06	1.44467e+07	1.03148e+07	2.27946e+07	1.66123e+07	1.97801e+07	2.2333e+07	2.09288e+07	2.23032e+07	2.37742e+07	2.29332e+07	1.47031e+07	2.08943e+07	1.99759e+07	2.23306e+07	1.71823e+07	2.02578e+07	3.17004e+07	1.81386e+07	1.66479e+07	1.6125e+07	1.60438e+07	1.60413e+07
NEG803	Y	PS(18:1e_20:2)-H	PS(38:3e)-H	PS	(18:1e_20:2)	(18:1e)	(20:2)			C44 H81 O9 N1 P1	798.565	11.844	0.16702	0.628055	0.0324286	1.09497	746111	538458	468557	416719	433737	666766	308185	449819	377215	508615	775451	564821	1.15513e+06	915017	1.14052e+06	606896	439536	950006	812759	1.01714e+06	1.14138e+06	485784	1.91258e+06	817127	740321	675708	961154	710315
NEG804	Y	PS(16:1e_22:2)-H	PS(38:3e)-H	PS	(16:1e_22:2)	(16:1e)	(22:2)			C44 H81 O9 N1 P1	798.565	12.6873	0.0624398	2.60467	2.19099e-05	1.42994	1.76963e+06	1.22369e+06	1.33919e+06	1.8315e+06	1.26142e+06	1.7701e+06	899984	798464	1.52095e+06	1.22055e+06	1.32355e+06	1.48371e+06	469344	659112	640745	772263	478630	510307	243152	258190	253591	210011	432299	148807	834786	782218	907515	822477
NEG81	Y	Cer(d20:2_16:0+O)+HCOO	Cer(d36:2+O)+HCOO	Cer	(d20:2_16:0+O)	(d20:2)	(16:0+O)			C37 H70 O6 N1	624.521	9.51647	0.0102881	0.64064	0.000455679	1.43115	7.85399e+06	6.26983e+06	6.69585e+06	6.59301e+06	5.68791e+06	5.75483e+06	3.51529e+06	2.70091e+06	5.83127e+06	4.31438e+06	4.66228e+06	4.55651e+06	9.98927e+06	1.06373e+07	1.14989e+07	1.11355e+07	7.15817e+06	1.02318e+07	2.83014e+06	2.60535e+06	2.60594e+06	2.83191e+06	3.88288e+06	2.86321e+06	6.21911e+06	6.26626e+06	6.13178e+06	6.144e+06
NEG818	Y	PS(38:7e)-H	PS(38:7e)-H	PS	(38:7e)	(38:7e)				C44 H73 O9 N1 P1	790.503	9.46787	0.0478237	0.80119	0.00409289	1.2602	777511	643485	622998	607441	596033	579030	478680	366479	590494	612175	709565	623417	832471	835909	858248	760342	656338	832708	726319	673703	602669	679949	1.11655e+06	705587	706158	706400	707606	640716
NEG819	Y	PS(38:8e)-H	PS(38:8e)-H	PS	(38:8e)	(38:8e)				C44 H71 O9 N1 P1	788.487	8.7009	0.00769517	0.625908	0.000315939	1.39724	1.45386e+06	1.27141e+06	1.03297e+06	1.28278e+06	1.16165e+06	1.30177e+06	427100	480077	610668	658124	534268	657900	1.99403e+06	2.30841e+06	1.74479e+06	2.08184e+06	1.54e+06	2.32062e+06	863252	840017	838348	805775	1.19931e+06	814212	1.2156e+06	1.20554e+06	1.20667e+06	1.19305e+06
NEG822	Y	PS(18:1e_21:1)-H	PS(39:2e)-H	PS	(18:1e_21:1)	(18:1e)	(21:1)			C45 H85 O9 N1 P1	814.597	12.3066	0.0994742	1.46741	0.000475054	1.12825	1.02692e+07	8.82334e+06	1.18808e+07	1.34898e+07	1.13146e+07	1.18123e+07	1.02468e+07	6.70056e+06	4.84691e+06	1.1088e+07	7.7085e+06	5.0353e+06	8.53981e+06	6.99313e+06	6.83223e+06	7.66879e+06	8.33568e+06	7.69132e+06	5.25035e+06	6.49943e+06	8.85334e+06	8.59798e+06	1.09763e+07	9.4655e+06	7.29051e+06	7.30667e+06	8.8366e+06	7.32394e+06
NEG827	Y	PS(20:3e_19:1)-H	PS(39:4e)-H	PS	(20:3e_19:1)	(20:3e)	(19:1)			C45 H81 O9 N1 P1	810.565	12.1881	0.0166224	1.24361	0.0158423	1.23018	5.85452e+06	4.20149e+06	4.71224e+06	4.60951e+06	4.13789e+06	4.63172e+06	1.55844e+06	1.31312e+06	2.31954e+06	2.22863e+06	2.50111e+06	2.53908e+06	3.82703e+06	4.20092e+06	4.10897e+06	4.02494e+06	2.94968e+06	3.52202e+06	1.60514e+06	1.75738e+06	1.69534e+06	1.70039e+06	2.44493e+06	1.48352e+06	2.89698e+06	2.89703e+06	2.79617e+06	2.86906e+06
NEG829	Y	PS(17:1_22:5)-H	PS(39:6)-H	PS	(17:1_22:5)	(17:1)	(22:5)			C45 H75 O10 N1 P1	820.513	9.513	0.0298119	0.723623	0.00899156	1.14031	166664	106378	131454	164893	124404	119669	289988	258158	434393	338142	508083	393844	207750	153252	200048	186803	150163	226137	626100	558499	538623	548101	657001	526738	317182	333488	324204	311206
NEG83	Y	Cer(d16:2_20:1)+HCOO	Cer(d36:3)+HCOO	Cer	(d16:2_20:1)	(d16:2)	(20:1)			C37 H68 O5 N1	606.51	9.42233	0.0330723	0.490972	5.3566e-05	1.47586	2.39946e+06	1.79569e+06	2.02181e+06	1.89723e+06	1.65972e+06	1.97171e+06	1.0749e+06	828315	2.05125e+06	1.56387e+06	1.79762e+06	2.04003e+06	3.66875e+06	4.42947e+06	4.70644e+06	4.42575e+06	2.796e+06	3.89681e+06	2.83352e+06	2.63785e+06	2.37166e+06	2.62109e+06	4.39574e+06	2.35621e+06	2.51109e+06	2.51147e+06	2.33991e+06	2.47275e+06
NEG856	Y	PS(20:0e_20:4)-H	PS(40:4e)-H	PS	(20:0e_20:4)	(20:0e)	(20:4)			C46 H83 O9 N1 P1	824.581	9.59023	0.0473023	1.64422	0.000150506	1.36322	791426	559922	668965	647832	591717	588100	1.75624e+06	1.66224e+06	2.73737e+06	2.20404e+06	2.66689e+06	2.66647e+06	378774	425882	449370	347414	293560	445289	1.80712e+06	1.92243e+06	1.84258e+06	1.80934e+06	3.32114e+06	1.97692e+06	1.34026e+06	1.19585e+06	1.26785e+06	1.24857e+06
NEG859	Y	PS(40:4e)-H	PS(40:4e)-H	PS	(40:4e)	(40:4e)				C46 H83 O9 N1 P1	824.581	12.686	0.0597435	1.14549	0.0262591	1.00494	2.19624e+07	1.69934e+07	1.84139e+07	1.94228e+07	1.82889e+07	1.89423e+07	3.73732e+06	3.07756e+06	5.94245e+06	4.96046e+06	5.30458e+06	6.17598e+06	1.60079e+07	1.86806e+07	1.76888e+07	1.67271e+07	1.41643e+07	1.62724e+07	2.4416e+06	2.46286e+06	2.53675e+06	2.63023e+06	4.08379e+06	2.61744e+06	1.13149e+07	1.27691e+07	1.13144e+07	1.15111e+07
NEG86	Y	Cer(d20:1_17:0)+HCOO	Cer(d37:1)+HCOO	Cer	(d20:1_17:0)	(d20:1)	(17:0)			C38 H74 O5 N1	624.557	11.0274	0.0611248	0.313669	2.57434e-05	1.47621	282202	171501	247924	190224	144571	155969	365233	230139	520485	421006	510151	586257	556358	771334	713172	739365	414388	606823	566840	768716	676615	615071	1.17331e+06	742133	500364	438987	491524	500368
NEG87	Y	Cer(d37:1)+HCOO	Cer(d37:1)+HCOO	Cer	(d37:1)	(d37:1)				C38 H74 O5 N1	624.557	11.621	0.0245246	0.548153	0.00019	1.43068	443291	360288	414627	402159	361736	332362	564783	368338	971598	697408	943402	863810	746828	773401	855538	704836	473946	667739	792755	711640	695794	762060	1.10143e+06	712754	623626	647065	615779	613551
NEG88	Y	Cer(d20:2_17:0)+HCOO	Cer(d37:2)+HCOO	Cer	(d20:2_17:0)	(d20:2)	(17:0)			C38 H72 O5 N1	622.542	10.6408	0.0159071	0.342603	2.67201e-06	1.49133	1.93343e+06	1.23024e+06	1.66369e+06	1.45346e+06	1.28561e+06	1.40414e+06	2.45267e+06	2.16907e+06	4.57688e+06	3.10116e+06	3.75371e+06	4.72645e+06	3.84447e+06	4.94217e+06	5.18744e+06	4.46679e+06	3.30387e+06	4.43883e+06	4.58732e+06	5.21064e+06	3.87993e+06	4.82979e+06	6.58107e+06	6.06316e+06	3.43856e+06	3.3325e+06	3.33103e+06	3.33165e+06
NEG883	Y	PS(20:3e_20:5)-H	PS(40:8e)-H	PS	(20:3e_20:5)	(20:3e)	(20:5)			C46 H75 O9 N1 P1	816.518	9.85299	0.0380409	0.806052	0.0059988	1.37368	2.70942e+07	2.20285e+07	2.31406e+07	2.53033e+07	2.17816e+07	2.38301e+07	2.76319e+07	2.05228e+07	2.97585e+07	3.14449e+07	3.12154e+07	3.27841e+07	2.82833e+07	3.41154e+07	2.84417e+07	3.23207e+07	2.41325e+07	3.03356e+07	3.3879e+07	3.59359e+07	3.66326e+07	3.25866e+07	4.44537e+07	3.19865e+07	3.05138e+07	2.82202e+07	2.86021e+07	2.82157e+07
NEG884	Y	PS(18:3e_22:6)-H	PS(40:9e)-H	PS	(18:3e_22:6)	(18:3e)	(22:6)			C46 H73 O9 N1 P1	814.503	9.13492	0.082567	0.809619	0.0438096	1.22315	6.84429e+06	4.47237e+06	5.48019e+06	4.37203e+06	4.62932e+06	5.04809e+06	1.62991e+06	2.2432e+06	3.19661e+06	3.30036e+06	3.1191e+06	3.05351e+06	6.32372e+06	7.62884e+06	6.61636e+06	5.64862e+06	5.10833e+06	6.77392e+06	3.55218e+06	4.52965e+06	3.3281e+06	3.53995e+06	5.89525e+06	3.07524e+06	4.41233e+06	4.21981e+06	3.67143e+06	4.38506e+06
NEG887	Y	PS(41:4e)-H	PS(41:4e)-H	PS	(41:4e)	(41:4e)				C47 H85 O9 N1 P1	838.597	13.1864	0.135167	1.82815	0.00647793	1.21387	1.53928e+06	1.28772e+06	1.73473e+06	2.09155e+06	1.15621e+06	1.93795e+06	1.35324e+06	975098	1.17711e+06	1.48425e+06	1.36043e+06	1.59948e+06	649389	1.16182e+06	736034	1.53578e+06	593749	655080	916199	1.21085e+06	1.51064e+06	1.04112e+06	1.85465e+06	810570	1.12426e+06	878159	1.19819e+06	1.17991e+06
NEG89	Y	Cer(d20:2_17:1)+HCOO	Cer(d37:3)+HCOO	Cer	(d20:2_17:1)	(d20:2)	(17:1)			C38 H70 O5 N1	620.526	10.2188	0.0203191	0.528259	0.000132995	1.45944	5.00414e+06	3.36903e+06	4.08843e+06	3.87275e+06	2.8031e+06	3.55389e+06	7.16738e+06	5.36017e+06	1.2874e+07	8.9333e+06	9.06305e+06	1.03585e+07	6.44721e+06	8.08833e+06	8.10143e+06	7.75484e+06	5.14337e+06	7.41973e+06	1.04379e+07	1.04806e+07	1.18195e+07	1.09124e+07	1.86022e+07	8.95265e+06	7.43352e+06	7.14243e+06	7.13949e+06	7.13921e+06
NEG892	Y	PS(20:0e_22:2)-H	PS(42:2e)-H	PS	(20:0e_22:2)	(20:0e)	(22:2)			C48 H91 O9 N1 P1	856.644	12.0088	0.100332	16.9967	1.71789e-06	1.47264	1.3282e+06	767014	1.06566e+06	1.10737e+06	775756	823062	578884	412524	853251	817168	795825	931931	81078.6	59533.4	39410.8	60753.1	29875.7	74536.5	101647	160681	125829	87810.6	207258	68057.9	428220	438202	352352	438400
NEG895	Y	PS(20:2e_22:2)-H	PS(42:4e)-H	PS	(20:2e_22:2)	(20:2e)	(22:2)			C48 H87 O9 N1 P1	852.612	11.6815	0.0380284	1.3607	0.0278636	1.18823	6.26211e+06	3.95017e+06	4.82775e+06	4.31535e+06	4.32137e+06	4.69281e+06	1.64714e+06	998638	2.2061e+06	2.43821e+06	2.0079e+06	2.50149e+06	2.74097e+06	4.90972e+06	3.76245e+06	3.62462e+06	2.41756e+06	3.39393e+06	1.64816e+06	1.68762e+06	1.77238e+06	1.92396e+06	3.07191e+06	1.61896e+06	2.97215e+06	2.85258e+06	2.99437e+06	2.75818e+06
NEG900	Y	PS(42:5e)-H	PS(42:5e)-H	PS	(42:5e)	(42:5e)				C48 H85 O9 N1 P1	850.597	9.55844	0.0223819	1.27425	0.0324926	1.00694	1.44253e+06	977786	986629	1.19109e+06	979009	957232	1.29489e+06	1.03388e+06	1.70778e+06	2.00545e+06	2.09917e+06	1.99313e+06	769747	885314	1.02946e+06	789341	693695	960396	2.54211e+06	3.26251e+06	2.80417e+06	2.68491e+06	3.65023e+06	2.84781e+06	1.69019e+06	1.61295e+06	1.63281e+06	1.61244e+06
NEG903	Y	PS(42:6e)-H	PS(42:6e)-H	PS	(42:6e)	(42:6e)				C48 H83 O9 N1 P1	848.581	9.22933	0.0220294	2.07621	6.12144e-05	1.44133	1.76532e+06	1.0921e+06	1.42764e+06	1.35044e+06	1.16964e+06	1.24035e+06	1.37113e+06	1.56926e+06	2.34691e+06	2.45616e+06	2.23693e+06	2.55666e+06	595533	741763	714032	710234	494280	619248	1.28838e+06	1.49568e+06	1.47647e+06	1.42496e+06	2.36444e+06	1.27856e+06	1.35244e+06	1.28792e+06	1.3089e+06	1.33887e+06
NEG909	Y	PS(20:1_22:6)-H	PS(42:7)-H	PS	(20:1_22:6)	(20:1)	(22:6)			C48 H79 O10 N1 P1	860.545	10.0983	0.108525	0.495649	0.00231496	1.29696	573300	367680	371755	393564	332176	408652	241812	222161	281510	319232	392859	360649	663399	883582	1.20937e+06	746520	527744	906606	822080	770174	575757	698622	1.01621e+06	987304	551857	552441	438670	552881
NEG911	Y	PS(42:8)-H	PS(42:8)-H	PS	(42:8)	(42:8)				C48 H77 O10 N1 P1	858.529	9.34616	0.0854955	0.675539	0.00357422	1.32264	1.93785e+06	1.30889e+06	1.25758e+06	1.26833e+06	1.58319e+06	1.24684e+06	299535	359504	673559	851142	893751	776674	1.89058e+06	2.73148e+06	2.32353e+06	1.92032e+06	1.80964e+06	2.059e+06	869926	1.01072e+06	787204	1.00051e+06	1.01841e+06	678249	1.22841e+06	1.03377e+06	1.0698e+06	1.03188e+06
NEG915	Y	PS(20:3e_22:6)-H	PS(42:9e)-H	PS	(20:3e_22:6)	(20:3e)	(22:6)			C48 H77 O9 N1 P1	842.534	10.1891	0.00938523	0.889186	0.0256626	1.20684	4.90759e+07	4.53002e+07	4.43978e+07	4.29128e+07	4.25507e+07	4.55664e+07	4.56633e+07	4.23931e+07	5.00574e+07	5.05127e+07	5.27501e+07	5.19694e+07	5.16741e+07	5.60757e+07	5.13435e+07	5.1032e+07	4.18235e+07	5.14791e+07	6.15297e+07	5.81491e+07	5.61771e+07	5.53622e+07	6.40501e+07	5.42037e+07	5.01531e+07	5.01596e+07	4.9177e+07	4.96853e+07
NEG918	Y	PS(44:9)-H	PS(44:9)-H	PS	(44:9)	(44:9)				C50 H79 O10 N1 P1	884.545	9.78357	0.061333	0.698555	0.00197778	1.38314	489797	469626	447670	467005	440528	516260	352924	206176	338622	404980	371483	333157	720788	841221	564051	717438	519299	689693	485329	462163	465586	420294	616330	386333	497799	436921	497852	491037
NEG919	Y	SPHP(d23:0)+HCOO	SPHP(d23:0)+HCOO	SPHP	(d23:0)	(d23:0)				C24 H51 O7 N1 P1	496.341	1.794	0.0622983	1.65491	6.53069e-05	1.38589	1.00297e+06	732542	815083	868729	700835	872302	367029	405265	694737	559248	808565	830893	514096	589670	531354	490581	469991	421065	186863	156593	131101	101660	181556	97550	527261	503053	519801	457536
NEG92	Y	Cer(d18:0_20:1)+HCOO	Cer(d38:1)+HCOO	Cer	(d18:0_20:1)	(d18:0)	(20:1)			C39 H76 O5 N1	638.573	11.5995	0.0116654	0.314744	1.20309e-05	1.48351	254905	217329	239174	177250	153477	193676	187461	131114	301302	266741	394701	402959	598989	786644	769086	685013	424912	661758	680881	786703	640941	718398	1.07033e+06	695579	469059	458460	458278	458181
NEG926	Y	phSM(d38:5)-CH3	phSM(d38:5)-CH3	phSM	(d38:5)	(d38:5)				C42 H76 O7 N2 P1	751.54	9.477	0.0391498	0.766526	0.0230267	1.24851	1.34829e+06	860889	939845	957810	982464	1.16999e+06	961574	879146	1.66821e+06	1.80696e+06	1.92059e+06	2.01072e+06	1.46045e+06	1.71262e+06	1.11832e+06	1.39045e+06	1.10871e+06	1.37525e+06	1.84209e+06	2.20604e+06	1.61544e+06	1.44282e+06	3.19619e+06	2.55763e+06	1.59432e+06	1.54499e+06	1.53007e+06	1.66769e+06
NEG93	Y	Cer(d13:0_25:1)+HCOO	Cer(d38:1)+HCOO	Cer	(d13:0_25:1)	(d13:0)	(25:1)			C39 H76 O5 N1	638.573	12.2001	0.0319386	0.732031	0.00860668	1.31511	1.32293e+06	866684	1.21268e+06	967534	903225	909043	598543	409240	1.04092e+06	834476	1.00797e+06	918209	1.24409e+06	1.53369e+06	1.62617e+06	1.45493e+06	1.0664e+06	1.51987e+06	636869	895321	729260	696013	1.52524e+06	676726	994626	934763	926319	953133
NEG94	Y	Cer(d18:1_20:1)+HCOO	Cer(d38:2)+HCOO	Cer	(d18:1_20:1)	(d18:1)	(20:1)			C39 H74 O5 N1	636.557	11.0674	0.0121192	0.393264	7.78527e-06	1.48593	398676	280319	324911	294744	295778	252368	274068	200553	460863	331220	367779	513169	813210	839036	907231	837015	536559	763016	447352	632537	487678	507837	944356	487644	494850	485066	482822	482120
NEG95	Y	Cer(d20:2_18:0)+HCOO	Cer(d38:2)+HCOO	Cer	(d20:2_18:0)	(d20:2)	(18:0)			C39 H74 O5 N1	636.557	11.6236	0.0114717	0.510491	0.000126891	1.45923	415533	236772	346610	311793	305967	283399	251717	208543	367126	344631	314113	354291	575958	707880	733266	687247	453836	563871	395204	415823	353254	377836	572425	363013	399077	392232	388174	393834
NEG97	Y	Cer(d18:2_20:1)+HCOO	Cer(d38:3)+HCOO	Cer	(d18:2_20:1)	(d18:2)	(20:1)			C39 H72 O5 N1	634.542	10.6255	0.113103	0.487898	0.000704032	1.41805	570917	331912	470965	369078	342527	467731	477183	276943	694943	565285	511723	583860	678187	1.14936e+06	922174	1.0503e+06	624922	807975	1.02753e+06	1.1283e+06	891506	1.02468e+06	1.46717e+06	927468	731729	734003	576047	733153
NEG98	Y	Cer(d39:1)+HCOO	Cer(d39:1)+HCOO	Cer	(d39:1)	(d39:1)				C40 H78 O5 N1	652.589	12.7565	0.0333521	0.619618	0.00119174	1.29995	311289	308537	322955	282074	261717	245604	159676	132381	256810	225345	424726	247641	583563	478918	548208	448262	334844	401760	216872	183166	184951	259700	374071	200923	325330	331279	315792	307032
POS1002	Y	PC(37:2e)+H	PC(37:2e)+H	PC	(37:2e)	(37:2e)				C45 H89 O7 N1 P1	786.637	11.7257	0.0474327	4.25914	1.71062e-07	1.46858	1.26198e+06	1.11484e+06	1.08817e+06	1.1e+06	941012	930391	913941	923269	1.82302e+06	1.69882e+06	1.39737e+06	1.95203e+06	233430	356993	346418	206901	90182.3	277272	438402	703268	424526	455976	919199	714763	964476	967739	882321	899310
POS101	Y	Cer(d20:2_18:0)+H	Cer(d38:2)+H	Cer	(d20:2_18:0)	(d20:2)	(18:0)			C38 H74 O3 N1	592.566	11.2494	0.0939118	0.38244	4.36179e-05	1.45929	1.46314e+06	1.02748e+06	1.16102e+06	992171	1.00578e+06	946374	1.44168e+06	1.11035e+06	2.1653e+06	1.77829e+06	2.28982e+06	2.31427e+06	2.4536e+06	3.38756e+06	3.60284e+06	3.03525e+06	1.97085e+06	2.79695e+06	2.86589e+06	3.42505e+06	2.64112e+06	3.10144e+06	4.30315e+06	3.28687e+06	2.2804e+06	2.25505e+06	2.21441e+06	1.84982e+06
POS1013	Y	PC(26:0_11:4)+H	PC(37:4)+H	PC	(26:0_11:4)	(26:0)	(11:4)			C45 H83 O8 N1 P1	796.585	10.9326	0.0375	1.7451	0.0455919	1.07075	2.70584e+06	1.41512e+06	2.95281e+06	1.22529e+06	1.36783e+06	1.18016e+06	1.51342e+06	1.40616e+06	1.88142e+06	1.89532e+06	1.93982e+06	2.61419e+06	889931	1.41003e+06	1.02254e+06	1.1419e+06	811116	940219	2.13575e+06	2.22012e+06	1.6763e+06	1.9327e+06	2.96581e+06	2.03017e+06	2.54335e+06	2.46992e+06	2.44671e+06	2.32278e+06
POS1017	Y	PC(37:5)+H	PC(37:5)+H	PC	(37:5)	(37:5)				C45 H81 O8 N1 P1	794.569	7.755	0.0419294	1.30889	0.0258545	1.15309	2.16199e+07	1.53352e+07	1.50152e+07	1.39934e+07	1.40208e+07	1.48233e+07	8.17579e+06	1.00013e+07	1.24605e+07	9.19562e+06	1.10516e+07	1.28609e+07	1.2267e+07	1.47929e+07	1.28831e+07	1.21916e+07	8.83604e+06	1.14634e+07	1.27716e+07	1.21066e+07	1.12352e+07	1.37889e+07	2.09102e+07	1.15188e+07	1.38933e+07	1.39154e+07	1.27075e+07	1.34307e+07
POS1020	Y	PC(17:0_20:5)+H	PC(37:5)+H	PC	(17:0_20:5)	(17:0)	(20:5)			C45 H81 O8 N1 P1	794.569	10.1346	0.0223884	0.69813	0.0112427	1.32823	5.88272e+06	3.97569e+06	4.2032e+06	4.62873e+06	4.28062e+06	4.25747e+06	2.34365e+06	2.06158e+06	3.54633e+06	3.82629e+06	4.08919e+06	4.22654e+06	6.49654e+06	8.82894e+06	6.83838e+06	5.93245e+06	4.56584e+06	6.33982e+06	7.0027e+06	6.30235e+06	6.02977e+06	6.48485e+06	1.10329e+07	5.82004e+06	5.02714e+06	5.01829e+06	5.0415e+06	4.8071e+06
POS1026	Y	PC(17:1_20:5)+H	PC(37:6)+H	PC	(17:1_20:5)	(17:1)	(20:5)			C45 H79 O8 N1 P1	792.554	9.36514	0.0184446	0.713729	0.0378075	1.21163	2.05781e+07	1.39915e+07	1.50897e+07	1.35325e+07	1.80072e+07	1.81702e+07	3.22377e+06	2.3324e+06	4.83491e+06	5.46535e+06	6.38242e+06	7.45789e+06	2.22677e+07	3.25618e+07	2.5267e+07	2.3066e+07	1.32196e+07	2.28432e+07	6.71687e+06	8.54802e+06	7.07619e+06	7.42383e+06	1.09482e+07	7.298e+06	1.24915e+07	1.25147e+07	1.21202e+07	1.21009e+07
POS1027	Y	PC(18:0_20:1)+H	PC(38:1)+H	PC	(18:0_20:1)	(18:0)	(20:1)			C46 H91 O8 N1 P1	816.648	11.8398	0.079492	2.54563	3.98347e-05	1.41054	4.04727e+06	2.64634e+06	3.16299e+06	3.96963e+06	2.65251e+06	3.02687e+06	3.28293e+06	2.69359e+06	3.94601e+06	3.48204e+06	3.59552e+06	4.15646e+06	1.26511e+06	1.7684e+06	1.00464e+06	1.53718e+06	1.03017e+06	1.0569e+06	1.09976e+06	1.28918e+06	1.7066e+06	4.36299e+06	2.09359e+06	1.10224e+06	2.2282e+06	2.46526e+06	2.28826e+06	2.65303e+06
POS1028	Y	PC(18:0e_20:1)+H	PC(38:1e)+H	PC	(18:0e_20:1)	(18:0e)	(20:1)			C46 H93 O7 N1 P1	802.668	12.7105	0.0839761	1.34897	0.00147872	1.29475	1.16894e+06	1.01906e+06	1.23142e+06	1.18559e+06	1.01287e+06	1.22421e+06	3.77781e+06	2.11797e+06	3.93699e+06	5.26724e+06	4.77845e+06	5.6889e+06	778088	1.08015e+06	787951	894860	689204	841837	3.50956e+06	3.19577e+06	3.71756e+06	2.86716e+06	4.77714e+06	2.46419e+06	2.56844e+06	2.65287e+06	2.65629e+06	2.21017e+06
POS103	Y	Cer(d38:4)+H	Cer(d38:4)+H	Cer	(d38:4)	(d38:4)				C38 H70 O3 N1	588.535	11.065	0.0657437	0.519197	8.25948e-06	1.49219	3.50018e+06	2.8602e+06	3.24432e+06	3.01161e+06	2.46643e+06	2.79015e+06	9.37578e+06	7.38722e+06	1.51224e+07	9.86081e+06	9.96349e+06	9.92706e+06	6.16365e+06	6.59368e+06	5.58533e+06	6.11162e+06	4.52411e+06	5.44572e+06	1.05131e+07	1.00243e+07	1.19436e+07	9.81957e+06	1.35684e+07	8.22918e+06	7.77718e+06	7.80679e+06	6.80429e+06	7.80534e+06
POS1038	Y	PC(20:2e_18:1)+H	PC(38:3e)+H	PC	(20:2e_18:1)	(20:2e)	(18:1)			C46 H89 O7 N1 P1	798.637	11.4651	0.0365508	4.31219	1.68526e-06	1.46759	2.17669e+07	1.46644e+07	1.45306e+07	1.55643e+07	1.39548e+07	1.51196e+07	6.36899e+06	8.32518e+06	1.26662e+07	8.79419e+06	9.82927e+06	2.01032e+07	3.70349e+06	4.91625e+06	3.81055e+06	3.85108e+06	2.42757e+06	3.46092e+06	5.2682e+06	5.91104e+06	4.98378e+06	6.04502e+06	9.4192e+06	5.02861e+06	7.84845e+06	7.40391e+06	7.72443e+06	7.25287e+06
POS104	Y	Cer(d38:5)+H	Cer(d38:5)+H	Cer	(d38:5)	(d38:5)				C38 H68 O3 N1	586.519	10.1574	0.0539995	0.332867	4.30291e-07	1.50942	4.56323e+06	3.64403e+06	3.45063e+06	3.43466e+06	3.14183e+06	3.80849e+06	4.13541e+06	3.215e+06	6.35858e+06	4.61677e+06	5.14222e+06	5.48208e+06	1.15698e+07	1.1725e+07	1.16431e+07	1.26074e+07	8.41528e+06	1.02607e+07	6.05385e+06	5.81748e+06	5.24801e+06	5.76437e+06	7.10751e+06	5.89672e+06	6.91534e+06	7.00789e+06	6.19905e+06	6.77719e+06
POS105	Y	Cer(d38:6)+H	Cer(d38:6)+H	Cer	(d38:6)	(d38:6)				C38 H66 O3 N1	584.504	6.05071	0.016997	0.658635	0.0442806	1.03555	718661	924279	644675	722511	728926	984062	323003	306059	736435	895040	412153	1.18058e+06	1.12038e+06	1.47339e+06	1.33678e+06	1.66225e+06	470391	1.10788e+06	1.0905e+06	1.51057e+06	1.24042e+06	1.44592e+06	699715	485382	967568	967977	939935	939462
POS1056	Y	PC(18:0_20:5)+H	PC(38:5)+H	PC	(18:0_20:5)	(18:0)	(20:5)			C46 H83 O8 N1 P1	808.585	9.76578	0.0854614	1.31927	0.0329825	1.02574	2.14079e+07	1.62723e+07	1.79422e+07	1.99754e+07	1.63749e+07	1.4955e+07	3.15545e+07	1.42079e+07	1.94068e+07	2.85273e+07	1.5042e+07	1.83061e+07	8.84671e+06	1.74728e+07	1.5832e+07	1.58126e+07	1.31558e+07	9.93092e+06	2.12403e+07	1.56782e+07	1.86513e+07	2.16469e+07	1.94705e+07	1.26429e+07	2.00036e+07	1.7469e+07	2.11042e+07	2.10451e+07
POS1086	Y	PC(16:2e_22:6)+H	PC(38:8e)+H	PC	(16:2e_22:6)	(16:2e)	(22:6)			C46 H79 O7 N1 P1	788.559	9.79421	0.30022	0.623128	0.00985754	1.22818	2.20285e+06	1.59757e+06	1.8623e+06	1.75451e+06	1.83581e+06	2.03478e+06	1.43099e+06	686657	2.00474e+06	1.94648e+06	1.65345e+06	2.02207e+06	3.29605e+06	4.37339e+06	3.43673e+06	2.54685e+06	2.41732e+06	2.04445e+06	2.26704e+06	2.69042e+06	2.35352e+06	2.11448e+06	3.07604e+06	2.22443e+06	2.55741e+06	1.20834e+06	2.57309e+06	2.40844e+06
POS1097	Y	PC(39:2e)+H	PC(39:2e)+H	PC	(39:2e)	(39:2e)				C47 H93 O7 N1 P1	814.668	12.0327	0.021911	2.88936	3.00671e-05	1.43846	4.07797e+06	2.15304e+06	3.64824e+06	3.03067e+06	3.19023e+06	3.13348e+06	3.83393e+06	3.0509e+06	5.29821e+06	5.72355e+06	4.47058e+06	4.92625e+06	1.11992e+06	1.63192e+06	831330	1.25063e+06	842989	979917	2.10691e+06	2.79759e+06	3.79514e+06	2.36804e+06	4.56793e+06	1.90855e+06	3.02372e+06	2.89157e+06	2.95529e+06	2.88656e+06
POS1098	Y	PC(39:2e)+H	PC(39:2e)+H	PC	(39:2e)	(39:2e)				C47 H93 O7 N1 P1	814.668	12.893	0.547943	4.68561	0.0048613	1.21191	1.32297e+06	577481	452728	675175	297128	1.01353e+06	1.70406e+06	412750	797272	661475	963438	792542	221797	253119	148007	156247	72797.6	74060.4	185530	696815	608532	360351	1.21029e+06	502223	95641.6	688542	657825	580987
POS1102	Y	PC(39:3e)+Na	PC(39:3e)+Na	PC	(39:3e)	(39:3e)				C47 H90 O7 N1 P1 Na1	834.635	10.6986	0.0418866	1.802	0.00457738	1.22368	1.69055e+06	1.19566e+06	1.25277e+06	1.29457e+06	1.06587e+06	1.08698e+06	3.33548e+06	2.44201e+06	4.43375e+06	5.15352e+06	4.3509e+06	5.54508e+06	649397	1.2524e+06	545093	600040	368064	794985	4.02942e+06	5.07927e+06	4.51978e+06	3.43051e+06	6.15752e+06	3.04411e+06	2.58174e+06	2.58184e+06	2.36079e+06	2.53999e+06
POS1108	Y	PC(39:4e)+Na	PC(39:4e)+Na	PC	(39:4e)	(39:4e)				C47 H88 O7 N1 P1 Na1	832.619	10.3139	0.0217995	1.67123	0.00087887	1.35536	9.23988e+06	6.02473e+06	6.41855e+06	8.0656e+06	6.55621e+06	7.14862e+06	1.25451e+07	8.80069e+06	1.96957e+07	1.68525e+07	1.70171e+07	2.14075e+07	3.61135e+06	5.35888e+06	4.6575e+06	5.16864e+06	2.93963e+06	4.26492e+06	9.11062e+06	1.18746e+07	1.14906e+07	1.07098e+07	1.79534e+07	1.03988e+07	9.88386e+06	1.02711e+07	9.76233e+06	1.00053e+07
POS1120	Y	PC(17:0_22:6)+H	PC(39:6)+H	PC	(17:0_22:6)	(17:0)	(22:6)			C47 H83 O8 N1 P1	820.585	7.60475	0.0446784	1.42228	0.00921793	1.23129	1.22955e+07	9.77553e+06	1.03312e+07	9.33195e+06	7.57714e+06	8.58083e+06	6.75735e+06	5.97653e+06	1.14199e+07	9.4958e+06	1.00657e+07	1.28753e+07	6.65046e+06	8.98341e+06	6.78201e+06	7.38928e+06	4.45388e+06	6.44476e+06	6.87079e+06	8.79961e+06	8.32097e+06	1.05194e+07	1.28802e+07	6.90286e+06	8.93884e+06	8.22195e+06	8.27637e+06	8.10916e+06
POS1140	Y	PC(18:0e_22:4)+H	PC(40:4e)+H	PC	(18:0e_22:4)	(18:0e)	(22:4)			C48 H91 O7 N1 P1	824.653	11.7395	0.134451	7.81991	1.25376e-06	1.46937	4.99289e+06	3.52428e+06	3.82317e+06	4.04981e+06	4.03142e+06	2.79636e+06	2.49616e+06	2.4324e+06	3.4243e+06	4.10715e+06	2.47184e+06	7.41634e+06	414758	1.20243e+06	483126	376808	191058	300896	1.61516e+06	2.88084e+06	2.97532e+06	2.1402e+06	5.19473e+06	1.77567e+06	1.82243e+06	1.81326e+06	1.82203e+06	2.34362e+06
POS1141	Y	PC(40:5)+H	PC(40:5)+H	PC	(40:5)	(40:5)				C48 H87 O8 N1 P1	836.616	8.99165	0.0639809	1.3561	0.040046	1.14911	8.38354e+07	5.88983e+07	7.269e+07	5.28775e+07	5.49323e+07	6.04204e+07	2.41324e+07	1.8426e+07	2.38894e+07	2.71042e+07	3.2774e+07	3.13889e+07	4.05442e+07	5.95288e+07	4.40735e+07	6.60947e+07	3.44094e+07	3.82591e+07	2.8181e+07	2.52063e+07	3.0023e+07	2.48594e+07	4.6862e+07	2.5168e+07	4.16822e+07	4.16966e+07	3.65303e+07	4.17239e+07
POS1145	Y	PC(18:0e_22:5)+H	PC(40:5e)+H	PC	(18:0e_22:5)	(18:0e)	(22:5)			C48 H89 O7 N1 P1	822.637	10.0976	0.0511307	2.81527	1.80266e-06	1.47313	4.45041e+07	3.25687e+07	3.51796e+07	3.31567e+07	3.2856e+07	3.20471e+07	3.16284e+07	2.61624e+07	4.89791e+07	4.54048e+07	5.00791e+07	5.65583e+07	1.18159e+07	1.40192e+07	1.5345e+07	1.36405e+07	6.83521e+06	1.30485e+07	4.41529e+07	4.26635e+07	4.06203e+07	4.5321e+07	6.97381e+07	3.62154e+07	3.52392e+07	3.55149e+07	3.47962e+07	3.17242e+07
POS1155	Y	PC(18:0_22:6)+H	PC(40:6)+H	PC	(18:0_22:6)	(18:0)	(22:6)			C48 H85 O8 N1 P1	834.601	9.99659	0.445498	2.04275	0.00321687	1.23986	1.27867e+07	5.00635e+06	1.04836e+07	7.5291e+06	1.12731e+07	9.43207e+06	2.00741e+06	1.28288e+06	1.52461e+06	6.96639e+06	684668	7.00055e+06	3.84549e+06	6.75899e+06	3.63483e+06	5.51424e+06	4.05615e+06	3.85454e+06	1.04226e+06	7.05137e+06	879761	1.10382e+06	1.01374e+07	1.77827e+06	6.3462e+06	1.68956e+06	5.7338e+06	6.29093e+06
POS1169	Y	PC(40:8)+H	PC(40:8)+H	PC	(40:8)	(40:8)				C48 H81 O8 N1 P1	830.569	8.72355	0.0873882	1.21957	0.0128726	1.11717	5.81121e+07	4.60224e+07	5.35975e+07	4.87506e+07	4.72787e+07	4.47272e+07	5.12385e+07	4.67379e+07	6.18744e+07	5.40322e+07	6.00517e+07	5.64722e+07	4.43743e+07	4.53411e+07	3.76403e+07	4.57572e+07	3.30672e+07	3.85696e+07	6.19052e+07	6.0562e+07	6.61712e+07	5.73121e+07	7.33714e+07	5.3309e+07	5.54286e+07	5.49224e+07	4.75611e+07	5.87979e+07
POS117	Y	Cer(m17:1_16:0)+Na	Cer(m33:1)+Na	Cer	(m17:1_16:0)	(m17:1)	(16:0)			C33 H65 O2 N1 Na1	530.491	9.02683	0.0255861	0.427318	5.82235e-05	1.46505	8.03028e+06	5.88416e+06	6.4138e+06	5.93973e+06	5.40983e+06	5.30063e+06	5.88502e+06	4.40698e+06	1.07496e+07	7.32508e+06	7.64367e+06	9.29486e+06	1.36901e+07	1.71027e+07	1.73908e+07	1.44992e+07	9.42501e+06	1.44283e+07	1.16667e+07	1.16833e+07	9.80095e+06	1.08955e+07	1.53878e+07	1.05585e+07	9.97659e+06	9.99275e+06	9.56607e+06	9.53863e+06
POS1170	Y	PC(40:8e)+H	PC(40:8e)+H	PC	(40:8e)	(40:8e)				C48 H83 O7 N1 P1	816.59	8.92237	0.0178816	2.35296	0.000107866	1.36457	2.05527e+07	1.42512e+07	1.57923e+07	1.33812e+07	1.37572e+07	1.37167e+07	9.78298e+06	1.03068e+07	1.86352e+07	1.67992e+07	1.48458e+07	1.68998e+07	8.01946e+06	8.95162e+06	2.95811e+06	7.28416e+06	5.121e+06	6.53214e+06	4.02305e+06	1.33303e+07	8.92632e+06	1.20261e+07	1.24972e+07	8.66135e+06	1.2318e+07	1.23316e+07	1.19134e+07	1.19929e+07
POS1181	Y	PC(19:1_22:2)+H	PC(41:3)+H	PC	(19:1_22:2)	(19:1)	(22:2)			C49 H93 O8 N1 P1	854.663	11.5724	0.0843791	1.90757	0.009728	1.11706	1.90901e+06	1.10591e+06	976952	931943	825498	1.48872e+06	955818	533016	1.30312e+06	1.04841e+06	895226	1.48988e+06	688719	891388	427841	587018	576578	622821	761443	1.08276e+06	1.04322e+06	897068	2.70759e+06	1.23512e+06	894569	873555	899024	746742
POS1187	Y	PC(20:4_21:1)+H	PC(41:5)+H	PC	(20:4_21:1)	(20:4)	(21:1)			C49 H89 O8 N1 P1	850.632	10.3223	0.0312848	1.4253	0.0283409	1.16371	3.84289e+06	2.26646e+06	3.50461e+06	2.38215e+06	2.37962e+06	2.53792e+06	1.83637e+06	1.62179e+06	3.04393e+06	3.48627e+06	4.49868e+06	3.59006e+06	2.29059e+06	2.28319e+06	2.26877e+06	1.99192e+06	1.16376e+06	1.8685e+06	2.40888e+06	3.26655e+06	2.2626e+06	3.06525e+06	2.98426e+06	2.74178e+06	2.54347e+06	2.54399e+06	2.37862e+06	2.49559e+06
POS1193	Y	PC(41:6)+H	PC(41:6)+H	PC	(41:6)	(41:6)				C49 H87 O8 N1 P1	848.616	9.84855	0.0760744	1.31871	0.0259836	1.14972	5.02942e+06	4.2562e+06	4.54973e+06	4.74849e+06	4.69885e+06	4.70396e+06	3.13236e+06	2.32942e+06	4.94824e+06	4.34335e+06	5.30407e+06	5.19645e+06	3.36791e+06	4.84997e+06	3.20827e+06	4.54032e+06	2.01611e+06	3.24019e+06	3.88084e+06	4.52152e+06	4.59076e+06	4.05344e+06	6.01671e+06	3.98914e+06	4.06588e+06	4.06786e+06	3.47283e+06	4.07395e+06
POS1200	Y	PC(42:10)+H	PC(42:10)+H	PC	(42:10)	(42:10)				C50 H81 O8 N1 P1	854.569	8.183	0.0697961	1.27991	0.0348108	1.19951	7.43779e+06	5.58472e+06	6.17836e+06	5.48182e+06	6.08831e+06	5.86173e+06	1.35449e+06	969551	1.74315e+06	1.67307e+06	2.05942e+06	1.81711e+06	3.93948e+06	6.30818e+06	4.92893e+06	5.81215e+06	3.32006e+06	4.31256e+06	1.87888e+06	1.75721e+06	2.15218e+06	2.19629e+06	2.28393e+06	1.6381e+06	3.96123e+06	4.04982e+06	3.47512e+06	4.02268e+06
POS1201	Y	PC(42:10e)+H	PC(42:10e)+H	PC	(42:10e)	(42:10e)				C50 H83 O7 N1 P1	840.59	9.951	0.0474292	1.75409	0.000260129	1.37663	3.15468e+07	2.25767e+07	2.31277e+07	2.11302e+07	2.18968e+07	2.35303e+07	4.17951e+07	3.12791e+07	5.94992e+07	5.07646e+07	5.10616e+07	5.57441e+07	1.26486e+07	1.57015e+07	1.37955e+07	1.57497e+07	9.06871e+06	1.50205e+07	3.76729e+07	3.8466e+07	4.11382e+07	3.63033e+07	5.33847e+07	3.31973e+07	3.32282e+07	3.31426e+07	3.01248e+07	3.32294e+07
POS1209	Y	PC(42:5)+H	PC(42:5)+H	PC	(42:5)	(42:5)				C50 H91 O8 N1 P1	864.648	10.1508	0.115141	1.48408	0.0492568	1.04717	5.92704e+06	4.33011e+06	4.51433e+06	2.5041e+06	3.29841e+06	3.76205e+06	4.33409e+06	3.66985e+06	7.02557e+06	6.12438e+06	6.95537e+06	7.89861e+06	1.70782e+06	3.93725e+06	3.42586e+06	2.94524e+06	2.0795e+06	2.30235e+06	3.90921e+06	4.60466e+06	7.65469e+06	6.17299e+06	1.25631e+07	4.79023e+06	4.2312e+06	4.24544e+06	3.2803e+06	4.00566e+06
POS1214	Y	PC(20:0e_22:6)+H	PC(42:6e)+H	PC	(20:0e_22:6)	(20:0e)	(22:6)			C50 H91 O7 N1 P1	848.653	10.1837	0.0527182	1.61232	0.0111282	1.25616	8.14937e+06	4.3331e+06	6.85771e+06	4.85964e+06	5.47333e+06	4.52812e+06	2.03323e+06	1.88601e+06	2.40616e+06	3.05136e+06	3.08899e+06	3.60556e+06	3.12415e+06	4.65302e+06	4.03256e+06	3.64337e+06	2.2909e+06	3.46841e+06	5.10362e+06	5.77361e+06	5.15795e+06	3.72672e+06	5.14123e+06	4.07115e+06	3.5426e+06	3.82208e+06	3.42726e+06	3.42273e+06
POS1218	Y	PC(42:7e)+H	PC(42:7e)+H	PC	(42:7e)	(42:7e)				C50 H89 O7 N1 P1	846.637	10.6811	0.0482419	2.63408	0.0001209	1.38725	4.42551e+06	2.97207e+06	3.18697e+06	3.82075e+06	2.48129e+06	2.91158e+06	4.28501e+06	3.68609e+06	7.14545e+06	6.94446e+06	6.73311e+06	8.42473e+06	1.14975e+06	2.06361e+06	919869	1.36971e+06	901036	1.11219e+06	4.43314e+06	5.86439e+06	5.07872e+06	4.55616e+06	7.66387e+06	3.64709e+06	4.02082e+06	4.14284e+06	3.6914e+06	3.95543e+06
POS1225	Y	PC(42:9)+H	PC(42:9)+H	PC	(42:9)	(42:9)				C50 H83 O8 N1 P1	856.585	9.47998	0.0177868	1.29033	0.0317858	1.17387	1.98268e+07	1.53697e+07	1.62803e+07	1.64686e+07	1.55348e+07	1.71885e+07	1.29663e+07	9.37268e+06	1.4515e+07	1.46675e+07	1.51016e+07	1.6442e+07	1.18723e+07	1.79178e+07	1.19065e+07	1.61253e+07	9.0602e+06	1.11355e+07	1.25495e+07	1.3467e+07	1.34012e+07	1.27899e+07	1.52568e+07	1.15785e+07	1.50857e+07	1.50889e+07	1.45398e+07	1.50305e+07
POS1226	Y	PC(42:9e)+H	PC(42:9e)+H	PC	(42:9e)	(42:9e)				C50 H85 O7 N1 P1	842.606	10.738	0.0207264	1.74313	0.00127998	1.27849	2.56275e+06	1.96873e+06	2.0071e+06	2.03221e+06	1.61197e+06	1.94306e+06	4.24987e+06	3.28172e+06	6.62517e+06	5.2212e+06	6.36925e+06	6.63767e+06	906150	1.59315e+06	788277	1.51863e+06	817127	1.33301e+06	4.00801e+06	4.08861e+06	3.97515e+06	3.63566e+06	3.80705e+06	3.28469e+06	3.15335e+06	3.24528e+06	3.10676e+06	3.10655e+06
POS1228	Y	PC(43:5)+H	PC(43:5)+H	PC	(43:5)	(43:5)				C51 H93 O8 N1 P1	878.663	10.573	0.196421	1.91428	0.0220186	1.04574	199613	117002	213096	78795.7	157822	253436	438744	346626	582553	585994	991388	610396	75109.7	76384.7	145561	105943	42642.9	87072.5	657387	590972	534200	521590	793499	398661	312439	295455	430496	294170
POS123	Y	Cer(m34:0)+Na	Cer(m34:0)+Na	Cer	(m34:0)	(m34:0)				C34 H69 O2 N1 Na1	546.522	10.0735	0.0287965	0.359744	1.52307e-05	1.46972	3.21363e+06	1.97102e+06	2.23731e+06	2.0729e+06	1.96301e+06	2.21621e+06	2.42494e+06	1.90797e+06	4.24496e+06	3.3041e+06	3.47446e+06	4.16365e+06	5.99206e+06	6.97696e+06	8.07052e+06	6.33339e+06	4.46533e+06	6.17233e+06	3.80137e+06	3.84467e+06	3.49563e+06	3.92012e+06	6.26266e+06	3.91015e+06	4.05131e+06	3.95647e+06	3.90709e+06	3.77995e+06
POS1238	Y	PC(32:0_12:4)+H	PC(44:4)+H	PC	(32:0_12:4)	(32:0)	(12:4)			C52 H97 O8 N1 P1	894.695	12.2284	0.0263805	1.49985	0.00503809	1.2994	2.37371e+06	1.52661e+06	1.96185e+06	1.71082e+06	1.45363e+06	1.81706e+06	2.90559e+06	1.7032e+06	2.84445e+06	2.91764e+06	4.04162e+06	3.81658e+06	1.30221e+06	1.55313e+06	1.20065e+06	1.28023e+06	839496	1.05413e+06	2.02321e+06	2.27954e+06	2.69652e+06	2.21669e+06	3.76852e+06	1.92599e+06	2.05306e+06	2.09896e+06	2.00106e+06	1.97955e+06
POS1239	Y	PC(44:6)+H	PC(44:6)+H	PC	(44:6)	(44:6)				C52 H93 O8 N1 P1	890.663	10.7166	0.0246567	1.39211	0.0134096	1.17253	2.53276e+06	1.8585e+06	1.80798e+06	2.09523e+06	1.97919e+06	2.06448e+06	2.10413e+06	1.21044e+06	2.69443e+06	2.56365e+06	2.99047e+06	3.24967e+06	1.62392e+06	2.1002e+06	1.3248e+06	1.63517e+06	974314	1.20453e+06	2.00208e+06	2.95856e+06	2.59743e+06	2.77765e+06	4.73492e+06	2.47832e+06	2.21044e+06	2.26591e+06	2.15403e+06	2.152e+06
POS124	Y	Cer(m18:0_16:0)+H	Cer(m34:0)+H	Cer	(m18:0_16:0)	(m18:0)	(16:0)			C34 H70 O2 N1	524.54	10.93	0.0407688	0.599849	0.00236564	1.19498	286400	255695	164127	207270	177169	199497	1.04315e+06	619229	1.1207e+06	1.30148e+06	1.24704e+06	1.28148e+06	267734	363881	387043	323444	326085	482617	349412	481469	407658	367907	1.13192e+06	277909	519586	519986	476124	507851
POS1240	Y	PC(44:6)+H	PC(44:6)+H	PC	(44:6)	(44:6)				C52 H93 O8 N1 P1	890.663	12.221	0.0388087	1.47675	0.0275989	1.09387	1.24687e+06	983593	878492	728935	768764	816449	808923	622337	1.13367e+06	1.68137e+06	2.31883e+06	1.83595e+06	653759	837845	610351	690542	233028	646794	1.12479e+06	1.03649e+06	1.0142e+06	1.20677e+06	2.17719e+06	1.04418e+06	964103	965258	919682	890812
POS1245	Y	PC(44:9)+H	PC(44:9)+H	PC	(44:9)	(44:9)				C52 H87 O8 N1 P1	884.616	8.86436	0.0465222	1.38424	0.0369552	1.13295	2.89582e+06	2.16248e+06	2.08232e+06	1.83811e+06	1.92589e+06	1.61957e+06	1.15611e+06	894047	1.72244e+06	2.57498e+06	1.63636e+06	1.58946e+06	1.43369e+06	2.16471e+06	1.51588e+06	1.68106e+06	1.03783e+06	1.21454e+06	1.49919e+06	1.92675e+06	1.63188e+06	1.78044e+06	2.36427e+06	1.4423e+06	1.75341e+06	1.75243e+06	1.75508e+06	1.5942e+06
POS1247	Y	PC(55:1)+Na	PC(55:1)+Na	PC	(55:1)	(55:1)				C63 H124 O8 N1 P1 Na1	1076.9	16.244	0.0375708	1.82308	0.00178247	1.25851	2.41599e+06	1.1814e+06	1.73109e+06	1.55103e+06	1.48971e+06	1.47248e+06	507751	462522	484931	467036	825286	862879	844592	771653	968045	972124	1.01033e+06	831662	333436	276550	274393	279522	421954	432380	909458	908796	868755	841408
POS125	Y	Cer(m34:1)+Na	Cer(m34:1)+Na	Cer	(m34:1)	(m34:1)				C34 H67 O2 N1 Na1	544.506	9.63358	0.0427238	0.507545	5.98498e-05	1.47821	1.94814e+06	1.25698e+06	1.783e+06	1.78022e+06	1.41641e+06	1.50269e+06	2.20075e+06	2.20416e+06	4.7095e+06	3.2638e+06	2.88616e+06	4.15817e+06	2.87347e+06	3.64238e+06	3.18504e+06	3.85237e+06	2.42341e+06	3.11019e+06	3.4083e+06	4.08746e+06	3.68483e+06	3.36355e+06	5.32985e+06	2.99262e+06	3.02434e+06	3.02635e+06	3.03135e+06	2.77415e+06
POS1251	Y	PE(8:0e_10:2)+Na	PE(18:2e)+Na	PE	(8:0e_10:2)	(8:0e)	(10:2)			C23 H44 O7 N1 P1 Na1	500.275	1.24795	0.0190374	0.73629	0.00786167	1.20776	1.13501e+07	8.37768e+06	1.0171e+07	7.97956e+06	8.14662e+06	7.99236e+06	9.24479e+06	7.82416e+06	7.74622e+06	6.95021e+06	1.1854e+07	9.23746e+06	1.49021e+07	1.19309e+07	1.29425e+07	1.34222e+07	1.01389e+07	1.00278e+07	7.95259e+06	1.01611e+07	1.09789e+07	1.12392e+07	1.53291e+07	1.16021e+07	1.0897e+07	1.09018e+07	1.05538e+07	1.05383e+07
POS1258	Y	PE(8:1e_12:4)+H	PE(20:5e)+H	PE	(8:1e_12:4)	(8:1e)	(12:4)			C25 H43 O7 N1 P1	500.277	1.24759	0.0228823	0.747175	0.0109137	1.1722	1.28524e+07	9.46379e+06	1.18554e+07	8.80154e+06	9.48457e+06	9.57861e+06	1.08547e+07	9.08431e+06	8.82099e+06	7.96929e+06	1.37234e+07	1.05566e+07	1.70862e+07	1.33291e+07	1.41473e+07	1.54828e+07	1.17074e+07	1.12749e+07	1.25278e+07	1.13068e+07	1.22026e+07	1.28167e+07	1.70663e+07	1.33169e+07	1.24847e+07	1.26188e+07	1.20807e+07	1.20657e+07
POS1260	Y	PE(21:1)+H	PE(21:1)+H	PE	(21:1)	(21:1)				C26 H51 O8 N1 P1	536.335	2.87506	0.0646283	1.45878	0.0210694	1.0725	3.31119e+06	2.13367e+06	2.06255e+06	2.05767e+06	2.22e+06	1.94661e+06	822308	945538	961900	935997	642337	1.3716e+06	1.59142e+06	2.12069e+06	997408	1.79577e+06	1.26049e+06	1.64736e+06	336916	816268	522999	457226	509949	515796	1.60895e+06	1.469e+06	1.52541e+06	1.37905e+06
POS1266	Y	PE(22:2e)+H	PE(22:2e)+H	PE	(22:2e)	(22:2e)				C27 H53 O7 N1 P1	534.355	17.133	0.0203637	2.34107	0.00198754	1.2318	3.17432e+06	1.89628e+06	1.26027e+06	2.40429e+06	2.16575e+06	1.61139e+06	1.31931e+06	814982	269229	247871	1.87192e+06	1.06117e+06	889176	1.23219e+06	584786	1.02198e+06	887224	729341	2.14908e+06	1.66418e+06	1.75943e+06	1.49785e+06	3.93416e+06	2.27417e+06	1.77917e+06	1.78011e+06	1.70431e+06	1.74741e+06
POS127	Y	Cer(m35:0)+Na	Cer(m35:0)+Na	Cer	(m35:0)	(m35:0)				C35 H71 O2 N1 Na1	560.538	10.658	0.0209548	0.349093	1.53225e-05	1.49074	839459	683265	684827	731538	591136	720274	1.20158e+06	794425	1.74827e+06	1.5765e+06	1.71143e+06	2.23151e+06	1.75616e+06	2.64986e+06	2.12486e+06	2.25864e+06	1.48276e+06	1.90355e+06	2.38351e+06	3.00098e+06	2.12269e+06	2.20736e+06	3.25009e+06	2.60504e+06	1.73045e+06	1.73264e+06	1.67141e+06	1.66835e+06
POS128	Y	Cer(m18:0_17:0)+H	Cer(m35:0)+H	Cer	(m18:0_17:0)	(m18:0)	(17:0)			C35 H72 O2 N1	538.556	11.511	0.0482683	0.546814	0.0161268	1.12423	130508	103644	143263	97138.5	97165.9	68771.4	436308	330757	422494	784431	1.14178e+06	581033	125532	188974	206868	319367	130947	199625	226607	257252	308833	321338	376936	229733	257223	268119	244142	241951
POS129	Y	Cer(m35:0+2O)+H-H2O	Cer(m35:0+2O)+H-H2O	Cer	(m35:0+2O)	(m35:0+2O)				C35 H70 O3 N1	552.535	10.465	0.0620089	0.487236	5.48188e-05	1.47804	2.29591e+06	1.50854e+06	1.85145e+06	1.99906e+06	1.59468e+06	1.878e+06	4.22091e+06	3.35904e+06	7.56824e+06	5.68597e+06	5.56024e+06	7.29422e+06	3.25634e+06	4.73139e+06	3.90525e+06	4.07921e+06	2.86982e+06	3.99627e+06	4.97164e+06	6.02818e+06	5.27826e+06	5.80295e+06	8.88063e+06	5.4861e+06	4.23863e+06	4.21953e+06	4.26211e+06	3.73121e+06
POS13	Y	AcCa(22:0)+H	AcCa(22:0)+H	AcCa	(22:0)	(22:0)				C29 H58 O4 N1	484.436	5.413	0.0123056	1.29293	0.0262886	1.23655	1.29455e+06	895269	1.18214e+06	973609	960397	1.09865e+06	715341	648745	741524	975698	928812	1.00321e+06	749684	1.07608e+06	801228	971552	611197	743830	519411	588892	630106	549283	942387	365082	850241	850274	828257	843423
POS130	Y	Cer(m35:1)+Na	Cer(m35:1)+Na	Cer	(m35:1)	(m35:1)				C35 H69 O2 N1 Na1	558.522	10.2512	0.0266861	0.464916	5.28329e-05	1.47464	2.47714e+06	1.5247e+06	2.17295e+06	1.91829e+06	2.18063e+06	2.07206e+06	3.52338e+06	2.60328e+06	7.76829e+06	4.46455e+06	5.32882e+06	5.5099e+06	4.47673e+06	4.98358e+06	5.14007e+06	4.71433e+06	2.90569e+06	4.33442e+06	7.13421e+06	7.57915e+06	6.9644e+06	6.97392e+06	7.90386e+06	5.86945e+06	4.50111e+06	4.50826e+06	4.30932e+06	4.29374e+06
POS133	Y	Cer(m35:3)+H	Cer(m35:3)+H	Cer	(m35:3)	(m35:3)				C35 H66 O2 N1	532.509	8.41001	0.0389816	1.52672	0.00725594	1.05793	3.48609e+06	1.88139e+06	3.24994e+06	2.18919e+06	2.53109e+06	2.26579e+06	1.51514e+06	838251	2.87542e+06	2.52188e+06	2.06877e+06	2.14946e+06	1.66803e+06	1.63316e+06	1.61282e+06	1.65163e+06	2.03169e+06	1.62296e+06	1.82003e+06	2.56862e+06	2.02299e+06	2.17326e+06	3.59634e+06	2.29358e+06	2.25043e+06	2.19824e+06	2.3971e+06	2.2278e+06
POS134	Y	Cer(m17:1_18:3)+H	Cer(m35:4)+H	Cer	(m17:1_18:3)	(m17:1)	(18:3)			C35 H64 O2 N1	530.493	7.8535	0.033858	1.3703	0.0411171	1.14665	3.70258e+07	2.22921e+07	2.47065e+07	2.08721e+07	2.14203e+07	2.4668e+07	1.16063e+07	1.19863e+07	2.07733e+07	2.21226e+07	2.20501e+07	2.65941e+07	1.83405e+07	2.36038e+07	2.04983e+07	1.80801e+07	1.22066e+07	1.74541e+07	1.80587e+07	2.11489e+07	1.7775e+07	2.06243e+07	3.15433e+07	1.66026e+07	2.13733e+07	2.06258e+07	1.99137e+07	1.99311e+07
POS1348	Y	PE(31:0)+H	PE(31:0)+H	PE	(31:0)	(31:0)				C36 H73 O8 N1 P1	678.507	8.20905	0.45653	3.44758	0.00843464	1.16634	1.71208e+07	2.09635e+06	1.47101e+07	7.52525e+06	1.02506e+07	1.08427e+07	1.45938e+06	3.92096e+07	1.89598e+06	2.89917e+06	1.13889e+06	4.61682e+06	1.19441e+06	5.09369e+06	2.20756e+06	4.83351e+06	2.70591e+06	2.10687e+06	9.13626e+06	3.20179e+07	3.08018e+06	2.14232e+06	8.67096e+06	2.01389e+06	3.56048e+06	6.5399e+06	3.53972e+06	8.83248e+06
POS1350	Y	PE(18:0p_16:0)+H	PE(34:0p)+H	PE	(18:0p_16:0)	(18:0p)	(16:0)			C39 H79 O7 N1 P1	704.559	11.6471	0.0603064	2.66386	9.11741e-06	1.44455	3.09753e+06	2.09771e+06	2.14964e+06	2.65041e+06	2.09175e+06	2.5307e+06	842869	777514	1.35894e+06	1.15506e+06	1.13949e+06	1.44442e+06	818944	1.29863e+06	860532	992876	726857	789586	314015	175132	172130	265393	401839	187720	1.22882e+06	1.16048e+06	1.19629e+06	1.06651e+06
POS1354	Y	PE(18:0p_17:0)+H	PE(35:0p)+H	PE	(18:0p_17:0)	(18:0p)	(17:0)			C40 H81 O7 N1 P1	718.575	12.1916	0.212736	3.37702	1.49623e-06	1.44793	1.73119e+06	1.29057e+06	1.13745e+06	1.48202e+06	1.20712e+06	1.31213e+06	390384	382174	612012	538116	664875	779649	435793	325015	337187	560986	356049	401439	83332.7	208100	73380	55763.5	70951.2	74441.1	540020	797681	542167	539022
POS1360	Y	PE(18:0p_18:0)+H	PE(36:0p)+H	PE	(18:0p_18:0)	(18:0p)	(18:0)			C41 H83 O7 N1 P1	732.59	12.7098	0.0481162	3.63279	1.75169e-07	1.48627	8.94495e+06	6.30393e+06	6.56279e+06	7.37094e+06	7.27987e+06	7.0825e+06	3.64721e+06	2.72359e+06	6.24909e+06	5.01061e+06	5.3452e+06	6.58739e+06	2.06721e+06	2.66104e+06	2.16726e+06	1.9168e+06	1.39933e+06	1.77499e+06	504891	478230	607476	402684	817605	473216	3.81693e+06	3.46063e+06	3.56824e+06	3.44456e+06
POS1367	Y	PE(36:3e)+Na	PE(36:3e)+Na	PE	(36:3e)	(36:3e)				C41 H78 O7 N1 P1 Na1	750.541	9.8807	0.0233396	0.777199	0.0389632	1.27302	2.13745e+08	1.53891e+08	1.5544e+08	1.4881e+08	1.61809e+08	1.56612e+08	1.84252e+08	1.32164e+08	2.81708e+08	2.81605e+08	2.858e+08	2.94558e+08	2.00698e+08	2.64787e+08	2.25328e+08	2.25136e+08	1.36987e+08	2.21265e+08	3.25895e+08	3.51373e+08	2.98447e+08	3.2694e+08	6.27329e+08	2.81877e+08	2.39209e+08	2.39448e+08	2.27941e+08	2.33296e+08
POS1376	Y	PE(18:0p_19:0)+H	PE(37:0p)+H	PE	(18:0p_19:0)	(18:0p)	(19:0)			C42 H85 O7 N1 P1	746.606	13.2241	0.121477	2.67753	5.80774e-06	1.44091	1.09795e+06	777629	763023	796279	748582	880547	307180	253312	513582	429411	491769	505614	269787	422639	341589	269921	237758	349605	38696.2	30434.6	39594.6	20122.2	138935	48077	416919	399370	418963	319001
POS1377	Y	PE(18:0p_19:1)+H	PE(37:1p)+H	PE	(18:0p_19:1)	(18:0p)	(19:1)			C42 H83 O7 N1 P1	744.59	12.0576	0.0187177	1.30623	0.0215744	1.17907	9.53413e+06	6.77253e+06	7.30723e+06	6.8277e+06	7.05375e+06	6.91111e+06	1.15309e+06	1.00874e+06	2.18688e+06	1.46485e+06	1.97034e+06	2.13349e+06	5.83099e+06	7.15776e+06	6.06176e+06	5.57468e+06	3.63008e+06	5.74049e+06	847748	1.04456e+06	858806	752450	1.29031e+06	759686	4.24797e+06	4.2342e+06	4.10851e+06	4.10383e+06
POS1385	Y	PE(20:4e_17:1)+H	PE(37:5e)+H	PE	(20:4e_17:1)	(20:4e)	(17:1)			C42 H77 O7 N1 P1	738.543	10.1779	0.0874593	0.869792	0.0295577	1.10514	2.11511e+07	2.05048e+07	1.87385e+07	1.86603e+07	2.09725e+07	1.8524e+07	1.79133e+07	1.73671e+07	2.0035e+07	2.06625e+07	2.66642e+07	2.61994e+07	2.4381e+07	2.35016e+07	2.54833e+07	2.37471e+07	1.87426e+07	2.04428e+07	2.61179e+07	2.41109e+07	2.28825e+07	2.77608e+07	2.96678e+07	2.49987e+07	2.30932e+07	2.30879e+07	2.31059e+07	1.92251e+07
POS1387	Y	PE(18:0p_20:1)+H	PE(38:1p)+H	PE	(18:0p_20:1)	(18:0p)	(20:1)			C43 H85 O7 N1 P1	758.606	12.7284	0.019775	1.24356	0.0432627	1.04902	1.45111e+08	1.06544e+08	1.11587e+08	1.12073e+08	1.14982e+08	1.27363e+08	1.90684e+07	1.63254e+07	3.43213e+07	2.86293e+07	2.80402e+07	4.02908e+07	9.46329e+07	1.30056e+08	9.70505e+07	9.1509e+07	6.65333e+07	9.73201e+07	1.30328e+07	1.43467e+07	1.18845e+07	1.4301e+07	2.15106e+07	1.30952e+07	6.52917e+07	6.46055e+07	6.28604e+07	6.27715e+07
POS139	Y	Cer(m18:1_18:3)+H	Cer(m36:4)+H	Cer	(m18:1_18:3)	(m18:1)	(18:3)			C36 H66 O2 N1	544.509	9.67119	0.0406184	0.501994	0.000248278	1.41866	1.99441e+06	1.01705e+06	1.46117e+06	1.55415e+06	1.29192e+06	1.37258e+06	2.29875e+06	1.85447e+06	4.14793e+06	3.01734e+06	2.98486e+06	3.61732e+06	2.31222e+06	3.04646e+06	3.05141e+06	3.62414e+06	2.16753e+06	3.11175e+06	3.35567e+06	4.12952e+06	3.51784e+06	3.16246e+06	4.68765e+06	3.01226e+06	2.58268e+06	2.58449e+06	2.58857e+06	2.37947e+06
POS140	Y	Cer(m21:0_16:1+O)+H	Cer(m37:1+O)+H	Cer	(m21:0_16:1+O)	(m21:0)	(16:1+O)			C37 H74 O3 N1	580.566	11.6496	0.138536	0.739676	0.0391325	1.23648	591256	419446	432599	489032	411282	455506	829333	895732	1.65871e+06	1.36917e+06	1.41242e+06	1.8804e+06	546566	871706	649548	677548	399762	639123	998166	1.40527e+06	854437	1.10477e+06	1.92974e+06	1.05987e+06	897271	858094	901289	659199
POS1401	Y	PE(18:0p_20:5)+H	PE(38:5p)+H	PE	(18:0p_20:5)	(18:0p)	(20:5)			C43 H77 O7 N1 P1	750.543	9.88444	0.0252433	0.775551	0.0380896	1.27405	2.13209e+08	1.54221e+08	1.546e+08	1.4857e+08	1.60999e+08	1.56671e+08	1.84404e+08	1.29491e+08	2.81055e+08	2.88875e+08	2.93995e+08	2.94218e+08	1.9992e+08	2.65936e+08	2.24208e+08	2.25603e+08	1.37325e+08	2.21289e+08	3.03358e+08	3.50909e+08	3.00492e+08	3.3659e+08	6.26913e+08	2.71461e+08	2.39452e+08	2.39668e+08	2.27125e+08	2.33612e+08
POS1409	Y	PE(18:0p_21:1)+H	PE(39:1p)+H	PE	(18:0p_21:1)	(18:0p)	(21:1)			C44 H87 O7 N1 P1	772.621	13.209	0.055746	1.36694	0.00919223	1.25541	6.02239e+06	4.46558e+06	4.71567e+06	5.06264e+06	4.79868e+06	5.01006e+06	3.27458e+06	3.05488e+06	4.74842e+06	5.9148e+06	5.93144e+06	5.73694e+06	3.69532e+06	4.82789e+06	4.40124e+06	3.55709e+06	2.41214e+06	3.10807e+06	4.20246e+06	3.62122e+06	4.47181e+06	4.49454e+06	6.36543e+06	3.24471e+06	4.05762e+06	4.05756e+06	4.0641e+06	3.61944e+06
POS1410	Y	PE(16:1_23:1)+H	PE(39:2)+H	PE	(16:1_23:1)	(16:1)	(23:1)			C44 H85 O8 N1 P1	786.601	9.75649	0.0186696	1.31649	0.0212466	1.2286	1.83096e+08	1.194e+08	1.53875e+08	1.3903e+08	1.28133e+08	1.30278e+08	1.89702e+08	1.47336e+08	2.49227e+08	1.65683e+08	2.47883e+08	2.5516e+08	9.95867e+07	1.38782e+08	1.0255e+08	1.23448e+08	8.10344e+07	1.03152e+08	1.85866e+08	2.06371e+08	1.99277e+08	1.92712e+08	3.29158e+08	1.76589e+08	1.74822e+08	1.74904e+08	1.68042e+08	1.7224e+08
POS144	Y	Cer(m17:0_21:2)+H	Cer(m38:2)+H	Cer	(m17:0_21:2)	(m17:0)	(21:2)			C38 H74 O2 N1	576.571	12.5953	0.0903776	0.736862	0.0231493	1.28154	602256	349855	525660	383648	436195	469403	280865	201975	458693	396125	488011	418999	558404	768051	671341	624812	431530	701000	263998	384056	332206	352423	622705	358239	449893	514112	427636	426790
POS1450	Y	PE(18:1p_22:6)+Na	PE(40:7p)+Na	PE	(18:1p_22:6)	(18:1p)	(22:6)			C45 H76 O7 N1 P1 Na1	796.525	10.6388	0.0474325	0.750589	0.0214588	1.20893	2.61512e+06	2.37965e+06	2.21579e+06	2.65557e+06	2.42014e+06	2.36075e+06	5.67331e+06	4.90841e+06	6.50024e+06	6.16069e+06	5.90862e+06	6.04278e+06	2.85928e+06	4.22571e+06	2.53481e+06	3.94556e+06	2.60482e+06	3.34386e+06	6.3984e+06	7.00623e+06	6.56071e+06	6.20624e+06	7.20998e+06	6.38578e+06	5.25208e+06	4.78978e+06	4.78657e+06	4.78452e+06
POS1451	Y	PE(20:3e_20:5)+Na	PE(40:8e)+Na	PE	(20:3e_20:5)	(20:3e)	(20:5)			C45 H76 O7 N1 P1 Na1	796.525	10.6451	0.0265048	0.755796	0.0103721	1.26194	2.62095e+06	2.45177e+06	2.32274e+06	2.60404e+06	2.43246e+06	2.50763e+06	5.46132e+06	5.07836e+06	6.93879e+06	6.51653e+06	6.22002e+06	6.97585e+06	2.9006e+06	4.10025e+06	2.69175e+06	3.78386e+06	2.6736e+06	3.61663e+06	6.66312e+06	7.53266e+06	6.30139e+06	6.67181e+06	7.5457e+06	6.88251e+06	5.19645e+06	5.08865e+06	4.91194e+06	4.93846e+06
POS1453	Y	PE(20:4e_20:5)+Na	PE(40:9e)+Na	PE	(20:4e_20:5)	(20:4e)	(20:5)			C45 H74 O7 N1 P1 Na1	794.51	9.88299	0.0686071	0.882042	0.00785517	1.11013	1.3924e+07	1.26763e+07	1.2453e+07	1.2967e+07	1.40626e+07	1.22384e+07	1.47762e+07	1.27605e+07	1.72629e+07	1.52416e+07	1.44645e+07	1.24082e+07	1.42163e+07	1.50826e+07	1.43783e+07	1.65874e+07	1.35514e+07	1.49794e+07	1.70038e+07	1.63309e+07	1.52474e+07	1.7432e+07	1.63834e+07	1.55573e+07	1.60228e+07	1.60317e+07	1.39078e+07	1.60503e+07
POS1455	Y	PE(41:3e)+Na	PE(41:3e)+Na	PE	(41:3e)	(41:3e)				C46 H88 O7 N1 P1 Na1	820.619	11.49	0.19261	5.28119	5.75451e-07	1.46953	4.58496e+06	3.64898e+06	3.40319e+06	3.35443e+06	3.41109e+06	3.34724e+06	2.26401e+06	943278	5.29306e+06	2.83051e+06	3.25684e+06	3.89837e+06	593899	1.50857e+06	678790	615681	289186	432237	736850	1.57792e+06	650960	2.12329e+06	1.84753e+06	1.89293e+06	1.70116e+06	2.46601e+06	1.68485e+06	1.82627e+06
POS146	Y	Cer(m19:1_23:2)+H	Cer(m42:3)+H	Cer	(m19:1_23:2)	(m19:1)	(23:2)			C42 H80 O2 N1	630.618	13.7919	0.263081	0.690826	0.0163474	1.23548	408130	252803	478326	397258	277482	360354	236750	153988	230531	223279	220245	285354	403945	640452	522663	636303	391136	552969	296284	370938	359235	329098	569096	315766	400486	377108	401272	211452
POS1460	Y	PE(20:4e_21:1)+Na	PE(41:5e)+Na	PE	(20:4e_21:1)	(20:4e)	(21:1)			C46 H84 O7 N1 P1 Na1	816.588	13.2154	0.061768	1.48258	0.0112647	1.03296	1.3298e+06	697485	875286	845037	947921	1.10116e+06	694426	598417	915526	1.00286e+06	1.09242e+06	1.09042e+06	713531	610865	748466	495166	564022	777820	756810	575842	624038	712898	1.0431e+06	648766	868165	845927	869789	760332
POS1470	Y	PE(42:5e)+H	PE(42:5e)+H	PE	(42:5e)	(42:5e)				C47 H87 O7 N1 P1	808.621	12.298	0.279843	1.60325	0.00708282	1.2607	1.92685e+06	1.19485e+06	1.4004e+06	1.13807e+06	1.38282e+06	1.10579e+06	547260	351010	652089	583982	605833	717639	828440	1.206e+06	956426	767702	598785	725306	765770	957721	781253	770769	1.37407e+06	888579	911768	916313	464502	909388
POS1472	Y	PE(20:4e_22:2)+Na	PE(42:6e)+Na	PE	(20:4e_22:2)	(20:4e)	(22:2)			C47 H84 O7 N1 P1 Na1	828.588	9.57925	0.0539713	1.34035	0.00966235	1.17173	3.17534e+06	2.94617e+06	3.17581e+06	3.31486e+06	2.56675e+06	2.78251e+06	3.75077e+06	2.84733e+06	5.2903e+06	5.34428e+06	4.90308e+06	4.66919e+06	2.07721e+06	3.06347e+06	2.14885e+06	2.48972e+06	1.52617e+06	2.09514e+06	6.51532e+06	6.76654e+06	7.3481e+06	6.64658e+06	8.56738e+06	5.25476e+06	4.14437e+06	3.69627e+06	4.14514e+06	4.09255e+06
POS1475	Y	PE(42:7e)+Na	PE(42:7e)+Na	PE	(42:7e)	(42:7e)				C47 H82 O7 N1 P1 Na1	826.572	9.21968	0.225557	2.30792	6.10521e-05	1.42849	2.78665e+06	2.84034e+06	3.52803e+06	3.57964e+06	3.23039e+06	3.69209e+06	5.25441e+06	2.8798e+06	7.14396e+06	5.578e+06	5.68549e+06	6.36212e+06	1.45346e+06	1.36807e+06	1.16834e+06	2.44897e+06	722592	1.35583e+06	2.74687e+06	3.74865e+06	4.98484e+06	3.60326e+06	2.04836e+06	2.84243e+06	2.17637e+06	3.86518e+06	3.09488e+06	3.27734e+06
POS148	Y	Cer(t16:0_16:0)+H-H2O	Cer(t32:0)+H-H2O	Cer	(t16:0_16:0)	(t16:0)	(16:0)			C32 H64 O3 N1	510.488	8.64209	0.0209665	0.444539	2.05904e-05	1.48863	3.52873e+06	2.64347e+06	2.65726e+06	2.85982e+06	2.52604e+06	2.70748e+06	3.2455e+06	2.29374e+06	6.02751e+06	3.91604e+06	4.44512e+06	5.04695e+06	6.76747e+06	7.57757e+06	6.54557e+06	7.0715e+06	4.63072e+06	5.4754e+06	4.28961e+06	4.03473e+06	3.28762e+06	3.86376e+06	5.97957e+06	2.91521e+06	4.19609e+06	4.2246e+06	4.06685e+06	4.05651e+06
POS1481	Y	PE(42:9e)+H	PE(42:9e)+H	PE	(42:9e)	(42:9e)				C47 H79 O7 N1 P1	800.559	8.941	0.0748373	1.71961	3.7292e-05	1.41065	4.60897e+06	3.58801e+06	4.25004e+06	3.42504e+06	4.10553e+06	3.53569e+06	4.993e+06	4.25945e+06	6.52566e+06	6.20039e+06	6.67813e+06	5.5669e+06	2.48971e+06	2.68235e+06	2.17753e+06	2.36217e+06	1.73084e+06	2.231e+06	4.66536e+06	5.25584e+06	5.71647e+06	4.96493e+06	7.09542e+06	8.30646e+06	4.82274e+06	4.91098e+06	4.18142e+06	4.90919e+06
POS1484	Y	PE(43:3e)+Na	PE(43:3e)+Na	PE	(43:3e)	(43:3e)				C48 H92 O7 N1 P1 Na1	848.65	12.5469	0.222701	7.51704	7.56095e-08	1.48134	8.66126e+06	6.77905e+06	5.90678e+06	6.67116e+06	5.95619e+06	6.679e+06	4.24368e+06	2.95472e+06	6.82546e+06	6.43533e+06	7.89878e+06	8.4786e+06	802808	1.33729e+06	882045	1.06957e+06	490924	825543	1.49235e+06	1.69424e+06	1.86809e+06	1.62246e+06	3.7013e+06	1.44645e+06	3.98006e+06	3.97334e+06	3.98573e+06	2.38477e+06
POS1486	Y	PE(24:2_20:4)+H	PE(44:6)+H	PE	(24:2_20:4)	(24:2)	(20:4)			C49 H87 O8 N1 P1	848.616	12.5885	0.0245886	0.711247	0.0215073	1.19233	1.78023e+06	1.5642e+06	1.09441e+06	1.89378e+06	1.44337e+06	1.71981e+06	2.07079e+06	974118	2.82978e+06	2.55411e+06	1.06912e+06	2.502e+06	1.82992e+06	3.07041e+06	2.15876e+06	2.28238e+06	1.62795e+06	2.38148e+06	2.84633e+06	3.25746e+06	3.28868e+06	3.02091e+06	4.99594e+06	2.11864e+06	2.2752e+06	2.18437e+06	2.21127e+06	2.1465e+06
POS149	Y	Cer(t16:0_17:0)+H-H2O	Cer(t33:0)+H-H2O	Cer	(t16:0_17:0)	(t16:0)	(17:0)			C33 H66 O3 N1	524.504	9.26329	0.0542604	0.468814	4.38095e-05	1.47548	1.36634e+06	888909	1.07947e+06	1.08951e+06	909068	979385	2.03962e+06	1.38311e+06	3.30365e+06	2.39334e+06	2.75651e+06	2.91003e+06	1.90097e+06	2.87292e+06	2.30128e+06	2.42936e+06	1.8048e+06	2.15588e+06	1.96655e+06	2.33548e+06	2.15629e+06	2.19741e+06	4.09449e+06	2.57761e+06	2.10709e+06	2.1067e+06	2.10937e+06	1.88504e+06
POS1491	Y	PE(55:0)+Na	PE(55:0)+Na	PE	(55:0)	(55:0)				C60 H120 O8 N1 P1 Na1	1036.86	16.09	0.134802	1.84068	0.00196456	1.28855	3.12553e+06	1.37721e+06	2.48471e+06	2.16784e+06	1.9985e+06	2.00565e+06	994730	798229	1.18755e+06	982304	1.39695e+06	1.67971e+06	1.24328e+06	1.19646e+06	1.19809e+06	1.33022e+06	1.15207e+06	1.02912e+06	555863	578822	488469	385523	804886	786754	1.49095e+06	1.42428e+06	1.4983e+06	1.10522e+06
POS1492	Y	PE(55:2)+H	PE(55:2)+H	PE	(55:2)	(55:2)				C60 H117 O8 N1 P1	1010.85	16.053	0.109405	1.49076	0.00599343	1.21634	1.95598e+06	1.12783e+06	1.75653e+06	1.4835e+06	1.29726e+06	1.29724e+06	723979	746663	997634	608360	880195	1.34621e+06	890597	873836	1.20156e+06	1.15267e+06	953641	910116	323057	302832	325234	229481	320481	456462	1.10848e+06	1.14988e+06	1.15707e+06	905997
POS1500	Y	PE(58:5)+Na	PE(58:5)+Na	PE	(58:5)	(58:5)				C63 H116 O8 N1 P1 Na1	1068.83	15.2997	0.0715157	1.58884	0.0149352	1.07415	1.76029e+06	910035	1.12128e+06	1.03783e+06	945470	883804	374123	354846	388323	308839	614702	517484	735647	544290	763645	646326	803044	697967	335317	309254	198026	238869	459714	494504	703971	672705	710719	605386
POS1503	Y	PE(60:4)+H	PE(60:4)+H	PE	(60:4)	(60:4)				C65 H123 O8 N1 P1	1076.9	16.2362	0.0428006	1.85252	0.00231584	1.24901	2.4708e+06	1.13625e+06	1.85443e+06	1.5713e+06	1.49835e+06	1.48688e+06	506873	467084	488557	451265	826741	867172	845566	774275	961411	975613	1.01559e+06	835315	333423	274951	274218	278956	435611	433627	922702	922058	880962	842944
POS1508	Y	PG(29:3)+H	PG(29:3)+H	PG	(29:3)	(29:3)				C35 H64 O10 N0 P1	675.423	6.785	0.0644126	0.739476	0.0181278	1.11721	451026	864492	704209	661013	753583	818485	840030	782413	627671	747209	917198	774667	1.062e+06	883464	1.16656e+06	944759	699805	994530	1.002e+06	941062	1.14561e+06	1.17432e+06	818231	889067	894848	917739	895542	1.02091e+06
POS151	Y	Cer(t18:0_16:0)+H-H2O	Cer(t34:0)+H-H2O	Cer	(t18:0_16:0)	(t18:0)	(16:0)			C34 H68 O3 N1	538.519	9.881	0.0549541	0.408288	6.43808e-06	1.50228	7.22814e+06	4.75357e+06	5.50213e+06	5.11063e+06	4.77916e+06	4.78664e+06	1.21784e+07	8.49532e+06	2.05372e+07	1.37447e+07	1.4344e+07	1.46034e+07	1.23527e+07	1.54473e+07	1.42586e+07	1.37929e+07	9.61608e+06	1.3301e+07	1.23511e+07	1.43097e+07	1.48134e+07	1.30288e+07	2.29294e+07	1.14138e+07	1.15252e+07	1.15825e+07	1.02597e+07	1.12234e+07
POS1531	Y	PI(8:1e_12:0)+Na	PI(20:1e)+Na	PI	(8:1e_12:0)	(8:1e)	(12:0)			C29 H55 O12 N0 P1 Na1	649.332	2.09974	0.055758	1.37801	0.0224908	1.02567	5.3346e+06	3.94551e+06	3.96534e+06	5.5522e+06	5.29915e+06	4.98872e+06	1.14115e+06	1.76695e+06	1.8731e+06	1.85962e+06	2.2632e+06	3.19615e+06	3.1075e+06	4.94799e+06	2.46182e+06	4.50367e+06	3.05929e+06	3.02656e+06	1.16232e+06	600416	758408	552109	494425	402028	2.9915e+06	3.11695e+06	2.73602e+06	3.04498e+06
POS154	Y	Cer(t18:1_17:0)+H-H2O	Cer(t35:1)+H-H2O	Cer	(t18:1_17:0)	(t18:1)	(17:0)			C35 H68 O3 N1	550.519	9.81375	0.0467329	0.522305	0.000215319	1.46209	4.18082e+06	2.54077e+06	3.41057e+06	2.86121e+06	2.66236e+06	2.55149e+06	5.64524e+06	4.4915e+06	8.6493e+06	6.81138e+06	6.41475e+06	7.67533e+06	5.4204e+06	6.74019e+06	6.44814e+06	6.61249e+06	4.06726e+06	5.5709e+06	6.64547e+06	8.52164e+06	8.09064e+06	7.05133e+06	1.09741e+07	6.53674e+06	5.58274e+06	5.58527e+06	5.04948e+06	5.45582e+06
POS1552	Y	PS(8:1e_12:0)+H	PS(20:1e)+H	PS	(8:1e_12:0)	(8:1e)	(12:0)			C26 H51 O9 N1 P1	552.33	2.3192	0.0621711	1.6105	0.0142383	1.12082	6.2388e+06	3.44062e+06	5.08854e+06	2.632e+06	4.14765e+06	3.74189e+06	2.96696e+06	3.1844e+06	3.97279e+06	3.33559e+06	4.93996e+06	4.66124e+06	3.1242e+06	2.43203e+06	2.72575e+06	2.69477e+06	2.14175e+06	2.58441e+06	5.22656e+06	5.61516e+06	2.43345e+06	2.80672e+06	4.28058e+06	3.91174e+06	3.56081e+06	3.39452e+06	3.13444e+06	3.14832e+06
POS1560	Y	PS(18:0e_11:4)+Na	PS(29:4e)+Na	PS	(18:0e_11:4)	(18:0e)	(11:4)			C35 H62 O9 N1 P1 Na1	694.405	5.1929	0.0325939	0.493708	0.00671901	1.28662	6.74925e+06	1.06004e+07	1.23556e+07	1.26632e+07	1.60275e+07	2.43494e+07	1.90434e+07	1.05991e+07	1.27778e+07	2.66714e+07	1.79464e+07	2.50078e+07	2.05436e+07	4.33025e+07	2.83829e+07	2.62286e+07	2.12898e+07	2.78523e+07	3.19008e+07	3.96196e+07	4.17088e+07	2.76756e+07	2.5837e+07	1.87529e+07	2.16946e+07	2.20078e+07	2.32135e+07	2.16968e+07
POS158	Y	Cer(t18:1_18:0)+H-H2O	Cer(t36:1)+H-H2O	Cer	(t18:1_18:0)	(t18:1)	(18:0)			C36 H70 O3 N1	564.535	10.484	0.0907706	0.579924	0.00271585	1.3612	3.00929e+06	2.03856e+06	2.5897e+06	2.73406e+06	2.44604e+06	2.61335e+06	4.86592e+06	3.62189e+06	7.47915e+06	6.2872e+06	5.51206e+06	7.54237e+06	3.32289e+06	6.19176e+06	4.18011e+06	5.23264e+06	3.3871e+06	4.29419e+06	6.31009e+06	7.85039e+06	6.76986e+06	7.05655e+06	9.59412e+06	6.06582e+06	5.05041e+06	4.89207e+06	5.06176e+06	4.14618e+06
POS159	Y	Cer(t20:0_17:0)+H-H2O	Cer(t37:0)+H-H2O	Cer	(t20:0_17:0)	(t20:0)	(17:0)			C37 H74 O3 N1	580.566	11.6544	0.137713	0.730978	0.032577	1.2541	591117	419265	432644	488975	411529	453924	830071	895841	1.65867e+06	1.36903e+06	1.40956e+06	1.88028e+06	547469	880316	649359	697526	413252	639082	997692	1.40542e+06	863353	1.10453e+06	1.92994e+06	1.05963e+06	897425	858212	901120	660496
POS162	Y	Cer(t16:0_24:0)+H-H2O	Cer(t40:0)+H-H2O	Cer	(t16:0_24:0)	(t16:0)	(24:0)			C40 H80 O3 N1	622.613	13.3153	0.091499	0.697603	0.0100825	1.26761	1.13075e+06	820397	1.0267e+06	767940	720013	789008	531204	386463	693204	764781	1.22262e+06	805994	1.20103e+06	1.31177e+06	1.55752e+06	1.21402e+06	837850	1.41047e+06	776522	854865	658904	910813	1.36656e+06	824057	993321	993654	973635	815148
POS1628	Y	PS(18:0_20:1)+H	PS(38:1)+H	PS	(18:0_20:1)	(18:0)	(20:1)			C44 H85 O10 N1 P1	818.591	9.95422	0.0445524	1.85304	0.000292503	1.3852	1.09384e+08	7.74253e+07	7.9556e+07	7.37276e+07	7.23811e+07	7.70802e+07	1.48808e+08	1.15421e+08	2.47226e+08	2.10127e+08	1.91731e+08	2.21937e+08	4.03617e+07	5.71905e+07	4.22969e+07	5.09938e+07	2.85258e+07	4.48211e+07	1.42617e+08	1.57159e+08	1.57931e+08	1.44081e+08	2.86928e+08	1.17835e+08	1.07029e+08	1.14264e+08	1.0669e+08	1.16338e+08
POS163	Y	Cer(t18:1_22:0)+H-H2O	Cer(t40:1)+H-H2O	Cer	(t18:1_22:0)	(t18:1)	(22:0)			C40 H78 O3 N1	620.598	12.7349	0.15313	0.710017	0.0127668	1.27103	1.06114e+06	845419	1.22538e+06	773454	692764	803293	152437	105907	207087	234259	258468	248734	1.41545e+06	1.48903e+06	1.30479e+06	1.27974e+06	858536	1.25994e+06	163288	298945	184313	263162	351740	321025	686115	652523	690576	486786
POS168	Y	CerG2GNAc1(d26:0)+H	CerG2GNAc1(d26:0)+H	CerG2GNAc1	(d26:0)	(d26:0)				C46 H87 O18 N2	955.595	5.23202	0.0065541	0.67491	0.0270764	1.13091	2.47047e+06	4.59135e+06	2.83119e+06	4.22414e+06	3.56826e+06	4.98557e+06	3.11313e+06	3.58396e+06	3.07377e+06	4.36773e+06	4.20287e+06	3.98896e+06	5.99688e+06	7.44818e+06	5.22441e+06	5.81421e+06	3.1525e+06	5.95491e+06	6.1898e+06	6.20809e+06	7.86685e+06	5.12664e+06	5.88278e+06	4.70704e+06	5.00816e+06	5.00832e+06	5.03315e+06	5.07818e+06
POS1687	Y	SM(d16:1_14:0)+H	SM(d30:1)+H	SM	(d16:1_14:0)	(d16:1)	(14:0)			C35 H72 O6 N2 P1	647.512	7.675	0.0418136	1.25414	0.0360378	1.12567	5.56526e+06	4.21793e+06	4.95748e+06	3.97473e+06	4.43553e+06	4.09311e+06	4.71153e+06	4.26702e+06	6.6042e+06	5.85279e+06	6.47276e+06	7.54128e+06	3.52927e+06	4.3217e+06	3.17597e+06	4.5871e+06	2.73538e+06	3.37392e+06	4.68796e+06	5.92211e+06	5.7157e+06	5.39319e+06	9.97948e+06	5.36607e+06	5.14009e+06	4.73387e+06	4.73995e+06	4.73312e+06
POS1688	Y	SM(d18:2_13:0)+H	SM(d31:2)+H	SM	(d18:2_13:0)	(d18:2)	(13:0)			C36 H72 O6 N2 P1	659.512	7.65437	0.0214284	1.32993	0.0107858	1.26342	1.07451e+08	7.60189e+07	8.75787e+07	8.3522e+07	8.09539e+07	7.61908e+07	4.5765e+07	4.47955e+07	6.46327e+07	6.06391e+07	6.1612e+07	7.22363e+07	6.23493e+07	7.95114e+07	6.06035e+07	7.42472e+07	4.59739e+07	6.20818e+07	4.59926e+07	6.05984e+07	5.80092e+07	5.78439e+07	8.3575e+07	5.18556e+07	6.94955e+07	6.80812e+07	6.64777e+07	6.64939e+07
POS1690	Y	SM(d18:2_14:0)+H	SM(d32:2)+H	SM	(d18:2_14:0)	(d18:2)	(14:0)			C37 H74 O6 N2 P1	673.528	8.343	0.0351893	1.28487	0.0116068	1.22428	2.92786e+07	2.08069e+07	2.58238e+07	2.20287e+07	2.3833e+07	2.24159e+07	1.85844e+07	1.60404e+07	2.44869e+07	2.29656e+07	2.27757e+07	2.68703e+07	1.75289e+07	2.10158e+07	1.68683e+07	2.32488e+07	1.54179e+07	1.81395e+07	1.53199e+07	1.77482e+07	1.85035e+07	1.83908e+07	2.28424e+07	2.06595e+07	2.1719e+07	2.17186e+07	2.17256e+07	2.02188e+07
POS170	Y	CerP(d26:0)+H	CerP(d26:0)+H	CerP	(d26:0)	(d26:0)				C26 H55 O6 N1 P1	508.376	2.976	0.015878	3.81108	4.23112e-06	1.43537	1.32064e+08	1.00236e+08	7.98097e+07	9.74493e+07	8.89234e+07	1.25311e+08	1.24878e+08	1.09221e+08	2.19599e+08	1.95289e+08	1.93249e+08	2.92524e+08	2.49387e+07	3.40996e+07	2.68718e+07	2.85558e+07	2.2432e+07	2.67811e+07	5.59676e+07	4.32549e+07	5.79538e+07	4.32557e+07	4.92877e+07	3.21865e+07	8.97339e+07	8.87605e+07	8.69289e+07	8.69202e+07
POS1706	Y	SPH(d16:0)+H	SPH(d16:0)+H	SPH	(d16:0)	(d16:0)				C16 H36 O2 N1	274.274	1.05126	0.00866139	0.827441	0.0208447	1.29564	4.08017e+09	4.122e+09	4.02915e+09	3.93786e+09	4.21783e+09	4.53135e+09	4.07333e+09	4.19026e+09	4.52248e+09	4.61446e+09	4.14491e+09	5.56842e+09	5.33504e+09	5.60354e+09	4.57753e+09	6.04206e+09	4.24045e+09	4.31634e+09	5.32511e+09	5.31938e+09	5.58925e+09	5.23349e+09	5.17601e+09	4.76406e+09	4.83303e+09	4.80093e+09	4.74929e+09	4.74853e+09
POS172	Y	CerP(d37:5)+NH4	CerP(d37:5)+NH4	CerP	(d37:5)	(d37:5)				C37 H70 O6 N2 P1	669.497	6.54207	0.0859803	1.30701	0.0325774	1.13736	5.2882e+06	4.10226e+06	4.29753e+06	3.77103e+06	3.79986e+06	4.14627e+06	1.21464e+06	772731	2.03292e+06	2.04281e+06	1.22466e+06	1.85017e+06	3.21876e+06	4.26818e+06	3.22517e+06	3.67273e+06	1.81197e+06	3.24074e+06	1.21836e+06	1.99246e+06	1.56182e+06	2.20773e+06	2.42804e+06	959370	2.92669e+06	2.8293e+06	2.93575e+06	2.42898e+06
POS1742	Y	SPH(t18:0)+H	SPH(t18:0)+H	SPH	(t18:0)	(t18:0)				C18 H40 O3 N1	318.3	1.00331	0.0306631	0.811385	0.00762004	1.44759	2.99613e+09	2.91287e+09	3.2796e+09	2.9478e+09	3.55624e+09	3.74796e+09	3.35288e+09	3.35466e+09	3.36053e+09	3.60179e+09	3.37898e+09	4.58881e+09	4.03559e+09	4.21918e+09	3.94423e+09	4.65807e+09	3.41774e+09	3.68497e+09	4.81817e+09	4.43414e+09	4.81922e+09	4.45671e+09	4.27465e+09	3.9132e+09	3.82921e+09	3.875e+09	3.61586e+09	3.72636e+09
POS1746	Y	SPHP(d23:1)+H	SPHP(d23:1)+H	SPHP	(d23:1)	(d23:1)				C23 H49 O5 N1 P1	450.334	3.354	0.0748844	10.7247	1.72713e-06	1.43568	1.19331e+06	888198	768147	982630	756749	976200	448802	412089	783915	756043	760436	977590	350314	43662.9	16841.2	38461.4	34865.3	34772	3510.48	17543.9	21532.5	17640.6	47530.2	24379.3	398201	419120	350552	380937
POS175	Y	CerP(d19:1_26:2)+H	CerP(d45:3)+H	CerP	(d19:1_26:2)	(d19:1)	(26:2)			C45 H87 O6 N1 P1	768.627	13.037	0.0171913	3.41213	2.62788e-05	1.43763	1.39947e+06	944906	946527	845518	1.02833e+06	1.00761e+06	969815	685673	1.35617e+06	1.52431e+06	1.87524e+06	2.23262e+06	174766	535479	331019	394555	129822	243300	670350	854309	925162	791998	3.6836e+06	585801	879968	885812	857668	856969
POS1751	Y	ST(m39:6)+H-H2O	ST(m39:6)+H-H2O	ST	(m39:6)	(m39:6)				C45 H76 O9 N1 S1	806.524	6.06299	0.156484	1.68545	0.00391296	1.23275	948089	771858	628418	577789	611964	620711	167456	47139.9	25529.1	78566.9	120055	75307.9	287888	560585	490285	444847	251524	432362	11523.8	14644.3	72676.1	412049	189172	57953.7	301360	382994	281243	279979
POS1757	Y	TG(23:1)+NH4	TG(23:1)+NH4	TG	(23:1)	(23:1)				C26 H50 O6 N1	472.363	1.04	0.12905	0.737663	0.013549	1.23796	4.6357e+06	7.84453e+06	6.4409e+06	5.7733e+06	6.95807e+06	8.26113e+06	6.2691e+06	7.42316e+06	7.27395e+06	7.97639e+06	9.37296e+06	9.92913e+06	1.00885e+07	1.09702e+07	8.67869e+06	9.29545e+06	7.18513e+06	7.89022e+06	1.41586e+07	8.55809e+06	1.30216e+07	1.44086e+07	9.93038e+06	9.62778e+06	9.28762e+06	9.79171e+06	7.26441e+06	9.55169e+06
POS1798	Y	TG(28:4)+H	TG(28:4)+H	TG	(28:4)	(28:4)				C31 H51 O6	519.368	6.841	0.0938491	0.850042	0.0321914	1.05339	941044	769539	713976	780948	983837	911338	862738	726864	733670	907824	807241	810042	974472	876874	1.09083e+06	1.14523e+06	940611	972484	1.30263e+06	812913	1.25331e+06	1.01264e+06	889814	788024	889662	1.04632e+06	845105	911554
POS182	Y	ChE(10:0)+NH4	ChE(10:0)+NH4	ChE	(10:0)	(10:0)				C37 H68 O2 N1	558.524	10.2556	0.0245963	0.465725	5.82166e-05	1.47481	2.45448e+06	1.48886e+06	2.17131e+06	1.94441e+06	2.20036e+06	2.09421e+06	3.58006e+06	2.65706e+06	7.81278e+06	4.44803e+06	5.2198e+06	5.47926e+06	4.3311e+06	5.03747e+06	5.17546e+06	4.76813e+06	2.94711e+06	4.2663e+06	7.10778e+06	7.52013e+06	6.99225e+06	6.96424e+06	7.95841e+06	5.72863e+06	4.53136e+06	4.53849e+06	4.35295e+06	4.33918e+06
POS187	Y	ChE(22:5)+NH4	ChE(22:5)+NH4	ChE	(22:5)	(22:5)				C49 H82 O2 N1	716.634	16.3377	0.0185711	1.79096	0.0256051	1.05341	424832	381616	290008	170910	241929	295225	864637	697707	1.09691e+06	1.01759e+06	939689	1.59208e+06	196987	180831	229577	254403	26204.1	119568	1.36842e+06	1.97467e+06	849318	554413	914865	707963	597368	593918	600796	576100
POS193	Y	Co(Q10)+NH4	Co(Q10)+NH4	Co	(Q10)	(Q10)				C59 H94 O4 N1	880.718	15.4815	0.0645466	2.08312	0.00205497	1.32848	8.63377e+06	6.2512e+06	6.24331e+06	5.94738e+06	6.31078e+06	6.91042e+06	1.719e+06	1.1383e+06	1.90862e+06	2.05847e+06	2.59557e+06	2.5808e+06	1.80169e+06	4.74098e+06	4.9872e+06	4.89035e+06	1.18467e+06	1.73955e+06	1.74819e+06	1.90207e+06	1.84244e+06	1.66709e+06	2.45347e+06	1.72529e+06	2.07697e+06	2.0793e+06	1.83794e+06	2.13021e+06
POS2101	Y	TG(16:0e_10:2_10:2)+Na	TG(36:4e)+Na	TG	(16:0e_10:2_10:2)	(16:0e)	(10:2)	(10:2)		C39 H68 O5 Na1	639.496	10.8595	0.0837207	1.73708	0.000740003	1.34865	4.77891e+06	3.98423e+06	4.55278e+06	4.54662e+06	4.59325e+06	3.28641e+06	3.88865e+06	2.24531e+06	3.69657e+06	3.59588e+06	3.73596e+06	3.53375e+06	2.56654e+06	2.31762e+06	3.28911e+06	3.27427e+06	1.37318e+06	1.99853e+06	2.47748e+06	2.46032e+06	2.03851e+06	2.25357e+06	3.01633e+06	1.52755e+06	3.35067e+06	3.41432e+06	2.85097e+06	3.41434e+06
POS2102	Y	TG(14:0e_11:2_11:2)+H	TG(36:4e)+H	TG	(14:0e_11:2_11:2)	(14:0e)	(11:2)	(11:2)		C39 H69 O5	617.514	11.9795	0.0220123	3.2518	0.0246254	1.02639	6.01927e+06	5.53788e+06	8.90045e+06	6.87802e+06	1.98952e+07	5.78409e+06	4.54246e+06	3.25771e+06	8.98021e+06	3.63547e+06	3.91465e+06	1.87477e+06	2.0475e+06	3.83144e+06	4.41651e+06	2.55159e+06	1.7627e+06	1.6935e+06	3.98146e+06	3.65231e+06	1.09762e+06	1.73675e+06	2.18885e+06	1.17477e+06	6.70881e+06	6.64025e+06	6.50411e+06	6.85746e+06
POS2103	Y	TG(36:5e)+Na	TG(36:5e)+Na	TG	(36:5e)	(36:5e)				C39 H66 O5 Na1	637.48	10.075	0.0415458	2.13706	0.00068769	1.35202	2.0877e+07	1.68389e+07	2.15243e+07	1.83945e+07	1.76412e+07	1.2712e+07	8.15677e+06	3.15064e+06	3.82889e+06	6.23544e+06	5.04878e+06	3.90409e+06	8.23346e+06	7.49036e+06	1.47104e+07	1.00537e+07	4.24589e+06	5.79734e+06	3.89817e+06	3.09041e+06	2.40034e+06	4.00353e+06	3.73565e+06	1.84248e+06	8.74902e+06	8.75119e+06	8.03815e+06	8.75112e+06
POS212	Y	DG(8:0_11:2)+NH4	DG(19:2)+NH4	DG	(8:0_11:2)	(8:0)	(11:2)			C22 H42 O5 N1	400.306	1.39886	0.125069	0.514614	0.0283475	1.10071	6.21569e+06	2.60526e+06	896203	5.32798e+06	5.52164e+06	6.541e+06	1.31679e+06	658665	1.76791e+06	2.23881e+06	3.56785e+06	2.59203e+06	9.8932e+06	1.42754e+07	1.00333e+07	7.52983e+06	4.69046e+06	6.25382e+06	829716	2.16252e+06	2.08888e+06	409743	1.78634e+06	1.05829e+06	4.02311e+06	3.83913e+06	4.94341e+06	3.87524e+06
POS2134	Y	TG(4:0_11:2_22:1)+H	TG(37:3)+H	TG	(4:0_11:2_22:1)	(4:0)	(11:2)	(22:1)		C40 H71 O6	647.525	12.8136	0.390117	0.818766	0.0319062	1.14305	116718	110486	105695	111378	92218	132638	196562	188392	129313	103441	133043	211111	131840	152608	134502	164912	126381	107004	198398	248205	171861	196558	87064.9	200028	148513	213829	155627	326669
POS2231	Y	TG(18:0e_10:0_10:4)+NH4	TG(38:4e)+NH4	TG	(18:0e_10:0_10:4)	(18:0e)	(10:0)	(10:4)		C41 H76 O5 N1	662.572	10.852	0.154755	1.62698	0.0169974	1.16947	2.05068e+06	1.58339e+06	1.85429e+06	1.56734e+06	1.26921e+06	1.22559e+06	1.4516e+06	920781	1.45706e+06	1.62741e+06	1.7352e+06	1.86604e+06	715950	890385	1.6857e+06	1.14876e+06	471774	957525	950604	1.14535e+06	675617	1.19317e+06	1.53275e+06	629402	1.31314e+06	1.30071e+06	1.34154e+06	941131
POS2234	Y	TG(38:5e)+NH4	TG(38:5e)+NH4	TG	(38:5e)	(38:5e)				C41 H74 O5 N1	660.556	10.079	0.199927	2.23599	0.00198797	1.33686	1.21782e+07	6.26807e+06	1.17004e+07	9.60691e+06	8.73323e+06	7.23667e+06	4.18016e+06	1.67865e+06	2.3156e+06	3.68787e+06	2.56192e+06	3.49378e+06	2.83566e+06	4.19033e+06	7.28375e+06	5.36607e+06	2.19844e+06	3.04687e+06	1.8842e+06	2.00152e+06	1.95117e+06	2.26556e+06	2.96328e+06	936054	5.13848e+06	5.0926e+06	5.15148e+06	3.26421e+06
POS2235	Y	TG(14:1e_12:2_12:2)+Na	TG(38:5e)+Na	TG	(14:1e_12:2_12:2)	(14:1e)	(12:2)	(12:2)		C41 H70 O5 Na1	665.512	11.2378	0.0353902	1.43866	0.00740838	1.22634	1.29577e+07	1.14257e+07	1.12512e+07	1.02744e+07	9.66332e+06	8.53277e+06	7.64648e+06	3.87068e+06	6.79016e+06	8.26164e+06	7.85222e+06	7.68319e+06	7.33472e+06	8.20225e+06	9.58761e+06	8.56699e+06	4.42736e+06	6.44009e+06	6.74219e+06	6.19257e+06	5.04913e+06	6.59311e+06	8.01612e+06	4.31443e+06	8.049e+06	8.0515e+06	7.49127e+06	8.05315e+06
POS2238	Y	TG(18:1e_10:3_10:3)+H	TG(38:7e)+H	TG	(18:1e_10:3_10:3)	(18:1e)	(10:3)	(10:3)		C41 H67 O5	639.498	10.84	0.0589762	1.75788	0.00054256	1.3517	4.81569e+06	4.01233e+06	4.5583e+06	4.74696e+06	4.29501e+06	3.28287e+06	3.87166e+06	2.25744e+06	3.71432e+06	3.60789e+06	3.7565e+06	3.55359e+06	2.58983e+06	2.3192e+06	3.29371e+06	3.04712e+06	1.37729e+06	1.99911e+06	2.49397e+06	2.46999e+06	2.02199e+06	2.26132e+06	3.0354e+06	1.53229e+06	3.31733e+06	3.3641e+06	2.96743e+06	3.36439e+06
POS2251	Y	TG(18:2e_10:4_11:2)+H	TG(39:8e)+H	TG	(18:2e_10:4_11:2)	(18:2e)	(10:4)	(11:2)		C42 H67 O5	651.498	10.456	0.0163831	2.24561	0.0001238	1.41466	2.23191e+06	1.85204e+06	2.38595e+06	2.37348e+06	2.097e+06	1.71976e+06	927938	311419	1.17033e+06	636631	586503	556672	769706	954006	1.50482e+06	1.26645e+06	478681	664063	403238	884459	311190	432603	568021	255949	1.05445e+06	1.05451e+06	1.0547e+06	1.08939e+06
POS229	Y	DG(10:0_11:2)+NH4	DG(21:2)+NH4	DG	(10:0_11:2)	(10:0)	(11:2)			C24 H46 O5 N1	428.337	1.42189	0.0858165	0.382632	0.00464636	1.19023	1.99761e+06	1.34167e+06	1.43609e+06	1.70443e+06	1.78704e+06	2.28708e+06	1.18288e+06	1.27308e+06	724427	1.38898e+06	2.2998e+06	1.53108e+06	6.50025e+06	4.1619e+06	7.33597e+06	3.32045e+06	2.61766e+06	3.64623e+06	986672	1.19676e+06	690748	1.04238e+06	911694	734946	3.00396e+06	2.57393e+06	2.6463e+06	2.47778e+06
POS2337	Y	TG(18:1e_11:1_11:1)+Na	TG(40:3e)+Na	TG	(18:1e_11:1_11:1)	(18:1e)	(11:1)	(11:1)		C43 H78 O5 Na1	697.574	13.1942	0.0501908	2.11999	9.73881e-05	1.40837	2.39158e+06	1.95136e+06	2.14679e+06	1.77367e+06	1.784e+06	1.61671e+06	1.16758e+06	423736	795498	1.1954e+06	1.20259e+06	1.08523e+06	1.03825e+06	834036	1.31836e+06	1.09145e+06	539190	680685	874025	917184	665536	1.07334e+06	1.50333e+06	626528	1.17123e+06	1.24163e+06	1.09881e+06	1.15878e+06
POS2343	Y	TG(14:1e_6:0_20:4)+H	TG(40:5e)+H	TG	(14:1e_6:0_20:4)	(14:1e)	(6:0)	(20:4)		C43 H75 O5	671.561	11.9772	0.101234	0.613407	0.0115255	1.28232	2.37834e+06	1.46846e+06	1.93452e+06	1.39722e+06	1.3906e+06	1.71703e+06	1.203e+06	832232	1.85649e+06	2.3818e+06	2.01807e+06	3.12392e+06	3.0793e+06	3.54956e+06	3.17216e+06	2.97082e+06	1.35413e+06	2.64294e+06	2.85369e+06	3.92768e+06	2.86628e+06	3.25982e+06	4.28786e+06	1.98314e+06	2.63257e+06	2.59127e+06	2.11587e+06	2.63359e+06
POS2344	Y	TG(16:2e_6:0_18:3)+H	TG(40:5e)+H	TG	(16:2e_6:0_18:3)	(16:2e)	(6:0)	(18:3)		C43 H75 O5	671.561	13.18	0.0694913	2.18251	0.00038613	1.33425	4.07231e+06	3.97231e+06	4.33399e+06	3.11522e+06	4.95521e+06	2.91816e+06	2.15055e+06	690575	2.13913e+06	2.11253e+06	2.57787e+06	1.85071e+06	1.89765e+06	1.54419e+06	2.58836e+06	2.36928e+06	910373	1.3967e+06	1.78692e+06	1.53036e+06	1.52052e+06	2.31043e+06	2.47122e+06	1.08688e+06	2.52043e+06	2.52141e+06	2.52809e+06	2.18446e+06
POS2347	Y	TG(40:6e)+Na	TG(40:6e)+Na	TG	(40:6e)	(40:6e)				C43 H72 O5 Na1	691.527	11.6382	0.0335947	1.83927	0.000207232	1.36616	3.87037e+06	3.73146e+06	3.91086e+06	4.79118e+06	4.03578e+06	3.36683e+06	2.87277e+06	1.4597e+06	2.66248e+06	2.56344e+06	1.85092e+06	2.11135e+06	2.28371e+06	1.9824e+06	2.48683e+06	3.11276e+06	1.40349e+06	1.61984e+06	1.38581e+06	1.65141e+06	1.13638e+06	1.69096e+06	1.89955e+06	1.10165e+06	2.65189e+06	2.46842e+06	2.64737e+06	2.62487e+06
POS2348	Y	TG(18:3e_11:2_11:2)+Na	TG(40:7e)+Na	TG	(18:3e_11:2_11:2)	(18:3e)	(11:2)	(11:2)		C43 H70 O5 Na1	689.512	10.5596	0.0374293	2.11747	3.84168e-05	1.45028	6.54171e+06	4.96233e+06	5.81946e+06	5.99162e+06	5.23318e+06	4.78361e+06	2.75248e+06	1.12318e+06	2.07153e+06	2.11326e+06	1.95604e+06	2.07171e+06	2.45824e+06	2.95937e+06	3.58346e+06	3.18917e+06	1.45892e+06	2.09225e+06	1.26922e+06	1.39815e+06	1.03158e+06	1.42468e+06	1.72034e+06	820739	2.952e+06	2.91237e+06	2.72587e+06	2.95159e+06
POS2349	Y	TG(16:1_12:4_12:4)+NH4	TG(40:9)+NH4	TG	(16:1_12:4_12:4)	(16:1)	(12:4)	(12:4)		C43 H68 O6 N1	694.504	6.20231	0.0304657	1.46854	0.00107162	1.32577	3.99888e+06	3.15454e+06	3.04065e+06	2.92585e+06	3.10941e+06	3.20484e+06	1.15346e+06	714674	1.02902e+06	1.26823e+06	1.26242e+06	1.56751e+06	1.9736e+06	2.90273e+06	2.1279e+06	2.43261e+06	1.78209e+06	2.01473e+06	1.15325e+06	1.10653e+06	1.0914e+06	1.09295e+06	1.84854e+06	892880	2.13956e+06	2.1399e+06	2.09009e+06	2.00452e+06
POS2421	Y	TG(42:12)+NH4	TG(42:12)+NH4	TG	(42:12)	(42:12)				C45 H66 O6 N1	716.488	6.215	0.0178106	1.70608	0.000751509	1.3525	895129	568243	827192	667510	680846	696986	259831	143200	206766	260331	230855	230703	317083	549907	358926	516446	342664	456419	168368	165675	145989	168562	330751	133472	380036	380260	366174	373307
POS2429	Y	TG(42:5e)+NH4	TG(42:5e)+NH4	TG	(42:5e)	(42:5e)				C45 H82 O5 N1	716.619	11.982	0.121391	0.688054	0.0180793	1.27579	5.38866e+07	3.49338e+07	4.06145e+07	3.3901e+07	3.59736e+07	3.82704e+07	2.95141e+07	2.43893e+07	5.16285e+07	5.3471e+07	4.93138e+07	6.58285e+07	4.81101e+07	7.23992e+07	6.67219e+07	5.92948e+07	3.50821e+07	6.36845e+07	6.65891e+07	8.77641e+07	6.37074e+07	7.33069e+07	1.01951e+08	6.09642e+07	5.42333e+07	5.43203e+07	5.4809e+07	4.19999e+07
POS2432	Y	TG(12:1e_10:4_20:1)+H	TG(42:6e)+H	TG	(12:1e_10:4_20:1)	(12:1e)	(10:4)	(20:1)		C45 H77 O5	697.577	13.3507	0.0883878	1.28954	0.0468523	1.14842	3.61154e+06	2.38086e+06	2.67579e+06	2.24942e+06	2.16947e+06	2.56588e+06	771997	609709	856412	1.09639e+06	1.29865e+06	1.59923e+06	1.94829e+06	2.46478e+06	2.05621e+06	2.29656e+06	1.44699e+06	1.92553e+06	1.29048e+06	1.22431e+06	1.19566e+06	1.25944e+06	2.03722e+06	1.09928e+06	1.81738e+06	1.73147e+06	1.79788e+06	1.48923e+06
POS2434	Y	TG(20:3e_11:2_11:2)+Na	TG(42:7e)+Na	TG	(20:3e_11:2_11:2)	(20:3e)	(11:2)	(11:2)		C45 H74 O5 Na1	717.543	11.6385	0.0397041	1.8328	1.95217e-06	1.48713	6.47406e+06	5.62956e+06	5.95048e+06	6.17988e+06	5.64086e+06	6.07218e+06	1.85399e+06	1.00391e+06	1.57801e+06	1.91364e+06	1.5821e+06	2.00791e+06	3.25384e+06	3.7809e+06	3.56293e+06	3.83023e+06	2.26373e+06	2.9215e+06	1.08816e+06	1.23297e+06	869507	1.09561e+06	1.33492e+06	887960	3.2653e+06	2.98103e+06	3.1816e+06	3.22104e+06
POS2436	Y	TG(12:0e_10:4_20:5)+H	TG(42:9e)+H	TG	(12:0e_10:4_20:5)	(12:0e)	(10:4)	(20:5)		C45 H71 O5	691.53	11.617	0.0115332	1.88752	4.79046e-05	1.38572	3.97229e+06	3.61011e+06	3.67259e+06	4.44917e+06	4.00669e+06	3.14928e+06	2.8677e+06	1.31109e+06	2.63092e+06	2.37418e+06	1.88084e+06	2.13478e+06	2.35448e+06	1.8461e+06	2.43003e+06	2.50146e+06	1.40667e+06	1.57245e+06	1.37217e+06	1.52304e+06	1.12507e+06	1.57286e+06	1.78085e+06	1.0299e+06	2.4864e+06	2.43019e+06	2.42995e+06	2.42993e+06
POS2437	Y	TG(43:12)+NH4	TG(43:12)+NH4	TG	(43:12)	(43:12)				C46 H68 O6 N1	730.504	6.836	0.0560657	1.74417	0.00396579	1.27209	2.80277e+06	1.98441e+06	1.95238e+06	1.45033e+06	1.54685e+06	1.96052e+06	989193	690721	959894	1.40789e+06	1.73825e+06	1.64433e+06	1.05356e+06	1.4865e+06	1.18266e+06	1.3001e+06	723066	960615	1.10434e+06	1.04964e+06	1.07357e+06	1.08474e+06	2.40253e+06	732948	1.43842e+06	1.53293e+06	1.34253e+06	1.39945e+06
POS2439	Y	TG(12:0e_11:4_20:5)+NH4	TG(43:9e)+NH4	TG	(12:0e_11:4_20:5)	(12:0e)	(11:4)	(20:5)		C46 H76 O5 N1	722.572	8.308	0.039026	1.27558	0.0182006	1.29401	4.41382e+07	3.11824e+07	3.82075e+07	3.58309e+07	3.45177e+07	3.65593e+07	2.95091e+07	2.29559e+07	4.16826e+07	3.98187e+07	4.31923e+07	5.08099e+07	2.70135e+07	3.6402e+07	2.88634e+07	3.30261e+07	2.10577e+07	2.6449e+07	2.89039e+07	3.73676e+07	3.03248e+07	3.50234e+07	5.12212e+07	3.17628e+07	3.5848e+07	3.547e+07	3.76638e+07	3.42906e+07
POS2494	Y	TG(44:3e)+NH4	TG(44:3e)+NH4	TG	(44:3e)	(44:3e)				C47 H90 O5 N1	748.681	14.118	0.273221	3.07681	0.000206742	1.39899	1.44318e+06	696471	1.37656e+06	978410	875052	1.09212e+06	470229	224511	441852	574121	427310	811715	173490	397470	460662	442806	221277	404457	148487	261535	223974	286735	365609	182281	539159	502409	547156	277609
POS2498	Y	TG(16:0e_6:0_22:6)+H	TG(44:6e)+H	TG	(16:0e_6:0_22:6)	(16:0e)	(6:0)	(22:6)		C47 H81 O5	725.608	14.1232	0.0384616	2.53459	2.96951e-05	1.40297	2.42548e+06	2.04171e+06	1.87489e+06	1.52536e+06	1.47122e+06	1.8257e+06	802414	444189	693620	930164	983901	1.08356e+06	798767	906767	766016	824659	477323	631271	508176	447836	384940	491463	717819	365973	967646	967815	891030	948569
POS2499	Y	TG(20:1e_12:3_12:3)+NH4	TG(44:7e)+NH4	TG	(20:1e_12:3_12:3)	(20:1e)	(12:3)	(12:3)		C47 H82 O5 N1	740.619	11.642	0.235394	2.0963	0.00162027	1.33087	5.56995e+06	2.80725e+06	3.62676e+06	4.04429e+06	3.53182e+06	4.08612e+06	1.08949e+06	507840	1.08237e+06	1.33482e+06	955134	1.51583e+06	1.24269e+06	3.08435e+06	1.78135e+06	2.37498e+06	1.10563e+06	1.70049e+06	503482	824257	603078	646562	1.44498e+06	479406	2.06633e+06	1.94799e+06	2.07823e+06	1.18269e+06
POS2504	Y	TG(16:0_14:0_16:0)+NH4	TG(46:0)+NH4	TG	(16:0_14:0_16:0)	(16:0)	(14:0)	(16:0)		C49 H98 O6 N1	796.739	16.0885	0.131447	1.33272	0.0270192	1.14876	5.70685e+06	3.54103e+06	5.90905e+06	4.82555e+06	4.45049e+06	5.49372e+06	4.91063e+06	3.68401e+06	4.32548e+06	4.16014e+06	3.59584e+06	5.05082e+06	2.82444e+06	3.97662e+06	4.23545e+06	4.88365e+06	3.17105e+06	3.3642e+06	3.59983e+06	4.54083e+06	4.94862e+06	4.40465e+06	5.69469e+06	3.68623e+06	5.38782e+06	5.20278e+06	5.56153e+06	4.08655e+06
POS2534	Y	TG(46:12)+NH4	TG(46:12)+NH4	TG	(46:12)	(46:12)				C49 H74 O6 N1	772.551	8.6061	0.0761838	1.42048	0.00152061	1.23925	1.4637e+07	1.13807e+07	1.40776e+07	1.53141e+07	1.22509e+07	1.11169e+07	3.22654e+07	2.21389e+07	2.32186e+07	2.71218e+07	2.54483e+07	2.56064e+07	9.79937e+06	1.01228e+07	8.19889e+06	1.11523e+07	7.98092e+06	8.20374e+06	1.8731e+07	1.89247e+07	2.01983e+07	1.95354e+07	2.48828e+07	1.42219e+07	1.74162e+07	1.78779e+07	1.65548e+07	1.97814e+07
POS2535	Y	TG(22:6_10:4_14:3)+NH4	TG(46:13)+NH4	TG	(22:6_10:4_14:3)	(22:6)	(10:4)	(14:3)		C49 H72 O6 N1	770.535	7.58764	0.0440509	1.20935	0.0308454	1.00923	5.60711e+06	4.81806e+06	4.57466e+06	4.37535e+06	4.04084e+06	4.03703e+06	7.44317e+06	5.13617e+06	3.61335e+06	9.74732e+06	1.00788e+07	1.02417e+07	3.67853e+06	4.38755e+06	3.81221e+06	3.96176e+06	2.88829e+06	3.97228e+06	7.73561e+06	7.62032e+06	7.71435e+06	7.75627e+06	1.77572e+07	6.08646e+06	6.85076e+06	6.24488e+06	6.85594e+06	6.5436e+06
POS2564	Y	TG(16:0_14:0_18:1)+NH4	TG(48:1)+NH4	TG	(16:0_14:0_18:1)	(16:0)	(14:0)	(18:1)		C51 H100 O6 N1	822.755	16.4742	0.047069	1.8662	0.00235948	1.32134	1.22192e+07	8.245e+06	1.13667e+07	6.74533e+06	8.11856e+06	8.9979e+06	6.6164e+06	4.18724e+06	3.4719e+06	4.65297e+06	5.31941e+06	3.86293e+06	4.49747e+06	5.63463e+06	7.21652e+06	5.61789e+06	2.61139e+06	4.26488e+06	3.6391e+06	6.09058e+06	2.32027e+06	6.67343e+06	8.05103e+06	2.96741e+06	7.32333e+06	6.64171e+06	6.63993e+06	6.81857e+06
POS2577	Y	TG(16:0_14:0_18:2)+NH4	TG(48:2)+NH4	TG	(16:0_14:0_18:2)	(16:0)	(14:0)	(18:2)		C51 H98 O6 N1	820.739	15.915	0.117018	1.72958	0.00103313	1.31923	8.49788e+06	6.48624e+06	8.25161e+06	6.84773e+06	5.28224e+06	6.71146e+06	4.0474e+06	2.27342e+06	4.2333e+06	2.93954e+06	4.12787e+06	3.07361e+06	5.16636e+06	3.64663e+06	5.0752e+06	4.62862e+06	2.74763e+06	3.06356e+06	3.33875e+06	3.36872e+06	2.76853e+06	3.60691e+06	3.63831e+06	2.55525e+06	4.95642e+06	5.27799e+06	4.25133e+06	5.63515e+06
POS2579	Y	TG(16:0_14:1_18:2)+NH4	TG(48:3)+NH4	TG	(16:0_14:1_18:2)	(16:0)	(14:1)	(18:2)		C51 H96 O6 N1	818.723	15.2713	0.297017	1.75579	0.0220627	1.12451	1.73836e+06	972527	1.8547e+06	1.12108e+06	1.06734e+06	1.09318e+06	630232	469081	622327	499626	761038	907659	349541	562333	1.28598e+06	984773	613727	672953	540001	547569	536359	1.12994e+06	661155	682506	814297	812772	823969	394536
POS2580	Y	TG(16:0_14:0_18:3)+NH4	TG(48:3)+NH4	TG	(16:0_14:0_18:3)	(16:0)	(14:0)	(18:3)		C51 H96 O6 N1	818.723	15.7735	0.0766263	1.98054	0.000909517	1.37064	5.29431e+06	3.53377e+06	4.90289e+06	4.63584e+06	3.23009e+06	3.80382e+06	1.26367e+06	639340	780231	1.06052e+06	1.16491e+06	1.10665e+06	1.89067e+06	1.97606e+06	3.21557e+06	2.82297e+06	1.31149e+06	1.60838e+06	926961	814768	772055	1.06397e+06	1.06887e+06	737713	2.05695e+06	2.09331e+06	2.06352e+06	2.39976e+06
POS2582	Y	TG(20:2_14:1_14:1)+NH4	TG(48:4)+NH4	TG	(20:2_14:1_14:1)	(20:2)	(14:1)	(14:1)		C51 H94 O6 N1	816.708	14.9036	0.330823	2.23313	0.0183554	1.12904	875495	620363	919394	547626	679183	488578	86061.3	0.107815	345391	101711	63982.4	41209.2	113509	216278	851305	345466	94223	228924	107162	39099.3	218226	517196	361807	23493.8	294770	288466	301515	127773
POS2583	Y	TG(18:4_14:0_16:0)+NH4	TG(48:4)+NH4	TG	(18:4_14:0_16:0)	(18:4)	(14:0)	(16:0)		C51 H94 O6 N1	816.708	15.5015	0.0927651	2.28422	0.000900254	1.35132	5.11894e+06	3.94398e+06	5.52467e+06	4.18898e+06	3.55475e+06	3.29911e+06	718805	169043	255632	368503	377406	340015	1.96589e+06	1.76505e+06	3.27982e+06	2.36614e+06	735715	1.10802e+06	283881	133751	133228	166329	303304	953676	1.72813e+06	1.9293e+06	1.70284e+06	2.06525e+06
POS2587	Y	TG(14:0_14:0_20:5)+NH4	TG(48:5)+NH4	TG	(14:0_14:0_20:5)	(14:0)	(14:0)	(20:5)		C51 H92 O6 N1	814.692	15.1336	0.0737039	3.18593	0.000257153	1.38333	4.03407e+06	3.25226e+06	4.68749e+06	3.15679e+06	2.56876e+06	2.3994e+06	537433	74694.6	146442	327346	229401	239236	1.14379e+06	880785	1.8639e+06	1.37416e+06	387884	658089	177111	851539	517633	85016	158864	644435	1.27575e+06	1.24626e+06	1.10883e+06	1.32042e+06
POS26	Y	Cer(d16:0_16:0)+Na	Cer(d32:0)+Na	Cer	(d16:0_16:0)	(d16:0)	(16:0)			C32 H65 O3 N1 Na1	534.486	8.57882	0.0419852	0.599983	0.00148597	1.41476	1.5846e+07	1.08476e+07	1.29832e+07	1.45018e+07	1.07484e+07	1.19449e+07	1.37955e+07	1.05766e+07	2.49971e+07	1.8325e+07	1.7511e+07	2.21202e+07	1.86899e+07	2.8101e+07	2.1783e+07	2.41881e+07	1.5695e+07	1.96664e+07	1.30765e+07	1.47132e+07	1.39058e+07	1.31309e+07	1.88287e+07	1.03726e+07	1.63931e+07	1.59603e+07	1.64351e+07	1.49945e+07
POS2611	Y	TG(16:0_16:0_18:1)+NH4	TG(50:1)+NH4	TG	(16:0_16:0_18:1)	(16:0)	(16:0)	(18:1)		C53 H104 O6 N1	850.786	16.4848	0.143298	1.56244	0.00882875	1.19878	1.78455e+07	1.35929e+07	1.98209e+07	1.58951e+07	1.49388e+07	1.45797e+07	1.19536e+07	8.01808e+06	1.00965e+07	9.63061e+06	1.13701e+07	1.10366e+07	7.26821e+06	9.11548e+06	1.71849e+07	1.16913e+07	7.52613e+06	9.08723e+06	8.5664e+06	1.05225e+07	8.44318e+06	1.17095e+07	1.39546e+07	9.05266e+06	1.36206e+07	1.32568e+07	1.36941e+07	9.92601e+06
POS2620	Y	TG(16:0_16:0_18:2)+NH4	TG(50:2)+NH4	TG	(16:0_16:0_18:2)	(16:0)	(16:0)	(18:2)		C53 H102 O6 N1	848.77	16.2304	0.0984598	1.73207	0.000789324	1.28166	2.16711e+07	2.19577e+07	2.22649e+07	2.55385e+07	3.40841e+07	2.45102e+07	1.76268e+07	1.08603e+07	1.49949e+07	1.39122e+07	1.96368e+07	1.46123e+07	1.40163e+07	1.40154e+07	1.97399e+07	1.36858e+07	1.15356e+07	1.3624e+07	1.11812e+07	1.32428e+07	1.09738e+07	1.57177e+07	1.57241e+07	1.07531e+07	1.3844e+07	1.42713e+07	1.26578e+07	1.60317e+07
POS2622	Y	TG(16:0_16:0_18:3)+NH4	TG(50:3)+NH4	TG	(16:0_16:0_18:3)	(16:0)	(16:0)	(18:3)		C53 H100 O6 N1	846.755	15.7788	0.309373	2.10846	0.00128299	1.25251	8.34436e+06	9.96766e+06	8.00441e+06	7.26925e+06	5.68279e+06	1.13118e+07	2.05039e+06	2.29542e+06	2.00562e+06	4.06087e+06	2.28115e+06	3.95422e+06	2.49982e+06	5.52581e+06	5.46846e+06	4.75369e+06	2.38104e+06	3.3604e+06	3.0965e+06	1.82545e+06	2.03423e+06	3.49684e+06	4.10777e+06	1.78835e+06	4.12039e+06	3.94852e+06	4.12484e+06	1.89192e+06
POS2625	Y	TG(16:0_16:1_18:3)+NH4	TG(50:4)+NH4	TG	(16:0_16:1_18:3)	(16:0)	(16:1)	(18:3)		C53 H98 O6 N1	844.739	15.4889	0.103406	2.16977	0.00343205	1.27942	1.23271e+07	8.44351e+06	1.50218e+07	9.44858e+06	8.75364e+06	8.12034e+06	2.13026e+06	612117	1.17444e+06	1.85202e+06	1.45176e+06	1.15847e+06	3.96191e+06	4.04457e+06	8.92963e+06	5.65136e+06	2.21087e+06	3.82915e+06	1.14644e+06	1.20429e+06	901239	1.25166e+06	1.65022e+06	321374	5.23883e+06	4.99762e+06	4.91362e+06	4.094e+06
POS2627	Y	TG(18:4_16:0_16:0)+NH4	TG(50:4)+NH4	TG	(18:4_16:0_16:0)	(18:4)	(16:0)	(16:0)		C53 H98 O6 N1	844.739	15.9454	0.0590673	2.01631	0.00184203	1.31544	1.4169e+07	1.12635e+07	1.35504e+07	1.24501e+07	9.59834e+06	9.16694e+06	3.98972e+06	1.13995e+06	1.3956e+06	2.94909e+06	1.76672e+06	2.15645e+06	5.43366e+06	5.06571e+06	1.0389e+07	7.42402e+06	2.61646e+06	3.88633e+06	1.92561e+06	1.02359e+06	713491	1.36775e+06	1.92251e+06	503758	5.3933e+06	5.43373e+06	5.21455e+06	5.96871e+06
POS2631	Y	TG(16:0_14:0_20:5)+NH4	TG(50:5)+NH4	TG	(16:0_14:0_20:5)	(16:0)	(14:0)	(20:5)		C53 H96 O6 N1	842.723	15.5445	0.319503	2.07727	0.000407113	1.29754	5.90053e+06	4.71267e+06	5.59683e+06	6.94699e+06	4.63375e+06	4.34975e+06	889598	166104	778338	1.65371e+06	1.80399e+06	262444	2.3056e+06	2.32246e+06	3.34456e+06	3.28836e+06	3.12639e+06	1.0851e+06	323477	1.65773e+06	1.49255e+06	198883	245650	228396	2.5406e+06	2.20204e+06	4.17443e+06	2.41487e+06
POS2634	Y	TG(16:1_14:0_20:5)+NH4	TG(50:6)+NH4	TG	(16:1_14:0_20:5)	(16:1)	(14:0)	(20:5)		C53 H94 O6 N1	840.708	15.1688	0.0432041	2.69671	0.000603293	1.35704	6.70949e+06	4.99417e+06	7.41528e+06	5.05714e+06	4.08824e+06	4.1128e+06	671130	163495	258249	629967	346272	272186	2.57515e+06	1.63264e+06	3.32283e+06	2.55032e+06	671753	1.25346e+06	327362	235087	88026.2	190399	393231	98960.6	2.18676e+06	2.12558e+06	2.02752e+06	2.24436e+06
POS2635	Y	TG(14:0_18:3_18:3)+H	TG(50:6)+H	TG	(14:0_18:3_18:3)	(14:0)	(18:3)	(18:3)		C53 H91 O6	823.681	15.7775	0.0637515	1.67693	0.0055355	1.25797	1.77275e+06	1.17648e+06	1.50048e+06	1.82926e+06	1.06539e+06	1.29152e+06	564607	244971	272266	444341	502985	406972	767271	953844	1.18923e+06	1.05756e+06	520654	661248	368286	338273	365904	461077	492738	288009	895197	896132	902425	1.01599e+06
POS2637	Y	TG(14:0_14:1_22:6)+H	TG(50:7)+H	TG	(14:0_14:1_22:6)	(14:0)	(14:1)	(22:6)		C53 H89 O6	821.665	15.501	0.0857898	2.15862	0.00097078	1.34046	2.50411e+06	2.00425e+06	2.31444e+06	1.89973e+06	1.54875e+06	1.61297e+06	357809	102576	136247	167037	191405	144162	1.00392e+06	857153	1.58123e+06	1.09817e+06	379814	585187	160282	65089.8	78277.6	86624	154654	25215.3	861414	891627	864792	1.02658e+06
POS2639	Y	TG(16:0_17:0_18:1)+NH4	TG(51:1)+NH4	TG	(16:0_17:0_18:1)	(16:0)	(17:0)	(18:1)		C54 H106 O6 N1	864.801	16.509	0.136203	1.39211	0.0109329	1.06746	5.46344e+06	5.32108e+06	5.00866e+06	4.50767e+06	3.63654e+06	4.71459e+06	3.6699e+06	2.89458e+06	3.19625e+06	3.94448e+06	4.73248e+06	3.67184e+06	2.98496e+06	3.10374e+06	4.88233e+06	3.57471e+06	2.46357e+06	3.57237e+06	4.00084e+06	3.89962e+06	2.92702e+06	4.41508e+06	4.49354e+06	3.55967e+06	4.26734e+06	4.25717e+06	4.3014e+06	3.18555e+06
POS2641	Y	TG(16:0_17:1_18:1)+NH4	TG(51:2)+NH4	TG	(16:0_17:1_18:1)	(16:0)	(17:1)	(18:1)		C54 H104 O6 N1	862.786	16.3386	0.123668	1.38152	0.0121259	1.0959	3.7124e+06	3.43897e+06	3.81173e+06	3.40618e+06	2.88918e+06	3.98622e+06	2.5452e+06	2.06566e+06	2.75833e+06	2.29489e+06	3.21748e+06	2.95411e+06	2.27201e+06	2.19741e+06	3.67265e+06	2.81917e+06	1.68389e+06	2.73266e+06	2.70722e+06	2.94429e+06	2.1193e+06	3.29737e+06	2.74856e+06	3.20831e+06	2.88979e+06	2.89164e+06	2.90531e+06	2.22124e+06
POS2642	Y	TG(14:1_14:1_23:1)+NH4	TG(51:3)+NH4	TG	(14:1_14:1_23:1)	(14:1)	(14:1)	(23:1)		C54 H102 O6 N1	860.77	15.9755	0.270332	1.51822	0.0284641	1.09194	2.28092e+06	1.85965e+06	1.74273e+06	2.2156e+06	1.63911e+06	1.84436e+06	1.00684e+06	499034	793232	711319	815016	814522	714227	1.13043e+06	2.00812e+06	1.94806e+06	730636	1.09746e+06	604292	585279	582735	875541	732124	661859	1.4332e+06	1.4314e+06	1.44032e+06	751552
POS2643	Y	TG(18:4_16:0_17:0)+NH4	TG(51:4)+NH4	TG	(18:4_16:0_17:0)	(18:4)	(16:0)	(17:0)		C54 H100 O6 N1	858.755	15.7395	0.189719	2.77755	0.000711855	1.38092	3.35097e+06	1.61927e+06	2.6364e+06	2.5926e+06	2.00405e+06	2.14812e+06	779832	75199.9	192270	457520	216329	238784	258878	1.02636e+06	1.25263e+06	1.54121e+06	502347	585499	60559.8	180471	29517.5	124237	228343	30407.1	1.17827e+06	1.25545e+06	926783	1.48407e+06
POS2644	Y	TG(15:0_12:3_24:2)+NH4	TG(51:5)+NH4	TG	(15:0_12:3_24:2)	(15:0)	(12:3)	(24:2)		C54 H98 O6 N1	856.739	15.3249	0.555715	7.38377	0.00252536	1.24444	4.21319e+06	2.06194e+06	1.32541e+06	908802	2.60922e+06	2.2936e+06	464989	118248	137091	48222.7	202305	45583.2	145071	360222	768437	342669	38383.1	161655	1.24965e+06	63150.7	504634	1.25455e+06	1.19546e+06	819172	1.01736e+06	483132	1.02511e+06	258067
POS2645	Y	TG(15:0_16:0_20:5)+NH4	TG(51:5)+NH4	TG	(15:0_16:0_20:5)	(15:0)	(16:0)	(20:5)		C54 H98 O6 N1	856.739	15.8057	0.0590216	2.43592	0.000336104	1.37424	1.15093e+07	9.5442e+06	1.19936e+07	1.0067e+07	7.8286e+06	7.93966e+06	2.67213e+06	745954	1.28045e+06	2.22211e+06	1.5707e+06	1.52934e+06	4.22708e+06	3.15499e+06	7.2337e+06	5.24707e+06	1.59395e+06	2.71576e+06	1.29056e+06	1.10395e+06	706247	995451	1.28177e+06	330391	4.39287e+06	4.45197e+06	4.0781e+06	4.71152e+06
POS2647	Y	TG(51:6)+NH4	TG(51:6)+NH4	TG	(51:6)	(51:6)				C54 H96 O6 N1	854.723	15.439	0.0303274	4.31613	2.03908e-06	1.47162	1.41888e+06	1.22225e+06	1.27246e+06	1.23931e+06	983539	1.35446e+06	136797	505847	38410	88838.5	32306.9	561894	281766	257691	523113	488802	35651.9	148536	44323.8	577399	428098	44034.8	58329.6	338675	388664	390139	410819	409923
POS2648	Y	TG(14:0e_15:0_22:6)+Na	TG(51:6e)+Na	TG	(14:0e_15:0_22:6)	(14:0e)	(15:0)	(22:6)		C54 H94 O5 Na1	845.699	16.6547	0.0748023	0.743502	0.0288671	1.09233	667850	629531	584576	574480	372903	849257	840195	739252	506692	549494	524671	824816	911371	853057	901987	950496	722340	608413	1.18804e+06	772979	1.00224e+06	933534	928508	736313	668933	767336	734046	798602
POS2662	Y	TG(18:0_16:0_18:1)+NH4	TG(52:1)+NH4	TG	(18:0_16:0_18:1)	(18:0)	(16:0)	(18:1)		C55 H108 O6 N1	878.817	16.6586	0.270609	1.65824	0.00435266	1.24813	2.97515e+07	1.91682e+07	2.89056e+07	2.61441e+07	3.57971e+07	2.4419e+07	2.04046e+07	1.11052e+07	1.52632e+07	1.7365e+07	2.08849e+07	1.71135e+07	1.25269e+07	1.49603e+07	2.32485e+07	2.11411e+07	1.20589e+07	1.50763e+07	1.38958e+07	1.72371e+07	1.29273e+07	2.03907e+07	1.97976e+07	1.2652e+07	2.25121e+07	2.16058e+07	2.25039e+07	1.16508e+07
POS2668	Y	TG(18:2_12:2_22:6)+H	TG(52:10)+H	TG	(18:2_12:2_22:6)	(18:2)	(12:2)	(22:6)		C55 H87 O6	843.65	14.6108	0.0729104	2.7884	0.00307873	1.26301	692116	558016	693436	529240	469488	418608	57946.5	130818	191549	140688	92261.8	91744.6	190147	99059.1	580155	211960	49551.5	74442.5	86129.7	23678.5	61433.8	123986	143647	85763.6	151182	158538	154103	177179
POS2669	Y	TG(18:0e_14:0_20:1)+NH4	TG(52:1e)+NH4	TG	(18:0e_14:0_20:1)	(18:0e)	(14:0)	(20:1)		C55 H110 O5 N1	864.838	17.2613	0.0788845	2.0416	0.00519667	1.28221	764828	458961	630412	653825	523217	423133	197811	62149.7	116459	376446	138496	83644.7	285483	227449	448033	481340	114302	135389	85710.3	108544	59186.7	76646.6	121541	0.175765	266660	273781	247077	298925
POS2680	Y	TG(16:0_18:1_18:1)+NH4	TG(52:2)+NH4	TG	(16:0_18:1_18:1)	(16:0)	(18:1)	(18:1)		C55 H106 O6 N1	876.801	16.4974	0.175605	1.88192	0.00134858	1.24674	2.58561e+07	2.77544e+07	2.58643e+07	2.12219e+07	3.31191e+07	2.04617e+07	1.43294e+07	8.5546e+06	1.62195e+07	1.14057e+07	2.44196e+07	1.26118e+07	1.05743e+07	1.12319e+07	2.23039e+07	1.5945e+07	8.84806e+06	1.30756e+07	1.05764e+07	1.18412e+07	8.71609e+06	1.83005e+07	1.413e+07	1.09899e+07	1.87957e+07	1.81796e+07	1.89574e+07	1.26591e+07
POS2690	Y	TG(16:0_18:1_18:2)+NH4	TG(52:3)+NH4	TG	(16:0_18:1_18:2)	(16:0)	(18:1)	(18:2)		C55 H104 O6 N1	874.786	16.2754	0.0143641	2.10221	0.0163776	1.06603	4.20086e+07	3.8894e+07	4.40769e+07	3.76683e+07	8.5334e+07	3.26112e+07	2.32367e+07	1.13786e+07	1.52261e+07	1.62851e+07	4.02277e+07	1.76444e+07	2.12612e+07	1.84281e+07	3.55371e+07	2.66733e+07	1.29213e+07	1.86541e+07	1.78066e+07	1.4738e+07	1.03081e+07	1.44938e+07	1.57496e+07	1.39234e+07	2.89051e+07	2.86848e+07	2.79496e+07	2.84613e+07
POS2698	Y	TG(16:0_16:0_20:5)+NH4	TG(52:5)+NH4	TG	(16:0_16:0_20:5)	(16:0)	(16:0)	(20:5)		C55 H100 O6 N1	870.755	15.7162	0.276614	2.53218	0.00200658	1.33352	5.21405e+07	2.94252e+07	5.3261e+07	3.94219e+07	3.15171e+07	3.03109e+07	8.32146e+06	2.30608e+06	3.48122e+06	6.65401e+06	4.21673e+06	4.51921e+06	9.12389e+06	1.4383e+07	3.0324e+07	2.14182e+07	6.62217e+06	1.13593e+07	3.70745e+06	2.87686e+06	1.86988e+06	3.124e+06	4.01248e+06	1.71177e+06	1.7273e+07	1.70732e+07	1.73565e+07	8.86119e+06
POS2699	Y	TG(16:0_18:2_18:3)+H	TG(52:5)+H	TG	(16:0_18:2_18:3)	(16:0)	(18:2)	(18:3)		C55 H97 O6	853.728	16.397	0.123302	1.67885	0.00230074	1.18493	5.53029e+06	5.40284e+06	5.68844e+06	4.28991e+06	6.3438e+06	4.13367e+06	3.25976e+06	2.05161e+06	2.73029e+06	2.38093e+06	5.05432e+06	2.64825e+06	4.08391e+06	2.29111e+06	4.33832e+06	3.30834e+06	2.07045e+06	2.60456e+06	3.10944e+06	2.4949e+06	1.92486e+06	3.66839e+06	3.05854e+06	2.30272e+06	3.73489e+06	3.84232e+06	3.7311e+06	4.75433e+06
POS2701	Y	TG(16:0_16:1_20:5)+NH4	TG(52:6)+NH4	TG	(16:0_16:1_20:5)	(16:0)	(16:1)	(20:5)		C55 H98 O6 N1	868.739	15.678	0.0681492	2.8766	9.0385e-05	1.3955	4.05146e+07	3.64215e+07	3.83489e+07	3.85143e+07	2.43871e+07	2.93478e+07	6.22514e+06	1.51305e+06	2.20403e+06	4.74649e+06	3.81815e+06	3.03109e+06	1.15885e+07	1.07057e+07	2.21659e+07	1.5258e+07	4.81657e+06	7.61088e+06	3.77807e+06	2.39108e+06	1.71643e+06	2.86259e+06	4.05599e+06	1.10553e+06	1.2646e+07	1.29364e+07	1.14799e+07	1.3532e+07
POS2702	Y	TG(16:0_16:1_20:5)+H	TG(52:6)+H	TG	(16:0_16:1_20:5)	(16:0)	(16:1)	(20:5)		C55 H95 O6	851.712	16.1557	0.162999	1.59294	0.0228664	1.15301	4.70701e+06	3.28955e+06	4.50322e+06	4.14551e+06	2.35893e+06	2.7448e+06	1.42503e+06	838697	1.16952e+06	1.23101e+06	1.68445e+06	1.37767e+06	2.51142e+06	1.88687e+06	3.21962e+06	2.9957e+06	1.28545e+06	1.75427e+06	1.43994e+06	1.19195e+06	746582	1.20565e+06	1.61723e+06	883591	2.29857e+06	2.29638e+06	2.29535e+06	3.11194e+06
POS2704	Y	TG(16:1_16:1_20:5)+NH4	TG(52:7)+NH4	TG	(16:1_16:1_20:5)	(16:1)	(16:1)	(20:5)		C55 H96 O6 N1	866.723	15.2772	0.0788389	2.28755	0.00165269	1.3133	1.39277e+07	1.13571e+07	1.48042e+07	1.08094e+07	9.35934e+06	8.64101e+06	1.26632e+06	49453.1	170089	1.01937e+06	683193	636776	5.34023e+06	4.83529e+06	9.60491e+06	5.94828e+06	1.52934e+06	2.86092e+06	651962	601338	369531	474448	962003	201184	4.76332e+06	4.83662e+06	4.40167e+06	5.32748e+06
POS2707	Y	TG(14:0_18:3_20:5)+NH4	TG(52:8)+NH4	TG	(14:0_18:3_20:5)	(14:0)	(18:3)	(20:5)		C55 H94 O6 N1	864.708	14.8075	0.086404	2.17481	0.0011925	1.32668	4.25914e+06	3.67833e+06	4.8905e+06	3.87567e+06	3.58292e+06	3.1198e+06	161515	1.12681e+06	1.29425e+06	76764.9	22982.1	50388.9	1.67567e+06	1.70894e+06	3.29919e+06	2.43447e+06	502455	1.14174e+06	1.50783e+06	1.27458e+06	1.20289e+06	1.22586e+06	1.46054e+06	1.30042e+06	1.61432e+06	1.6753e+06	1.48752e+06	1.8312e+06
POS2710	Y	TG(18:4_14:0_20:5)+NH4	TG(52:9)+NH4	TG	(18:4_14:0_20:5)	(18:4)	(14:0)	(20:5)		C55 H92 O6 N1	862.692	14.2656	0.0377286	2.05034	0.0106717	1.16948	2.45084e+06	2.07072e+06	2.83001e+06	1.8879e+06	1.69141e+06	1.57885e+06	333744	982263	1.27003e+06	412994	1.22775e+06	2.29741e+06	1.00677e+06	776977	2.30925e+06	1.01316e+06	291800	703341	674320	408339	734320	1.68698e+06	1.53289e+06	270482	991736	998848	920012	988621
POS2712	Y	TG(16:0_17:0_20:1)+NH4	TG(53:1)+NH4	TG	(16:0_17:0_20:1)	(16:0)	(17:0)	(20:1)		C56 H110 O6 N1	892.833	16.7753	0.232711	1.65277	0.00450259	1.28719	5.09352e+06	2.9133e+06	4.69027e+06	4.37393e+06	4.09632e+06	4.04783e+06	4.30269e+06	2.15897e+06	2.49415e+06	3.31335e+06	3.23295e+06	2.75521e+06	1.62462e+06	2.382e+06	3.72974e+06	3.38686e+06	1.96665e+06	2.1664e+06	2.35317e+06	2.43945e+06	2.76385e+06	2.76905e+06	3.71153e+06	2.59983e+06	3.4711e+06	3.31205e+06	3.47801e+06	2.00178e+06
POS2713	Y	TG(53:10e)+Na	TG(53:10e)+Na	TG	(53:10e)	(53:10e)				C56 H90 O5 Na1	865.668	15.9506	0.0963201	1.87377	0.00614729	1.25064	1.20766e+06	955766	993997	1.05549e+06	665991	703189	263540	378145	72439.1	206281	127239	118805	503019	448082	760558	753883	245513	268020	142832	79213.2	42858.4	67039.5	167052	38885.7	410901	432448	412217	500776
POS2714	Y	TG(53:11e)+Na	TG(53:11e)+Na	TG	(53:11e)	(53:11e)				C56 H88 O5 Na1	863.652	15.5147	0.118578	2.17852	0.00198508	1.28655	691180	628356	684812	509926	454985	396720	145954	5.03344	5398.74	66356	48682.9	53450.3	269092	234879	452811	330204	75054.5	183039	49971.8	29901.3	7786	244602	306553	260680	250735	262263	202707	265464
POS2715	Y	TG(19:1_16:0_18:1)+NH4	TG(53:2)+NH4	TG	(19:1_16:0_18:1)	(19:1)	(16:0)	(18:1)		C56 H108 O6 N1	890.817	16.5383	0.247354	1.65877	0.00185554	1.31011	4.91919e+06	3.73162e+06	4.88372e+06	4.27946e+06	3.929e+06	3.78913e+06	2.71859e+06	1.77104e+06	2.42771e+06	2.56323e+06	2.69757e+06	2.7751e+06	2.03186e+06	2.09709e+06	3.99567e+06	3.04961e+06	1.76003e+06	2.45795e+06	1.69746e+06	2.37778e+06	1.72886e+06	2.68563e+06	2.73425e+06	2.33428e+06	3.39491e+06	3.20281e+06	3.42863e+06	1.88273e+06
POS2716	Y	TG(26:0_11:2_16:1)+NH4	TG(53:3)+NH4	TG	(26:0_11:2_16:1)	(26:0)	(11:2)	(16:1)		C56 H106 O6 N1	888.801	16.3143	0.291549	1.67506	0.0399164	1.06743	4.70992e+06	1.72617e+06	3.91297e+06	3.74528e+06	4.29264e+06	3.37395e+06	1.96946e+06	1.03243e+06	1.37646e+06	1.82429e+06	1.24952e+06	1.44457e+06	1.30848e+06	2.06211e+06	3.06527e+06	3.92647e+06	1.24822e+06	1.38059e+06	926301	1.14281e+06	1.22211e+06	1.32037e+06	1.62832e+06	1.09198e+06	2.56673e+06	2.56035e+06	2.56824e+06	1.25971e+06
POS2717	Y	TG(16:0_17:0_20:4)+NH4	TG(53:4)+NH4	TG	(16:0_17:0_20:4)	(16:0)	(17:0)	(20:4)		C56 H104 O6 N1	886.786	16.1412	0.0264415	1.74804	0.00391472	1.13243	6.29045e+06	7.732e+06	5.38256e+06	5.93764e+06	5.31587e+06	4.41009e+06	2.24264e+06	1.0887e+06	766928	2.72027e+06	1.35319e+06	1.39293e+06	1.84084e+06	4.94422e+06	3.84006e+06	3.94799e+06	2.02903e+06	3.45949e+06	1.10683e+06	1.30614e+06	454453	930939	1.35519e+06	418828	2.75115e+06	2.61306e+06	2.61021e+06	2.61042e+06
POS2719	Y	TG(16:0_17:0_20:5)+NH4	TG(53:5)+NH4	TG	(16:0_17:0_20:5)	(16:0)	(17:0)	(20:5)		C56 H102 O6 N1	884.77	15.9298	0.296879	1.8712	0.00218209	1.19001	1.79749e+07	2.23643e+07	1.75981e+07	1.61395e+07	1.71144e+07	1.6041e+07	5.52972e+06	2.36736e+06	3.68059e+06	7.32771e+06	3.40819e+06	3.21671e+06	1.04493e+07	7.7858e+06	1.69216e+07	1.09701e+07	3.94914e+06	7.23084e+06	2.06165e+06	2.21539e+06	1.90293e+06	3.80069e+06	2.79827e+06	1.34777e+06	9.54447e+06	7.50957e+06	1.02791e+07	4.93353e+06
POS2721	Y	TG(15:0_16:0_22:6)+NH4	TG(53:6)+NH4	TG	(15:0_16:0_22:6)	(15:0)	(16:0)	(22:6)		C56 H100 O6 N1	882.755	15.8292	0.127138	2.3869	0.000171273	1.38398	9.98814e+06	8.29902e+06	1.06005e+07	1.28717e+07	9.64131e+06	9.44447e+06	2.81787e+06	661013	1.01924e+06	1.73144e+06	1.40684e+06	1.46554e+06	4.12515e+06	4.35253e+06	7.15649e+06	5.53429e+06	1.83029e+06	2.49259e+06	1.21914e+06	1.01519e+06	605711	830113	1.37072e+06	322428	4.09326e+06	4.869e+06	4.03931e+06	5.2087e+06
POS2722	Y	TG(53:6e)+Na	TG(53:6e)+Na	TG	(53:6e)	(53:6e)				C56 H98 O5 Na1	873.731	16.912	0.125202	0.767111	0.00473973	1.32382	1.03302e+06	1.01141e+06	948270	885953	1.01987e+06	1.28035e+06	1.15608e+06	1.08442e+06	979878	961221	1.07254e+06	1.38012e+06	1.55683e+06	1.42146e+06	1.31181e+06	1.4463e+06	1.1211e+06	1.19725e+06	1.77235e+06	1.38642e+06	1.44368e+06	1.24961e+06	1.03078e+06	975707	1.09109e+06	1.15264e+06	1.09254e+06	1.40319e+06
POS2725	Y	TG(18:0_18:0_18:1)+NH4	TG(54:1)+NH4	TG	(18:0_18:0_18:1)	(18:0)	(18:0)	(18:1)		C57 H112 O6 N1	906.848	16.9122	0.235947	1.53358	0.00607101	1.26743	1.26927e+07	9.15475e+06	1.22998e+07	1.18696e+07	1.35873e+07	1.00471e+07	1.25824e+07	5.68991e+06	7.87278e+06	1.06971e+07	8.98632e+06	8.63186e+06	5.65538e+06	6.87589e+06	9.8534e+06	1.09498e+07	5.2647e+06	6.81845e+06	6.75153e+06	8.42037e+06	6.12109e+06	9.50513e+06	1.08754e+07	6.10569e+06	1.03246e+07	1.03214e+07	1.0364e+07	5.97374e+06
POS2727	Y	TG(14:0_20:5_20:5)+NH4	TG(54:10)+NH4	TG	(14:0_20:5_20:5)	(14:0)	(20:5)	(20:5)		C57 H94 O6 N1	888.708	14.5399	0.0448912	2.47312	0.000195346	1.3976	4.46441e+06	3.58563e+06	4.33348e+06	3.61166e+06	3.38285e+06	2.98854e+06	667797	148044	216105	489826	414175	366507	1.5177e+06	1.43449e+06	2.81089e+06	1.76378e+06	627117	889898	207353	105720	81840.3	119792	234503	590681	1.53689e+06	1.59287e+06	1.50031e+06	1.66233e+06
POS2728	Y	TG(18:4_16:1_20:5)+H	TG(54:10)+H	TG	(18:4_16:1_20:5)	(18:4)	(16:1)	(20:5)		C57 H91 O6	871.681	15.2611	0.117369	2.01801	0.00323955	1.24522	6.16893e+06	5.99579e+06	6.76301e+06	4.94066e+06	4.41074e+06	4.16918e+06	700598	31302.3	101813	695041	406506	347117	3.03059e+06	2.8424e+06	4.79186e+06	3.04889e+06	753848	1.61181e+06	496911	456355	316697	384835	765405	44959.2	2.41368e+06	2.5206e+06	2.27523e+06	2.96547e+06
POS2729	Y	TG(18:4_18:3_18:4)+H	TG(54:11)+H	TG	(18:4_18:3_18:4)	(18:4)	(18:3)	(18:4)		C57 H89 O6	869.665	14.8076	0.0853905	1.94416	0.00300174	1.27061	2.18567e+06	2.03373e+06	2.76459e+06	2.01509e+06	2.03229e+06	1.61224e+06	139186	1.1213e+06	1.26524e+06	62869.2	18172.8	42679	1.0968e+06	1.12189e+06	1.8031e+06	1.45639e+06	337376	687817	915982	1.25241e+06	1.19462e+06	1.20271e+06	1.44693e+06	1.29299e+06	954297	994492	955598	1.13658e+06
POS2730	Y	TG(18:4_18:4_18:4)+H	TG(54:12)+H	TG	(18:4_18:4_18:4)	(18:4)	(18:4)	(18:4)		C57 H87 O6	867.65	14.2632	0.0608321	2.26615	0.00599455	1.22727	1.59233e+06	1.20646e+06	1.8593e+06	1.20045e+06	1.01835e+06	1.00164e+06	62889.6	772459	953358	50079.5	911593	942345	643309	451990	1.28613e+06	587888	147153	360151	490913	19666.7	502943	628949	27838.9	25260.6	512559	501513	454801	523781
POS2732	Y	TG(18:0e_16:0_20:1)+NH4	TG(54:1e)+NH4	TG	(18:0e_16:0_20:1)	(18:0e)	(16:0)	(20:1)		C57 H114 O5 N1	892.869	17.4583	0.0881066	1.98856	0.00190082	1.31896	1.33279e+06	935224	1.02378e+06	1.16378e+06	929490	891972	529087	240326	243639	1.28603e+06	665412	392137	563355	428419	846735	781279	207078	329704	264401	292953	285476	259870	389193	83276.9	659840	673762	556852	673551
POS2741	Y	TG(18:0_18:1_18:1)+NH4	TG(54:2)+NH4	TG	(18:0_18:1_18:1)	(18:0)	(18:1)	(18:1)		C57 H110 O6 N1	904.833	17.272	0.0603931	26.1973	1.19226e-06	1.4689	1.10366e+07	8.51403e+06	1.15723e+07	9.80603e+06	1.524e+07	9.13727e+06	8.27151e+06	5.80288e+06	5.68624e+06	7.09969e+06	6.23468e+06	7.36176e+06	264125	360165	1.53982e+06	131827	24778.4	172156	279719	1.96835e+06	712518	101722	90286.6	120709	7.58624e+06	7.71215e+06	6.90563e+06	7.97442e+06
POS2745	Y	TG(14:1e_17:1_23:0)+NH4	TG(54:2e)+NH4	TG	(14:1e_17:1_23:0)	(14:1e)	(17:1)	(23:0)		C57 H112 O5 N1	890.854	17.2543	0.0399034	2.07231	0.000285438	1.3874	2.13536e+06	1.93447e+06	2.21596e+06	2.2089e+06	1.85356e+06	1.85072e+06	820495	348483	580000	1.45767e+06	712916	674230	906086	808436	1.53908e+06	1.49101e+06	449631	692404	464052	426492	295755	427923	536102	167545	1.1768e+06	1.20636e+06	1.09739e+06	1.15161e+06
POS2750	Y	TG(14:1e_17:1_23:1)+NH4	TG(54:3e)+NH4	TG	(14:1e_17:1_23:1)	(14:1e)	(17:1)	(23:1)		C57 H110 O5 N1	888.838	17.187	0.0797711	3.19839	3.39946e-05	1.44559	1.12855e+06	814532	937371	963267	867541	713330	290107	86559.7	168788	359659	170508	171685	277452	233519	425509	512379	75907	171272	129569	115769	95466.6	137202	139229	47903.2	350836	350256	350541	408792
POS2752	Y	TG(18:1_18:1_18:2)+NH4	TG(54:4)+NH4	TG	(18:1_18:1_18:2)	(18:1)	(18:1)	(18:2)		C57 H106 O6 N1	900.801	16.1448	0.264658	2.37531	0.00520717	1.21045	4.99777e+07	3.8541e+07	7.39385e+07	5.00865e+07	8.24018e+07	3.47213e+07	2.10076e+07	8.00876e+06	3.32958e+07	1.99961e+07	2.91048e+07	1.54655e+07	1.8099e+07	1.95246e+07	3.95587e+07	3.28475e+07	1.3168e+07	1.55912e+07	1.01232e+07	1.25398e+07	8.31688e+06	1.95826e+07	1.31643e+07	7.91685e+06	3.05496e+07	2.89659e+07	3.0774e+07	1.61092e+07
POS2754	Y	TG(18:1_18:2_18:2)+NH4	TG(54:5)+NH4	TG	(18:1_18:2_18:2)	(18:1)	(18:2)	(18:2)		C57 H104 O6 N1	898.786	15.8734	0.203814	2.34953	0.000787107	1.34374	1.35587e+08	9.0219e+07	1.36415e+08	1.06734e+08	1.72294e+08	1.05341e+08	5.1947e+07	1.55941e+07	4.35939e+07	4.33183e+07	4.38676e+07	3.20423e+07	3.66885e+07	5.11107e+07	8.08758e+07	7.84363e+07	2.88772e+07	4.17722e+07	2.34624e+07	2.38429e+07	1.60394e+07	2.91861e+07	3.094e+07	1.20573e+07	6.8625e+07	6.63179e+07	6.90193e+07	4.29394e+07
POS2757	Y	TG(18:0_16:0_20:5)+NH4	TG(54:5)+NH4	TG	(18:0_16:0_20:5)	(18:0)	(16:0)	(20:5)		C57 H104 O6 N1	898.786	16.3912	0.0700306	2.30669	0.00484456	1.19237	3.75811e+07	3.14021e+07	3.61079e+07	3.06409e+07	5.58197e+07	2.51024e+07	2.57588e+07	9.25268e+06	2.49646e+07	2.1606e+07	2.69532e+07	1.43554e+07	1.54737e+07	1.25868e+07	3.23128e+07	1.70899e+07	6.61852e+06	9.8425e+06	1.14118e+07	9.41715e+06	6.7625e+06	1.01624e+07	1.49203e+07	4.45879e+06	1.93838e+07	1.92417e+07	1.74205e+07	2.06877e+07
POS2759	Y	TG(18:2_18:2_18:2)+NH4	TG(54:6)+NH4	TG	(18:2_18:2_18:2)	(18:2)	(18:2)	(18:2)		C57 H102 O6 N1	896.77	15.7352	0.103721	2.27821	0.000508513	1.38189	8.66459e+07	5.54127e+07	8.27648e+07	7.67269e+07	7.75359e+07	5.50086e+07	2.4909e+07	2.26267e+06	1.64836e+07	1.61793e+07	1.48694e+07	1.44706e+07	2.74753e+07	2.84299e+07	5.37057e+07	4.32646e+07	1.53802e+07	2.22864e+07	1.07152e+07	9.19839e+06	7.56594e+06	1.31379e+07	1.66085e+07	4.95101e+06	3.77274e+07	3.79095e+07	3.45605e+07	3.01364e+07
POS2762	Y	TG(16:0e_16:0_22:6)+Na	TG(54:6e)+Na	TG	(16:0e_16:0_22:6)	(16:0e)	(16:0)	(22:6)		C57 H100 O5 Na1	887.746	16.7153	0.0925717	4.15695	0.000956622	1.3468	2.15793e+06	943168	1.89872e+06	1.5553e+06	697780	1.39743e+06	1.05499e+06	130784	294796	497180	559587	415695	401200	229153	526387	559926	164963	199304	149128	210055	142960	127755	194761	41475.3	419766	419406	421755	501876
POS2763	Y	TG(18:3_18:2_18:2)+NH4	TG(54:7)+NH4	TG	(18:3_18:2_18:2)	(18:3)	(18:2)	(18:2)		C57 H100 O6 N1	894.755	15.3209	0.271765	2.27156	0.00274089	1.30345	2.31536e+07	1.58888e+07	2.04399e+07	1.79964e+07	1.48589e+07	1.29221e+07	2.22619e+06	612345	791623	2.75577e+06	1.16269e+06	1.28144e+06	5.54992e+06	6.31599e+06	1.63563e+07	9.57903e+06	2.57519e+06	5.96174e+06	837366	733641	628548	673532	1.30324e+06	425433	7.87739e+06	7.68936e+06	7.9788e+06	4.09968e+06
POS2764	Y	TG(16:1_18:1_20:5)+Na	TG(54:7)+Na	TG	(16:1_18:1_20:5)	(16:1)	(18:1)	(20:5)		C57 H96 O6 Na1	899.71	15.7397	0.125591	2.28826	0.00172714	1.29646	1.72724e+07	1.50861e+07	1.79536e+07	1.21534e+07	1.02425e+07	1.00057e+07	3.78903e+06	907042	1.45248e+06	2.68585e+06	2.31771e+06	2.09081e+06	6.16495e+06	5.15039e+06	1.09365e+07	6.89383e+06	2.61453e+06	4.38676e+06	1.94148e+06	1.38851e+06	1.5139e+06	2.67496e+06	3.76741e+06	959008	6.30623e+06	6.41306e+06	5.854e+06	7.77294e+06
POS2765	Y	TG(16:0_18:3_20:4)+H	TG(54:7)+H	TG	(16:0_18:3_20:4)	(16:0)	(18:3)	(20:4)		C57 H97 O6	877.728	16.3133	0.0967785	1.82153	0.00344024	1.19608	3.55935e+06	3.63501e+06	3.60658e+06	4.12159e+06	2.83068e+06	2.39047e+06	2.77506e+06	946307	1.34525e+06	1.89455e+06	1.64448e+06	1.5126e+06	2.42862e+06	1.63138e+06	2.65755e+06	2.30167e+06	746170	1.29327e+06	1.64371e+06	1.01871e+06	952608	1.37141e+06	1.65521e+06	595707	2.12171e+06	2.44273e+06	2.24244e+06	2.6417e+06
POS2766	Y	TG(20:2e_14:0_20:5)+Na	TG(54:7e)+Na	TG	(20:2e_14:0_20:5)	(20:2e)	(14:0)	(20:5)		C57 H98 O5 Na1	885.731	16.525	0.100513	2.21633	0.00325631	1.27299	1.92667e+06	1.45537e+06	1.93731e+06	1.18249e+06	1.20902e+06	1.1186e+06	383175	91949.6	130223	395165	325094	170358	889948	487734	1.01634e+06	998418	163341	428038	161596	93064.7	35588	101137	63994.3	44012.9	597373	618461	555919	703617
POS2767	Y	TG(16:1_16:1_22:6)+NH4	TG(54:8)+NH4	TG	(16:1_16:1_22:6)	(16:1)	(16:1)	(22:6)		C57 H98 O6 N1	892.739	14.8144	0.379356	2.34891	0.00341678	1.28724	7.62383e+06	3.58393e+06	7.81426e+06	6.3574e+06	5.72787e+06	5.6116e+06	670843	36132.4	108233	569728	52847.5	207113	1.10986e+06	2.83216e+06	5.26441e+06	3.5692e+06	977962	1.87873e+06	22491.4	22235.8	16719.3	33547.2	122581	2.42512e+06	2.34829e+06	2.0304e+06	2.47195e+06	867606
POS2769	Y	TG(16:0_18:3_20:5)+NH4	TG(54:8)+NH4	TG	(16:0_18:3_20:5)	(16:0)	(18:3)	(20:5)		C57 H98 O6 N1	892.739	15.3116	0.0921095	1.86237	0.015045	1.18847	1.96633e+07	1.04291e+07	1.0393e+07	1.34203e+07	1.3474e+07	7.85615e+06	2.61504e+06	600949	688873	1.90778e+06	1.68711e+06	1.27577e+06	8.39795e+06	6.59394e+06	1.00426e+07	7.75906e+06	2.69409e+06	4.9103e+06	1.22998e+06	452231	516433	562394	1.63994e+06	283672	6.99849e+06	6.80637e+06	5.96626e+06	7.46792e+06
POS2771	Y	TG(54:9)+NH4	TG(54:9)+NH4	TG	(54:9)	(54:9)				C57 H96 O6 N1	890.723	14.2664	0.372336	2.13036	0.00598393	1.25501	2.75399e+06	1.39675e+06	2.77081e+06	2.32548e+06	2.20282e+06	1.86096e+06	151810	36186	0.097308	148885	1.32232e+06	83226.7	520679	1.23345e+06	2.10891e+06	1.29488e+06	415166	675068	1.36972e+06	1.03093e+06	1.1305e+06	1.41408e+06	1.5415e+06	1.27633e+06	1.06327e+06	987324	1.06451e+06	389863
POS2773	Y	TG(18:4_16:0_20:5)+NH4	TG(54:9)+NH4	TG	(18:4_16:0_20:5)	(18:4)	(16:0)	(20:5)		C57 H96 O6 N1	890.723	15.0469	0.0445683	1.90026	0.00541012	1.23754	1.23696e+07	1.03769e+07	1.11018e+07	1.05056e+07	9.39108e+06	7.46816e+06	1.7514e+06	304370	555204	1.0965e+06	833487	660967	5.45161e+06	4.7504e+06	1.01345e+07	6.81009e+06	1.79402e+06	3.27245e+06	445075	316640	97119.5	326013	525364	2.09913e+06	4.62998e+06	4.60135e+06	4.48955e+06	4.97217e+06
POS2774	Y	TG(14:0_18:3_22:6)+H	TG(54:9)+H	TG	(14:0_18:3_22:6)	(14:0)	(18:3)	(22:6)		C57 H93 O6	873.697	15.5283	0.0904833	2.16528	0.00117363	1.32485	2.19663e+07	1.84761e+07	2.09764e+07	1.67349e+07	1.4465e+07	1.32546e+07	4.26122e+06	1.00597e+06	1.65277e+06	3.18215e+06	2.59584e+06	2.12782e+06	8.47388e+06	7.09393e+06	1.44211e+07	1.00124e+07	3.32914e+06	5.5655e+06	2.77166e+06	1.61908e+06	1.23934e+06	2.01974e+06	2.87549e+06	767950	8.0894e+06	8.36098e+06	7.83158e+06	9.56289e+06
POS2775	Y	TG(16:0_16:1_23:0)+NH4	TG(55:1)+NH4	TG	(16:0_16:1_23:0)	(16:0)	(16:1)	(23:0)		C58 H114 O6 N1	920.864	17.0262	0.222059	1.62443	0.00301524	1.34045	3.11314e+06	1.86033e+06	2.66859e+06	2.68217e+06	2.47245e+06	2.44235e+06	2.08044e+06	1.18508e+06	1.49661e+06	2.39779e+06	1.77745e+06	1.67594e+06	1.23367e+06	1.51362e+06	2.12268e+06	2.13346e+06	1.0887e+06	1.28905e+06	1.28611e+06	1.50441e+06	1.21584e+06	1.55017e+06	2.48069e+06	975203	1.97646e+06	1.87078e+06	1.98584e+06	1.17345e+06
POS2776	Y	TG(15:0_20:5_20:5)+NH4	TG(55:10)+NH4	TG	(15:0_20:5_20:5)	(15:0)	(20:5)	(20:5)		C58 H96 O6 N1	902.723	14.9409	0.112253	3.28505	8.72424e-05	1.42113	509180	400369	460643	383308	333943	320681	159245	77874.2	121895	143422	141099	88751.2	104881	125370	246370	172755	20739.3	62940.1	178554	21731.9	19778.4	19659.2	224550	192732	164331	128671	164594	160604
POS2777	Y	TG(16:0_17:0_22:2)+NH4	TG(55:2)+NH4	TG	(16:0_17:0_22:2)	(16:0)	(17:0)	(22:2)		C58 H112 O6 N1	918.848	16.7922	0.277547	1.74781	0.00430471	1.25793	4.38683e+06	2.30764e+06	4.25181e+06	4.66793e+06	3.68935e+06	3.43199e+06	2.88993e+06	1.35301e+06	1.8241e+06	2.70568e+06	1.76641e+06	2.12347e+06	1.68508e+06	2.04013e+06	3.06336e+06	2.90519e+06	1.48921e+06	1.82505e+06	1.52373e+06	1.79453e+06	1.45925e+06	2.03571e+06	2.36978e+06	1.3555e+06	2.87472e+06	2.80059e+06	2.8746e+06	1.4623e+06
POS2778	Y	TG(55:3)+Na	TG(55:3)+Na	TG	(55:3)	(55:3)				C58 H106 O6 Na1	921.788	13.957	0.010941	1.47495	0.00485536	1.1031	5.14083e+06	3.94509e+06	3.94479e+06	4.1746e+06	3.46166e+06	2.68522e+06	1.89336e+06	1.80073e+06	2.85419e+06	2.66141e+06	3.99779e+06	4.54104e+06	2.67646e+06	2.30033e+06	2.4901e+06	3.09338e+06	2.69305e+06	2.5792e+06	1.76214e+06	1.78732e+06	1.57719e+06	1.60535e+06	2.11357e+06	2.53655e+06	3.37165e+06	3.37287e+06	3.30979e+06	3.30815e+06
POS2779	Y	TG(25:0_14:3_16:0)+NH4	TG(55:3)+NH4	TG	(25:0_14:3_16:0)	(25:0)	(14:3)	(16:0)		C58 H110 O6 N1	916.833	16.5544	0.338774	2.3169	0.000302977	1.3832	3.80798e+06	2.59496e+06	3.84513e+06	4.15672e+06	3.51033e+06	2.73331e+06	1.9009e+06	1.01927e+06	1.1607e+06	1.8425e+06	1.37526e+06	1.27382e+06	825817	1.41167e+06	2.29949e+06	2.1628e+06	932556	1.27975e+06	761736	1.04041e+06	703667	1.19225e+06	1.658e+06	799441	2.2731e+06	2.08748e+06	2.29411e+06	944492
POS2780	Y	TG(11:0_22:2_22:2)+NH4	TG(55:4)+NH4	TG	(11:0_22:2_22:2)	(11:0)	(22:2)	(22:2)		C58 H108 O6 N1	914.817	16.4733	0.250219	2.2649	0.0145519	1.14482	5.29963e+06	4.5734e+06	4.95725e+06	3.5882e+06	8.89682e+06	7.81991e+06	1.80805e+06	1.14265e+06	2.12269e+06	7.24511e+06	1.6443e+06	1.95187e+06	2.04262e+06	1.24714e+06	4.60886e+06	5.00686e+06	779403	1.82802e+06	1.53655e+06	1.63699e+06	670528	1.61447e+06	1.68158e+06	753103	4.34103e+06	2.71986e+06	3.23234e+06	2.56189e+06
POS2781	Y	TG(18:0_17:0_20:5)+NH4	TG(55:5)+NH4	TG	(18:0_17:0_20:5)	(18:0)	(17:0)	(20:5)		C58 H106 O6 N1	912.801	16.2307	0.24685	2.14524	0.00103387	1.35306	2.5091e+07	1.69709e+07	2.24004e+07	2.32127e+07	1.55e+07	1.74465e+07	1.22289e+07	3.79908e+06	5.97263e+06	1.13134e+07	6.84036e+06	6.89199e+06	6.62484e+06	8.30274e+06	1.57022e+07	1.31815e+07	4.68727e+06	7.72895e+06	4.60519e+06	5.50776e+06	3.07559e+06	5.3069e+06	7.02304e+06	2.79115e+06	1.17534e+07	1.13963e+07	1.17679e+07	6.53453e+06
POS2786	Y	TG(18:2_17:1_20:4)+Na	TG(55:7)+Na	TG	(18:2_17:1_20:4)	(18:2)	(17:1)	(20:4)		C58 H98 O6 Na1	913.726	15.897	0.0797346	2.32222	0.000380357	1.34389	2.86536e+06	2.69905e+06	2.677e+06	2.62026e+06	2.01755e+06	1.79966e+06	1.0517e+06	247224	339134	609974	566495	487657	1.14444e+06	967078	1.79413e+06	1.31846e+06	385984	710959	374154	164683	135438	291839	493747	22801.9	1.09086e+06	1.13499e+06	1.09233e+06	1.28495e+06
POS2787	Y	TG(22:1_11:1_22:6)+NH4	TG(55:8)+NH4	TG	(22:1_11:1_22:6)	(22:1)	(11:1)	(22:6)		C58 H100 O6 N1	906.755	15.108	0.356975	2.30615	0.00707123	1.22872	1.86282e+06	947029	1.66906e+06	1.79518e+06	1.36366e+06	1.20792e+06	242918	645222	21792.4	142393	116730	733357	371907	525232	1.47119e+06	939308	130041	398011	1.24878e+06	41068.9	786437	954835	18546.9	1.03884e+06	638910	656415	662325	257648
POS2788	Y	TG(15:0_18:3_22:6)+H	TG(55:9)+H	TG	(15:0_18:3_22:6)	(15:0)	(18:3)	(22:6)		C58 H95 O6	887.712	16.002	0.0416791	2.59503	0.000568218	1.37076	2.07558e+06	1.52193e+06	2.29715e+06	1.5025e+06	1.28918e+06	1.40221e+06	455136	83628.7	241648	500880	276490	349335	742190	666244	974843	936933	204111	363320	216185	161572	102206	211319	281780	55664.2	941049	940016	943913	1.02176e+06
POS2790	Y	TG(18:0_18:1_20:0)+NH4	TG(56:1)+NH4	TG	(18:0_18:1_20:0)	(18:0)	(18:1)	(20:0)		C59 H116 O6 N1	934.88	17.1423	0.214095	1.63455	0.00537387	1.25332	5.28688e+06	3.34626e+06	4.88491e+06	5.67046e+06	5.34292e+06	4.26399e+06	5.23615e+06	2.3197e+06	3.02767e+06	5.04438e+06	3.25282e+06	3.37969e+06	2.02181e+06	2.84091e+06	4.11394e+06	4.12981e+06	2.11944e+06	2.39076e+06	2.40835e+06	3.07664e+06	2.56355e+06	3.44028e+06	4.49351e+06	1.9755e+06	3.93521e+06	3.73517e+06	3.94503e+06	2.38556e+06
POS2791	Y	TG(18:4_16:1_22:5)+NH4	TG(56:10)+NH4	TG	(18:4_16:1_22:5)	(18:4)	(16:1)	(22:5)		C59 H98 O6 N1	916.739	14.5106	0.287298	2.25746	0.00253429	1.29983	5.21121e+06	3.36589e+06	5.40038e+06	4.33112e+06	4.10657e+06	3.70222e+06	945378	217569	339563	664250	521831	504933	1.25755e+06	1.69649e+06	4.19056e+06	2.38379e+06	649684	1.39132e+06	228878	177060	115029	245836	296293	51162.7	2.00228e+06	1.99755e+06	2.01765e+06	998180
POS2793	Y	TG(16:0_20:5_20:5)+NH4	TG(56:10)+NH4	TG	(16:0_20:5_20:5)	(16:0)	(20:5)	(20:5)		C59 H98 O6 N1	916.739	15.1247	0.041971	1.94098	0.0026472	1.27674	5.69521e+06	4.67944e+06	5.23183e+06	4.86974e+06	4.26011e+06	3.42578e+06	1.27365e+06	193273	513712	972075	703267	757043	2.56963e+06	2.06183e+06	4.43112e+06	2.71737e+06	1.02591e+06	1.7034e+06	1.35325e+06	197282	650975	362084	530788	404227	2.33638e+06	2.27167e+06	2.14212e+06	2.35201e+06
POS2796	Y	TG(14:0_20:5_22:6)+NH4	TG(56:11)+NH4	TG	(14:0_20:5_22:6)	(14:0)	(20:5)	(22:6)		C59 H96 O6 N1	914.723	14.7562	0.0396507	2.35878	0.000144881	1.40215	6.28363e+06	5.45533e+06	6.22661e+06	5.04881e+06	4.84616e+06	4.73731e+06	1.2065e+06	327311	603019	947373	633993	660947	2.16459e+06	2.30885e+06	4.04146e+06	2.90054e+06	884877	1.51947e+06	428606	261203	155860	343791	738811	1.07754e+06	2.46304e+06	2.4123e+06	2.33581e+06	2.56694e+06
POS2798	Y	TG(18:4_18:3_20:5)+H	TG(56:12)+H	TG	(18:4_18:3_20:5)	(18:4)	(18:3)	(20:5)		C59 H91 O6	895.681	14.8332	0.134843	1.77394	0.0251908	1.02077	609410	1.03352e+06	1.27476e+06	870672	870958	820891	31216	347937	4277.66	18195.8	456836	1.77373	543676	486133	977617	657847	112582	311438	20011.9	549082	433850	7093.68	54327.2	412392	382899	423379	335989	461985
POS2799	Y	TG(18:4_18:4_20:5)+H	TG(56:13)+H	TG	(18:4_18:4_20:5)	(18:4)	(18:4)	(20:5)		C59 H89 O6	893.665	14.4316	0.0406105	2.02151	0.00351857	1.23435	1.00537e+06	925877	1.11313e+06	779746	709536	664514	89085.9	32109	662964	23531.3	510249	647751	478649	342024	828489	422851	183232	316184	344696	656475	312111	23111.9	17851.6	19399.4	362686	352305	353262	384046
POS2801	Y	TG(18:0e_18:0_20:1)+NH4	TG(56:1e)+NH4	TG	(18:0e_18:0_20:1)	(18:0e)	(18:0)	(20:1)		C59 H118 O5 N1	920.9	17.4605	0.133022	1.75465	0.00559734	1.25976	3.516e+06	2.27963e+06	2.80543e+06	3.34937e+06	2.42419e+06	2.23409e+06	1.89298e+06	952338	1.24402e+06	3.73174e+06	1.96406e+06	1.41917e+06	1.25812e+06	1.3392e+06	2.41433e+06	2.23591e+06	815831	1.40214e+06	994712	1.2172e+06	1.02829e+06	1.11299e+06	1.61624e+06	456372	1.86649e+06	1.86642e+06	1.87393e+06	1.40278e+06
POS2802	Y	TG(18:0_16:0_22:2)+NH4	TG(56:2)+NH4	TG	(18:0_16:0_22:2)	(18:0)	(16:0)	(22:2)		C59 H114 O6 N1	932.864	16.917	0.263643	2.01597	0.00184486	1.28469	1.97249e+07	1.36678e+07	1.99839e+07	1.72572e+07	2.54874e+07	1.38044e+07	1.52721e+07	6.08169e+06	8.98223e+06	1.26128e+07	1.12104e+07	1.03327e+07	6.47623e+06	8.35695e+06	1.35269e+07	1.19201e+07	5.84111e+06	8.40597e+06	6.90197e+06	7.74278e+06	6.04907e+06	1.01434e+07	1.13587e+07	5.5941e+06	1.35676e+07	1.30875e+07	1.35918e+07	7.18093e+06
POS2804	Y	TG(18:0e_16:0_22:2)+NH4	TG(56:2e)+NH4	TG	(18:0e_16:0_22:2)	(18:0e)	(16:0)	(22:2)		C59 H116 O5 N1	918.885	17.4324	0.0122623	2.15469	0.000523746	1.37716	4.41415e+06	3.2305e+06	3.92692e+06	3.82989e+06	3.02229e+06	2.87295e+06	2.69901e+06	1.17506e+06	1.74935e+06	4.7556e+06	2.59309e+06	1.89695e+06	1.63179e+06	1.29763e+06	2.64447e+06	2.32023e+06	789268	1.20046e+06	1.56272e+06	1.42867e+06	1.38915e+06	1.45312e+06	1.86032e+06	516309	2.20691e+06	2.20761e+06	2.16153e+06	2.16024e+06
POS2808	Y	TG(18:0e_16:1_22:2)+NH4	TG(56:3e)+NH4	TG	(18:0e_16:1_22:2)	(18:0e)	(16:1)	(22:2)		C59 H114 O5 N1	916.869	17.2011	0.0409401	2.31325	0.000264081	1.41025	2.64948e+06	1.71876e+06	2.80596e+06	2.55589e+06	1.96882e+06	2.013e+06	1.03272e+06	428804	784594	1.22734e+06	832927	1.53971e+06	868517	1.04242e+06	1.41515e+06	1.40656e+06	495143	699760	532841	539185	368999	494079	693273	195921	1.24822e+06	1.21591e+06	1.23447e+06	1.13748e+06
POS2811	Y	TG(20:0e_12:2_24:2)+H	TG(56:4e)+H	TG	(20:0e_12:2_24:2)	(20:0e)	(12:2)	(24:2)		C59 H109 O5	897.827	17.462	0.176275	1.80406	0.00391467	1.19334	601207	616097	552328	644861	430726	400239	334572	158288	227188	704003	325031	149273	375258	225723	423129	424914	176614	173331	189693	152197	206032	177461	194907	64934.6	316403	348488	318801	450926
POS2813	Y	TG(18:0_18:0_20:5)+NH4	TG(56:5)+NH4	TG	(18:0_18:0_20:5)	(18:0)	(18:0)	(20:5)		C59 H108 O6 N1	926.817	16.6035	0.0280578	2.10408	0.000303588	1.40221	9.30315e+06	6.45366e+06	7.91795e+06	6.3558e+06	6.36884e+06	5.446e+06	7.9048e+06	3.22667e+06	4.81342e+06	8.07452e+06	6.871e+06	5.84306e+06	3.00382e+06	3.12303e+06	4.64231e+06	4.06203e+06	2.0576e+06	2.99899e+06	3.68251e+06	3.84542e+06	2.34274e+06	2.88281e+06	4.63834e+06	1.54665e+06	5.01154e+06	4.77302e+06	4.69516e+06	4.86049e+06
POS2815	Y	TG(18:0_16:0_22:6)+NH4	TG(56:6)+NH4	TG	(18:0_16:0_22:6)	(18:0)	(16:0)	(22:6)		C59 H106 O6 N1	924.801	16.3872	0.0719352	2.44794	0.00010416	1.41371	4.84187e+07	3.80419e+07	4.69707e+07	3.99177e+07	3.75639e+07	3.34211e+07	3.1175e+07	9.46881e+06	1.23165e+07	2.35637e+07	1.86631e+07	1.5599e+07	1.82701e+07	1.32003e+07	2.86571e+07	2.06852e+07	7.36359e+06	1.16357e+07	1.11933e+07	9.97805e+06	7.48967e+06	1.00824e+07	1.64179e+07	4.48899e+06	2.05136e+07	2.23893e+07	1.98088e+07	2.30902e+07
POS2817	Y	TG(20:4e_17:1_19:1)+NH4	TG(56:6e)+NH4	TG	(20:4e_17:1_19:1)	(20:4e)	(17:1)	(19:1)		C59 H108 O5 N1	910.822	16.6189	0.197431	3.6183	0.00689485	1.10619	3.66401e+06	4.1937e+06	3.25136e+06	8.33628e+06	1.88186e+06	6.9069e+06	4.23715e+06	574462	2.96985e+06	2.0598e+06	659717	869514	1.61249e+06	1.31215e+06	1.56422e+06	1.68342e+06	681641	949211	287581	475264	358421	259661	1.78176e+06	162685	1.69304e+06	1.73743e+06	1.10354e+06	1.73202e+06
POS282	Y	DG(26:4e)+H	DG(26:4e)+H	DG	(26:4e)	(26:4e)				C29 H51 O4	463.378	5.34649	0.309515	1.75021	0.00387141	1.26814	2.51782e+06	1.852e+06	1.90395e+06	1.50471e+06	1.34043e+06	1.72074e+06	1.07732e+06	989480	1.26687e+06	1.40865e+06	836520	1.7299e+06	647623	1.27763e+06	1.03311e+06	1.45672e+06	774346	1.00391e+06	796133	1.93714e+06	455860	756261	760716	300825	1.01695e+06	1.1997e+06	892292	1.74356e+06
POS2820	Y	TG(20:2e_16:0_20:5)+Na	TG(56:7e)+Na	TG	(20:2e_16:0_20:5)	(20:2e)	(16:0)	(20:5)		C59 H102 O5 Na1	913.762	16.7989	0.0264147	2.3825	0.00202324	1.30766	3.68789e+06	2.31875e+06	3.09662e+06	3.69009e+06	2.33529e+06	2.38405e+06	2.16691e+06	490355	1.08316e+06	1.801e+06	1.54514e+06	955126	1.18547e+06	722142	2.21531e+06	2.07131e+06	442382	713930	515257	341851	364164	475959	363250	141568	1.49554e+06	1.55362e+06	1.51543e+06	1.58694e+06
POS2822	Y	TG(16:0_18:2_22:6)+NH4	TG(56:8)+NH4	TG	(16:0_18:2_22:6)	(16:0)	(18:2)	(22:6)		C59 H102 O6 N1	920.77	15.8869	0.0475781	2.12543	0.0012846	1.31115	1.91059e+07	1.6108e+07	1.73894e+07	1.61195e+07	1.07916e+07	1.34155e+07	6.54959e+06	1.98321e+06	2.96023e+06	5.50879e+06	4.69988e+06	4.37412e+06	7.86635e+06	6.47889e+06	1.29288e+07	8.55844e+06	2.83803e+06	5.05244e+06	2.35994e+06	1.91447e+06	1.26049e+06	1.96834e+06	3.75872e+06	735968	8.57682e+06	8.44147e+06	7.83087e+06	8.74965e+06
POS2827	Y	TG(16:0_20:4_20:5)+NH4	TG(56:9)+NH4	TG	(16:0_20:4_20:5)	(16:0)	(20:4)	(20:5)		C59 H100 O6 N1	918.755	15.6135	0.139997	2.28439	0.000790492	1.36619	1.86551e+07	1.40947e+07	1.72043e+07	1.45747e+07	1.29812e+07	1.26639e+07	1.03836e+07	3.20562e+06	4.67682e+06	7.45787e+06	7.28357e+06	5.73974e+06	5.17645e+06	5.91419e+06	1.18996e+07	9.93088e+06	2.09921e+06	4.45361e+06	1.92257e+06	1.65418e+06	1.01046e+06	1.93387e+06	3.17838e+06	659063	7.60476e+06	9.22756e+06	6.80424e+06	8.94472e+06
POS2828	Y	TG(18:4_18:1_20:4)+H	TG(56:9)+H	TG	(18:4_18:1_20:4)	(18:4)	(18:1)	(20:4)		C59 H97 O6	901.728	16.0626	0.0777685	2.06803	0.00425158	1.26048	3.0796e+07	2.53085e+07	2.77653e+07	2.08413e+07	1.30383e+07	2.16221e+07	9.6597e+06	1.9849e+06	3.34828e+06	5.80622e+06	7.35917e+06	4.0567e+06	9.59526e+06	1.39252e+07	1.89237e+07	1.21192e+07	4.37204e+06	8.45811e+06	3.7769e+06	2.63981e+06	2.44972e+06	3.04261e+06	5.26806e+06	2.27497e+06	1.05317e+07	1.05444e+07	1.23616e+07	1.09813e+07
POS2829	Y	TG(18:3e_16:0_22:6)+H	TG(56:9e)+H	TG	(18:3e_16:0_22:6)	(18:3e)	(16:0)	(22:6)		C59 H99 O5	887.749	16.7085	0.156276	3.87528	0.00476339	1.2824	2.15031e+06	1.01534e+06	1.93515e+06	1.70801e+06	669482	651787	954098	136405	324443	538953	608195	466029	413205	221041	578673	507892	153390	223734	186144	233810	97827.8	141804	207316	46350.7	382037	410357	381119	520744
POS283	Y	DG(6:0_20:5)+NH4	DG(26:5)+NH4	DG	(6:0_20:5)	(6:0)	(20:5)			C29 H50 O5 N1	492.368	2.2034	0.188729	1.56212	0.0203304	1.02168	1.45932e+07	6.47183e+06	1.27914e+07	1.2249e+07	9.16158e+06	7.73491e+06	1.74085e+07	1.88238e+07	9.56634e+06	9.27748e+06	1.64711e+07	1.27784e+07	4.8777e+06	6.15748e+06	7.04097e+06	7.41003e+06	7.90167e+06	6.94309e+06	6.2541e+06	6.61109e+06	6.86929e+06	6.27741e+06	1.02343e+07	7.54284e+06	1.08909e+07	1.02682e+07	1.10031e+07	7.075e+06
POS2831	Y	TG(57:10)+NH4	TG(57:10)+NH4	TG	(57:10)	(57:10)				C60 H100 O6 N1	930.755	14.8254	0.331645	2.54166	0.00299352	1.26546	994442	773791	1.28022e+06	1.00345e+06	871609	815940	159723	30932.2	78677.9	102555	43284.8	68986.4	137157	341561	946437	488711	77094.5	267186	19857.4	20468.7	364449	534807	20064.1	522226	402920	393643	407030	173173
POS2832	Y	TG(17:0_20:5_20:5)+NH4	TG(57:10)+NH4	TG	(17:0_20:5_20:5)	(17:0)	(20:5)	(20:5)		C60 H100 O6 N1	930.755	15.4197	0.0167124	2.1918	0.00154073	1.29249	5.19388e+06	4.18288e+06	3.95084e+06	4.37222e+06	5.38916e+06	3.74074e+06	1.36603e+06	559047	968291	1.18021e+06	1.36054e+06	1.22154e+06	1.74308e+06	2.09702e+06	4.12289e+06	2.45351e+06	640514	1.18393e+06	412889	285295	205810	424647	972897	100402	2.06326e+06	2.0261e+06	2.08423e+06	2.10764e+06
POS2834	Y	TG(17:0_20:5_20:5)+H	TG(57:10)+H	TG	(17:0_20:5_20:5)	(17:0)	(20:5)	(20:5)		C60 H97 O6	913.728	15.9709	0.077739	2.25518	0.000514338	1.33033	2.82131e+06	2.66959e+06	2.59398e+06	2.65815e+06	2.01643e+06	1.76042e+06	1.05215e+06	252079	344236	612959	585758	495527	1.18808e+06	980896	1.79255e+06	1.38099e+06	378498	717443	394325	155760	146954	303982	493685	34577.5	1.11817e+06	1.15905e+06	1.11981e+06	1.31141e+06
POS2836	Y	TG(15:0_20:5_22:6)+NH4	TG(57:11)+NH4	TG	(15:0_20:5_22:6)	(15:0)	(20:5)	(22:6)		C60 H98 O6 N1	928.739	15.1526	0.131705	3.68729	6.5557e-06	1.45148	1.62684e+06	1.59227e+06	2.05338e+06	1.48609e+06	1.67653e+06	1.606e+06	654427	168982	314315	520577	372575	371631	455231	385066	960001	524147	93308.9	305412	45917	568611	413784	70632.9	88372.1	314481	597813	623578	606079	779481
POS2837	Y	TG(29:1_12:0_16:1)+NH4	TG(57:2)+NH4	TG	(29:1_12:0_16:1)	(29:1)	(12:0)	(16:1)		C60 H116 O6 N1	946.88	17.026	0.13704	1.67923	0.00310126	1.30622	3.38502e+06	2.23116e+06	3.62108e+06	3.09811e+06	2.6612e+06	2.94391e+06	3.54675e+06	1.4099e+06	1.90518e+06	3.16744e+06	2.3034e+06	2.17564e+06	1.35234e+06	1.78908e+06	2.64269e+06	2.16447e+06	1.00672e+06	1.72849e+06	1.39464e+06	1.87832e+06	1.29301e+06	1.90951e+06	2.52996e+06	1.24362e+06	2.34676e+06	2.33638e+06	2.3658e+06	1.74741e+06
POS2838	Y	TG(18:1_18:1_21:1)+NH4	TG(57:3)+NH4	TG	(18:1_18:1_21:1)	(18:1)	(18:1)	(21:1)		C60 H114 O6 N1	944.864	16.8129	0.143698	1.69211	0.00259179	1.29585	2.48188e+06	2.23205e+06	2.68767e+06	2.37065e+06	2.74795e+06	2.30051e+06	2.16451e+06	746170	1.12783e+06	1.92381e+06	1.89721e+06	1.63712e+06	1.23754e+06	1.27373e+06	2.36039e+06	1.94895e+06	750993	1.18713e+06	955305	902958	725995	1.47769e+06	1.34219e+06	1.01302e+06	1.72273e+06	1.84386e+06	1.84398e+06	1.33269e+06
POS284	Y	DG(4:0_22:6)+NH4	DG(26:6)+NH4	DG	(4:0_22:6)	(4:0)	(22:6)			C29 H48 O5 N1	490.353	1.91788	0.134351	1.58079	0.00389206	1.11664	9.3195e+06	5.78788e+06	8.17179e+06	7.12281e+06	6.22164e+06	5.36726e+06	5.66353e+06	5.38982e+06	2.73329e+06	2.62165e+06	5.90709e+06	4.23597e+06	3.675e+06	3.68938e+06	5.25349e+06	4.14278e+06	5.34956e+06	4.45301e+06	2.05968e+06	1.60288e+06	1.90033e+06	2.12091e+06	2.35894e+06	2.49554e+06	5.06136e+06	5.06539e+06	5.01562e+06	3.77732e+06
POS2840	Y	TG(20:2_17:1_20:2)+NH4	TG(57:5)+NH4	TG	(20:2_17:1_20:2)	(20:2)	(17:1)	(20:2)		C60 H110 O6 N1	940.833	16.4926	0.364968	2.02413	0.0029258	1.25059	8.52741e+06	7.7104e+06	7.58147e+06	6.40153e+06	7.55046e+06	7.71883e+06	5.67766e+06	3.34838e+06	3.64769e+06	6.73251e+06	4.25752e+06	3.97495e+06	1.94249e+06	2.96742e+06	7.92685e+06	4.7811e+06	1.8333e+06	3.02269e+06	2.57391e+06	3.40632e+06	1.77481e+06	2.97802e+06	3.47462e+06	1.30695e+06	5.62692e+06	4.17408e+06	4.72253e+06	2.06183e+06
POS2841	Y	TG(17:0_20:1_20:5)+NH4	TG(57:6)+NH4	TG	(17:0_20:1_20:5)	(17:0)	(20:1)	(20:5)		C60 H108 O6 N1	938.817	16.2098	0.146884	2.05867	0.00250468	1.28114	2.08777e+07	2.02578e+07	2.30834e+07	1.84136e+07	1.46064e+07	1.42378e+07	1.13476e+07	3.96154e+06	6.08177e+06	1.0548e+07	8.14342e+06	6.53547e+06	6.26112e+06	9.09339e+06	1.59798e+07	1.29124e+07	3.62513e+06	6.2781e+06	4.44146e+06	4.71182e+06	2.95418e+06	4.53251e+06	7.44235e+06	2.1284e+06	1.05468e+07	1.06245e+07	1.06306e+07	7.7005e+06
POS2843	Y	TG(17:0_18:1_22:6)+Na	TG(57:7)+Na	TG	(17:0_18:1_22:6)	(17:0)	(18:1)	(22:6)		C60 H102 O6 Na1	941.757	15.9412	0.0489287	2.6424	0.0267664	1.00337	1.15712e+06	34145.1	785406	707777	617066	725026	480833	82243.8	205075	263953	231896	175653	453659	357724	28129.5	308835	179607	195865	1.90642	86900.7	250221	443207	439881	369805	440873	451628	441393	488091
POS2844	Y	TG(57:8)+H	TG(57:8)+H	TG	(57:8)	(57:8)				C60 H101 O6	917.759	16.478	0.134764	2.17472	0.00793079	1.24852	3.43916e+06	1.84368e+06	1.89168e+06	1.875e+06	1.29725e+06	1.8167e+06	2.35741e+06	729518	866630	1.83557e+06	1.4604e+06	943038	998524	793908	1.47394e+06	972394	363707	990633	766846	651780	343584	636552	809071	270532	1.2128e+06	1.30763e+06	1.21866e+06	1.59517e+06
POS2847	Y	TG(18:0_16:1_24:0)+NH4	TG(58:1)+NH4	TG	(18:0_16:1_24:0)	(18:0)	(16:1)	(24:0)		C61 H120 O6 N1	962.911	17.3336	0.199374	1.69892	0.0017716	1.34141	1.46433e+06	1.30986e+06	1.59855e+06	1.80716e+06	1.61931e+06	1.54478e+06	1.72185e+06	834493	1.03144e+06	1.83436e+06	1.43987e+06	1.19447e+06	631604	939920	1.30656e+06	1.33144e+06	655710	634712	796269	753421	970538	1.20214e+06	1.38427e+06	728358	1.35014e+06	1.28416e+06	1.3511e+06	850482
POS2848	Y	TG(18:1_20:4_20:5)+Na	TG(58:10)+Na	TG	(18:1_20:4_20:5)	(18:1)	(20:4)	(20:5)		C61 H98 O6 Na1	949.726	15.2794	0.11358	2.32782	0.000424873	1.3202	1.14975e+06	1.18695e+06	1.25421e+06	1.04513e+06	1.13454e+06	959901	667558	198774	349645	484365	482042	397210	595900	456192	961998	471928	147033	258271	157461	83969.9	26269.1	98917.5	319618	38973.1	556000	550578	551577	685745
POS2850	Y	TG(16:0_20:4_22:6)+NH4	TG(58:10)+NH4	TG	(16:0_20:4_22:6)	(16:0)	(20:4)	(22:6)		C61 H102 O6 N1	944.77	15.7501	0.0509429	2.77684	2.48982e-05	1.43781	1.22161e+07	9.62681e+06	9.8579e+06	9.4208e+06	9.35091e+06	9.37499e+06	8.0351e+06	2.64465e+06	4.51472e+06	6.74211e+06	5.9299e+06	6.02479e+06	3.85518e+06	3.3356e+06	6.6015e+06	4.16272e+06	1.28125e+06	2.31618e+06	1.59654e+06	1.53282e+06	984606	1.66892e+06	2.75692e+06	661306	5.34481e+06	5.50316e+06	5.23759e+06	5.87697e+06
POS2852	Y	TG(22:4_14:3_22:4)+NH4	TG(58:11)+NH4	TG	(22:4_14:3_22:4)	(22:4)	(14:3)	(22:4)		C61 H100 O6 N1	942.755	14.4562	0.093105	2.04894	0.015008	1.15754	1.00971e+06	409330	1.02792e+06	979315	890723	677053	96297.6	242552	414878	706757	335202	486411	168220	459936	792572	594951	123040	298664	144818	207157	144486	194058	500113	99536.4	399170	399486	328316	399469
POS2854	Y	TG(16:0_20:5_22:6)+NH4	TG(58:11)+NH4	TG	(16:0_20:5_22:6)	(16:0)	(20:5)	(22:6)		C61 H100 O6 N1	942.755	15.2916	0.0814409	2.33376	0.000298602	1.36901	1.3146e+07	1.09138e+07	1.21456e+07	9.65808e+06	1.00813e+07	9.34764e+06	5.99909e+06	1.95201e+06	3.0875e+06	4.78938e+06	4.10943e+06	3.72873e+06	5.24281e+06	4.25413e+06	8.58929e+06	5.236e+06	1.51454e+06	3.14057e+06	1.28691e+06	1.09402e+06	724447	1.16771e+06	2.65525e+06	527288	5.82856e+06	5.61282e+06	5.25819e+06	6.38022e+06
POS2855	Y	TG(18:1_20:5_20:5)+H	TG(58:11)+H	TG	(18:1_20:5_20:5)	(18:1)	(20:5)	(20:5)		C61 H97 O6	925.728	15.8517	0.08086	1.91049	0.0259012	1.00075	7.49562e+06	9.21999e+06	6.77646e+06	6.30402e+06	2.17093e+06	5.51529e+06	2.8748e+06	971818	899603	2.16263e+06	2.22617e+06	1.99912e+06	3.82529e+06	2.62153e+06	5.62719e+06	3.73308e+06	1.23901e+06	2.57312e+06	1.37293e+06	885574	610615	821649	1.72978e+06	362246	4.01787e+06	3.98974e+06	3.49187e+06	4.2477e+06
POS2858	Y	TG(16:1_20:5_22:6)+NH4	TG(58:12)+NH4	TG	(16:1_20:5_22:6)	(16:1)	(20:5)	(22:6)		C61 H98 O6 N1	940.739	14.7296	0.0183417	2.12519	0.000893813	1.30415	1.4274e+06	1.31964e+06	1.3935e+06	1.41601e+06	1.28699e+06	1.05979e+06	569011	98036.2	133643	261275	251121	412979	704215	540156	1.18767e+06	702254	193156	391435	113879	42303.8	362705	98886.3	199713	572317	586555	565130	581778	588598
POS2859	Y	TG(18:3_18:3_22:6)+H	TG(58:12)+H	TG	(18:3_18:3_22:6)	(18:3)	(18:3)	(22:6)		C61 H95 O6	923.712	15.4039	0.171499	3.61928	0.00442465	1.21056	1.911e+07	4.34411e+06	1.6016e+07	2.19499e+07	1.79486e+07	1.88567e+07	1.09879e+07	2.50684e+06	2.14494e+06	3.94719e+06	1.96906e+06	2.14615e+06	381430	1.01011e+07	3.89456e+06	1.12751e+07	1.13727e+06	350030	92511.3	784798	125961	72200.3	315283	7367.11	2.0321e+06	1.93359e+06	2.67595e+06	2.66484e+06
POS2860	Y	TG(18:4_18:4_22:5)+H	TG(58:13)+H	TG	(18:4_18:4_22:5)	(18:4)	(18:4)	(22:5)		C61 H93 O6	921.697	15.061	0.105869	1.99915	0.00288542	1.25592	3.39473e+06	2.91935e+06	3.07218e+06	2.80355e+06	2.43954e+06	2.25301e+06	618706	88503.2	260857	484823	481212	385135	1.70588e+06	1.19579e+06	2.69718e+06	1.53704e+06	495120	813769	148230	99014.2	51686.3	184955	280796	51458.9	1.27289e+06	1.32747e+06	1.27125e+06	1.57402e+06
POS2862	Y	TG(18:4_18:4_22:6)+H	TG(58:14)+H	TG	(18:4_18:4_22:6)	(18:4)	(18:4)	(22:6)		C61 H91 O6	919.681	14.5597	0.101343	2.11587	0.000371723	1.33713	1.3292e+06	1.22172e+06	1.38018e+06	1.42652e+06	1.19116e+06	966430	684207	308454	282717	557459	457355	507536	677203	480366	1.02463e+06	657832	435389	276406	286965	266940	301724	351878	346850	251798	585887	605738	531785	678928
POS2863	Y	TG(18:0_18:0_22:2)+NH4	TG(58:2)+NH4	TG	(18:0_18:0_22:2)	(18:0)	(18:0)	(22:2)		C61 H118 O6 N1	960.895	17.1325	0.263761	1.94578	0.0011108	1.34882	8.95637e+06	5.63109e+06	7.87789e+06	8.69146e+06	7.84873e+06	5.81491e+06	1.01259e+07	3.3571e+06	4.73277e+06	8.50983e+06	6.09459e+06	5.48071e+06	2.82896e+06	3.59636e+06	5.4387e+06	5.56395e+06	2.31301e+06	3.29369e+06	3.53018e+06	4.16522e+06	3.45275e+06	4.86469e+06	6.06429e+06	2.27203e+06	5.88082e+06	5.57182e+06	5.90161e+06	3.10366e+06
POS2864	Y	TG(18:0e_18:0_22:2)+NH4	TG(58:2e)+NH4	TG	(18:0e_18:0_22:2)	(18:0e)	(18:0)	(22:2)		C61 H120 O5 N1	946.916	17.441	0.178658	1.93262	0.000677146	1.38304	5.509e+06	3.54521e+06	4.51921e+06	4.60047e+06	4.11584e+06	3.7907e+06	4.93364e+06	2.2864e+06	3.13384e+06	8.3306e+06	4.6167e+06	3.30125e+06	1.82533e+06	2.00841e+06	3.50692e+06	2.90756e+06	1.3602e+06	1.88646e+06	2.44841e+06	2.63557e+06	2.44187e+06	2.52538e+06	3.82162e+06	1.10783e+06	3.32939e+06	3.33237e+06	3.35081e+06	2.24291e+06
POS2865	Y	TG(18:0_18:1_22:2)+NH4	TG(58:3)+NH4	TG	(18:0_18:1_22:2)	(18:0)	(18:1)	(22:2)		C61 H116 O6 N1	958.88	16.907	0.253631	2.18914	0.000344872	1.39802	1.54896e+07	1.00486e+07	1.48926e+07	1.34028e+07	1.4296e+07	1.04644e+07	1.16757e+07	3.1733e+06	4.99456e+06	8.35738e+06	7.70487e+06	6.05999e+06	4.44759e+06	5.42924e+06	9.43254e+06	8.20893e+06	3.3785e+06	5.00501e+06	3.79251e+06	4.55015e+06	3.73958e+06	5.91116e+06	7.78964e+06	2.86427e+06	8.31293e+06	8.29371e+06	8.34953e+06	4.57412e+06
POS2866	Y	TG(18:0e_18:1_22:2)+NH4	TG(58:3e)+NH4	TG	(18:0e_18:1_22:2)	(18:0e)	(18:1)	(22:2)		C61 H118 O5 N1	944.9	17.2399	0.238433	2.35613	0.000515353	1.38263	3.0896e+06	1.94657e+06	2.88133e+06	3.07369e+06	2.51886e+06	2.21375e+06	1.32011e+06	544549	876793	2.10681e+06	1.05579e+06	906572	745885	972687	1.84726e+06	1.78448e+06	551773	771500	550557	684097	563380	592345	1.00643e+06	231279	1.54258e+06	1.48618e+06	1.54867e+06	877885
POS2867	Y	TG(20:1_18:1_20:2)+NH4	TG(58:4)+NH4	TG	(20:1_18:1_20:2)	(20:1)	(18:1)	(20:2)		C61 H114 O6 N1	956.864	16.6812	0.279081	2.64148	0.00707822	1.22333	1.57712e+07	5.22083e+06	8.46489e+06	1.40718e+07	9.50158e+06	6.69924e+06	7.11666e+06	3.72803e+06	3.26625e+06	7.8978e+06	5.27774e+06	4.44267e+06	2.39492e+06	3.79541e+06	5.89495e+06	5.77236e+06	1.95041e+06	2.80408e+06	2.3283e+06	2.4237e+06	2.12088e+06	3.2138e+06	6.23332e+06	1.39326e+06	4.76482e+06	4.75582e+06	4.7871e+06	2.43334e+06
POS2868	Y	TG(20:2e_19:1_19:1)+NH4	TG(58:4e)+NH4	TG	(20:2e_19:1_19:1)	(20:2e)	(19:1)	(19:1)		C61 H116 O5 N1	942.885	17.19	0.185046	2.30278	1.28716e-05	1.45606	2.66622e+06	1.7579e+06	2.19839e+06	2.18152e+06	2.17457e+06	1.99146e+06	1.01566e+06	642572	766237	1.68357e+06	844077	939936	919831	1.15765e+06	1.01732e+06	1.04798e+06	494409	995161	459993	285734	209273	387026	540479	70780.4	1.30525e+06	1.23811e+06	1.31337e+06	854894
POS287	Y	DG(28:4e)+NH4	DG(28:4e)+NH4	DG	(28:4e)	(28:4e)				C31 H58 O4 N1	508.436	5.35191	0.275236	1.57651	0.0145257	1.21599	2.06345e+06	1.08188e+06	1.95662e+06	1.70976e+06	1.22473e+06	1.36297e+06	883515	479603	392891	625834	867656	686301	687080	1.16957e+06	1.15202e+06	1.27659e+06	696911	980009	217966	424492	317372	332835	423136	184539	1.02891e+06	966103	1.03164e+06	524014
POS2873	Y	TG(58:5e)+H	TG(58:5e)+H	TG	(58:5e)	(58:5e)				C61 H111 O5	923.843	17.439	0.165009	2.04844	0.00308886	1.27099	1.21127e+06	902929	898445	837884	768532	611884	905151	351032	497781	1.36704e+06	853794	479428	554289	290617	710048	525191	187879	285603	446436	461644	451772	455861	560894	112704	597386	617799	599269	821516
POS2874	Y	TG(20:2_18:2_20:2)+NH4	TG(58:6)+NH4	TG	(20:2_18:2_20:2)	(20:2)	(18:2)	(20:2)		C61 H110 O6 N1	952.833	15.9122	0.292983	2.12463	0.00203407	1.3169	2.70746e+07	1.70242e+07	2.55666e+07	2.34518e+07	2.34158e+07	1.74943e+07	1.19236e+07	3.42813e+06	6.72401e+06	8.03822e+06	7.81705e+06	6.93367e+06	7.00407e+06	9.85627e+06	2.00773e+07	1.36159e+07	4.18803e+06	8.34105e+06	4.70203e+06	4.84373e+06	3.32329e+06	5.34436e+06	7.95532e+06	2.58602e+06	1.30683e+07	1.28209e+07	1.31455e+07	6.36644e+06
POS2875	Y	TG(18:0_20:1_20:5)+NH4	TG(58:6)+NH4	TG	(18:0_20:1_20:5)	(18:0)	(20:1)	(20:5)		C61 H110 O6 N1	952.833	16.3876	0.25148	2.22661	0.000738863	1.36913	5.50176e+07	3.66827e+07	5.09914e+07	4.55182e+07	3.77147e+07	3.75065e+07	3.82792e+07	1.29457e+07	1.85174e+07	3.51263e+07	2.38037e+07	2.2417e+07	1.5319e+07	1.75368e+07	3.66433e+07	2.39514e+07	8.98951e+06	1.58705e+07	1.37415e+07	1.46403e+07	9.63664e+06	1.4026e+07	2.30771e+07	6.39371e+06	2.86612e+07	2.9146e+07	2.84398e+07	1.59165e+07
POS2877	Y	TG(20:1_18:1_20:4)+H	TG(58:6)+H	TG	(20:1_18:1_20:4)	(20:1)	(18:1)	(20:4)		C61 H107 O6	935.806	16.9082	0.151308	2.15913	0.000358997	1.33156	3.17096e+06	3.00474e+06	3.0652e+06	2.52832e+06	2.78383e+06	1.71034e+06	2.22157e+06	622175	859402	1.49438e+06	1.89408e+06	937193	1.33782e+06	1.23784e+06	1.75438e+06	1.4892e+06	549366	1.16376e+06	1.05341e+06	872385	615419	1.14268e+06	1.39435e+06	482145	1.67887e+06	1.78422e+06	1.6069e+06	2.2221e+06
POS2878	Y	TG(18:0e_20:1_20:5)+NH4	TG(58:6e)+NH4	TG	(18:0e_20:1_20:5)	(18:0e)	(20:1)	(20:5)		C61 H112 O5 N1	938.854	16.8805	0.202761	2.65869	0.000299973	1.37961	7.44632e+06	7.01941e+06	6.75033e+06	7.00804e+06	7.15663e+06	1.00727e+07	6.34817e+06	1.99989e+06	3.82254e+06	4.11989e+06	2.19555e+06	4.15596e+06	2.1736e+06	2.57129e+06	4.90268e+06	4.92951e+06	524953	1.99413e+06	1.09163e+06	1.65447e+06	1.65271e+06	1.29712e+06	1.51726e+06	330878	4.09803e+06	4.09414e+06	4.10434e+06	2.58969e+06
POS2880	Y	TG(20:1_18:1_20:5)+NH4	TG(58:7)+NH4	TG	(20:1_18:1_20:5)	(20:1)	(18:1)	(20:5)		C61 H108 O6 N1	950.817	16.1193	0.353988	2.20082	0.0120059	1.16009	6.41252e+07	2.74662e+07	5.93546e+07	7.88321e+07	4.11671e+07	4.56668e+07	4.06379e+07	7.00701e+06	1.07044e+07	2.22877e+07	1.02202e+07	1.27759e+07	1.22376e+07	2.2266e+07	3.65823e+07	4.49902e+07	9.94331e+06	1.78415e+07	8.78963e+06	1.15017e+07	7.32313e+06	6.73985e+06	1.76203e+07	3.69901e+06	2.75096e+07	2.55572e+07	2.90139e+07	1.11106e+07
POS2881	Y	TG(16:0_20:5_22:2)+H	TG(58:7)+H	TG	(16:0_20:5_22:2)	(16:0)	(20:5)	(22:2)		C61 H105 O6	933.791	16.7025	0.151002	2.04903	0.000595571	1.33495	2.61068e+06	2.13102e+06	2.44993e+06	2.40803e+06	1.87508e+06	1.71924e+06	1.60504e+06	449967	853534	1.25207e+06	1.42672e+06	886075	1.38414e+06	796561	1.63549e+06	1.33444e+06	537742	750759	739585	612373	395227	1.06197e+06	985078	275172	1.24572e+06	1.3269e+06	1.24267e+06	1.6792e+06
POS2882	Y	TG(16:1e_20:5_22:1)+NH4	TG(58:7e)+NH4	TG	(16:1e_20:5_22:1)	(16:1e)	(20:5)	(22:1)		C61 H110 O5 N1	936.838	16.8085	0.184437	2.03806	0.000391154	1.38681	7.11379e+06	4.87918e+06	5.81409e+06	6.72761e+06	5.12558e+06	5.21936e+06	4.64425e+06	1.35629e+06	2.4328e+06	4.49055e+06	3.04601e+06	2.72124e+06	2.0768e+06	2.32873e+06	4.03093e+06	4.30246e+06	1.88439e+06	2.49081e+06	1.44303e+06	1.31332e+06	1.46489e+06	1.17636e+06	1.27569e+06	631963	3.36448e+06	3.36038e+06	3.37074e+06	2.22871e+06
POS2884	Y	TG(18:1_18:1_22:6)+NH4	TG(58:8)+NH4	TG	(18:1_18:1_22:6)	(18:1)	(18:1)	(22:6)		C61 H106 O6 N1	948.801	15.8734	0.262027	2.12763	0.001116	1.34142	2.13607e+07	1.28405e+07	2.03447e+07	1.92734e+07	2.08919e+07	1.69629e+07	9.11594e+06	3.595e+06	5.43248e+06	1.36915e+07	5.52446e+06	9.26556e+06	5.55395e+06	8.16187e+06	1.56949e+07	1.16416e+07	4.07439e+06	7.36071e+06	2.8507e+06	2.96946e+06	2.0706e+06	3.24471e+06	5.63328e+06	1.67181e+06	1.04459e+07	1.00192e+07	1.02692e+07	5.50929e+06
POS2886	Y	TG(16:0e_20:2_22:6)+Na	TG(58:8e)+Na	TG	(16:0e_20:2_22:6)	(16:0e)	(20:2)	(22:6)		C61 H104 O5 Na1	939.778	16.7833	0.143385	2.40125	0.000324565	1.28134	2.00643e+06	2.50552e+06	1.71044e+06	2.26888e+06	1.4837e+06	1.70664e+06	1.11678e+06	400095	857010	899935	831594	811541	900464	980817	1.22988e+06	975796	315596	462258	259963	236975	156064	235669	385775	124243	858619	853242	855381	1.12006e+06
POS2887	Y	TG(18:0_20:4_20:5)+NH4	TG(58:9)+NH4	TG	(18:0_20:4_20:5)	(18:0)	(20:4)	(20:5)		C61 H104 O6 N1	946.786	15.4051	0.664995	4.03315	0.0194757	1.02045	5.66266e+06	2.7177e+06	4.81511e+06	1.81659e+07	1.67683e+07	1.50662e+07	8.69914e+06	4.28509e+06	5.74674e+06	8.59152e+06	6.91143e+06	6.45893e+06	3.68133e+06	1.7205e+06	3.1517e+06	2.0662e+06	797594	4.25177e+06	2.43151e+06	2.3786e+06	1.35333e+06	2.49104e+06	3.98081e+06	1.02106e+06	8.05779e+06	1.80715e+06	9.46688e+06	3.08934e+06
POS2888	Y	TG(18:0_20:4_20:5)+NH4	TG(58:9)+NH4	TG	(18:0_20:4_20:5)	(18:0)	(20:4)	(20:5)		C61 H104 O6 N1	946.786	15.8995	0.0547877	2.32678	0.000834284	1.28589	1.25955e+07	1.32055e+07	1.39618e+07	9.8949e+06	8.31706e+06	1.15915e+07	1.94851e+06	2.35411e+06	3.93817e+06	4.98471e+06	1.82261e+06	2.07185e+06	5.30515e+06	3.92558e+06	1.00462e+07	4.83234e+06	2.26973e+06	3.51909e+06	695209	1.75893e+06	779428	2.07098e+06	1.13908e+06	515735	6.82088e+06	6.58031e+06	6.32241e+06	5.99936e+06
POS2890	Y	TG(18:1_20:4_20:4)+H	TG(58:9)+H	TG	(18:1_20:4_20:4)	(18:1)	(20:4)	(20:4)		C61 H101 O6	929.759	16.3836	0.118921	2.06124	0.00137512	1.28625	1.60935e+07	1.41944e+07	1.49868e+07	1.19305e+07	1.08386e+07	1.02077e+07	1.02119e+07	3.63328e+06	4.72504e+06	8.75862e+06	7.19567e+06	5.7701e+06	7.86261e+06	5.03026e+06	1.10194e+07	6.64164e+06	2.70065e+06	4.70878e+06	4.70467e+06	3.7674e+06	2.36636e+06	3.98219e+06	5.98796e+06	1.7249e+06	7.41215e+06	7.78506e+06	7.39955e+06	9.40094e+06
POS2891	Y	TG(17:0_20:5_22:6)+NH4	TG(59:11)+NH4	TG	(17:0_20:5_22:6)	(17:0)	(20:5)	(22:6)		C62 H102 O6 N1	956.77	15.5878	0.0166918	2.36331	0.000368959	1.33563	7.93156e+06	7.46063e+06	7.49973e+06	7.32311e+06	6.87201e+06	5.49295e+06	3.25281e+06	1.15409e+06	1.04279e+06	2.1589e+06	2.31478e+06	2.42016e+06	3.07602e+06	1.56885e+06	6.07622e+06	3.52073e+06	1.53028e+06	2.24501e+06	771389	1.35244e+06	1.05922e+06	1.15584e+06	510000	604827	3.14497e+06	3.22971e+06	3.13012e+06	3.22823e+06
POS2893	Y	TG(27:0_16:1_16:1)+NH4	TG(59:2)+NH4	TG	(27:0_16:1_16:1)	(27:0)	(16:1)	(16:1)		C62 H120 O6 N1	974.911	17.229	0.240553	1.72264	0.00235429	1.29572	1.35677e+06	957802	1.53753e+06	1.57379e+06	1.22849e+06	1.20313e+06	1.96691e+06	781361	1.16504e+06	1.7939e+06	1.38069e+06	1.31518e+06	539750	777645	936584	1.09091e+06	445432	770993	676380	844604	837103	864892	1.2599e+06	533077	1.18422e+06	1.11695e+06	1.18902e+06	667653
POS2894	Y	TG(59:3)+NH4	TG(59:3)+NH4	TG	(59:3)	(59:3)				C62 H118 O6 N1	972.895	17.023	0.286483	1.99928	0.00045589	1.39061	2.51778e+06	1.6624e+06	2.26705e+06	2.35935e+06	1.97665e+06	1.90688e+06	2.07556e+06	806377	994484	1.79217e+06	1.45729e+06	1.11429e+06	744037	1.04613e+06	1.67407e+06	1.34849e+06	627939	906667	728328	872141	741868	884488	1.36345e+06	584825	1.45814e+06	1.42316e+06	1.46487e+06	723461
POS2896	Y	TG(59:6)+NH4	TG(59:6)+NH4	TG	(59:6)	(59:6)				C62 H112 O6 N1	966.848	16.5158	0.352587	3.01324	0.000114012	1.4253	1.4376e+07	7.81244e+06	1.07049e+07	1.1118e+07	1.12761e+07	8.26037e+06	6.60574e+06	2.68693e+06	4.40576e+06	4.97826e+06	2.79567e+06	3.88611e+06	2.41014e+06	5.62054e+06	4.5261e+06	4.42566e+06	1.72969e+06	2.37739e+06	1.65677e+06	2.31314e+06	1.56314e+06	2.53044e+06	4.8329e+06	910735	6.40068e+06	5.32815e+06	6.33618e+06	2.52685e+06
POS2897	Y	TG(28:1_11:4_20:2)+NH4	TG(59:7)+NH4	TG	(28:1_11:4_20:2)	(28:1)	(11:4)	(20:2)		C62 H110 O6 N1	964.833	16.3081	0.368847	1.92647	0.00630286	1.257	8.34881e+06	4.73559e+06	8.80162e+06	7.11348e+06	7.34712e+06	6.63455e+06	4.94515e+06	1.67511e+06	2.31606e+06	4.3948e+06	2.62191e+06	3.317e+06	2.67549e+06	3.93505e+06	6.82247e+06	5.10242e+06	1.46716e+06	2.30822e+06	1.29036e+06	1.88734e+06	976506	1.47536e+06	3.76501e+06	578826	4.39095e+06	4.06521e+06	4.98297e+06	1.7781e+06
POS2898	Y	TG(59:8)+NH4	TG(59:8)+NH4	TG	(59:8)	(59:8)				C62 H108 O6 N1	962.817	16.024	0.371495	2.50113	0.0025833	1.25445	3.16034e+06	2.20344e+06	4.14795e+06	4.46331e+06	3.65975e+06	2.14427e+06	1.55305e+06	659590	1.67011e+06	1.28431e+06	1.36385e+06	1.17062e+06	548375	1.50332e+06	2.47824e+06	1.70422e+06	672997	1.00091e+06	305760	345132	215628	438480	996957	55981	1.6266e+06	1.04644e+06	1.63249e+06	688115
POS2899	Y	TG(59:9)+NH4	TG(59:9)+NH4	TG	(59:9)	(59:9)				C62 H106 O6 N1	960.801	15.7563	0.323614	2.73917	0.001547	1.31799	4.30407e+06	1.68699e+06	3.36203e+06	3.47058e+06	2.84677e+06	3.06178e+06	3.04796e+06	946754	1.70854e+06	2.1327e+06	1.7756e+06	1.94753e+06	602013	1.00699e+06	2.50162e+06	1.30713e+06	504557	916338	355311	534122	298911	481840	849120	172826	2.09634e+06	1.95489e+06	2.10512e+06	916064
POS2900	Y	TG(17:0_20:3_22:6)+H	TG(59:9)+H	TG	(17:0_20:3_22:6)	(17:0)	(20:3)	(22:6)		C62 H103 O6	943.775	16.471	0.160503	2.40436	0.000958391	1.33788	2.75461e+06	1.82995e+06	2.49151e+06	2.27737e+06	1.61762e+06	1.63669e+06	1.46972e+06	485694	733939	1.29854e+06	1.07094e+06	805980	1.14047e+06	714054	1.59381e+06	844292	309014	642054	486928	483261	213307	456382	862994	164759	1.07293e+06	1.12038e+06	1.07319e+06	1.466e+06
POS2902	Y	TG(20:1_20:4_20:5)+NH4	TG(60:10)+NH4	TG	(20:1_20:4_20:5)	(20:1)	(20:4)	(20:5)		C63 H106 O6 N1	972.801	15.6334	0.148682	2.27306	0.0004113	1.37926	1.53579e+07	1.11805e+07	1.43677e+07	1.30101e+07	1.18473e+07	1.14156e+07	1.20358e+07	4.12208e+06	6.79612e+06	8.84915e+06	1.09281e+07	6.2125e+06	4.79849e+06	5.0514e+06	1.08919e+07	6.68325e+06	2.15008e+06	4.37877e+06	2.66033e+06	2.31045e+06	1.60159e+06	2.98341e+06	4.34109e+06	1.2252e+06	7.95485e+06	7.88249e+06	7.88565e+06	5.71987e+06
POS2903	Y	TG(18:0_20:4_22:6)+H	TG(60:10)+H	TG	(18:0_20:4_22:6)	(18:0)	(20:4)	(22:6)		C63 H103 O6	955.775	16.4674	0.11228	2.26865	0.000481116	1.34695	1.16076e+07	9.68366e+06	1.07602e+07	8.61505e+06	7.26093e+06	7.79177e+06	7.5363e+06	2.45399e+06	3.16891e+06	6.31127e+06	5.21537e+06	3.74727e+06	4.87793e+06	3.39563e+06	7.06105e+06	4.45632e+06	1.66896e+06	3.1006e+06	3.23837e+06	2.80756e+06	1.87343e+06	2.68012e+06	4.94187e+06	1.22102e+06	5.19814e+06	5.24802e+06	5.01657e+06	6.36331e+06
POS2905	Y	TG(20:1_20:5_20:5)+NH4	TG(60:11)+NH4	TG	(20:1_20:5_20:5)	(20:1)	(20:5)	(20:5)		C63 H104 O6 N1	970.786	15.4307	0.266055	2.14855	0.00286889	1.29908	4.92947e+07	2.99105e+07	4.36711e+07	3.87903e+07	3.65399e+07	3.43095e+07	1.505e+07	4.50882e+06	7.90902e+06	1.43383e+07	1.05529e+07	1.05522e+07	1.18051e+07	1.75105e+07	3.82246e+07	2.05095e+07	6.86842e+06	1.33018e+07	4.03189e+06	4.22541e+06	2.73263e+06	5.34049e+06	7.3952e+06	2.04053e+06	1.9471e+07	1.94542e+07	1.96561e+07	1.03581e+07
POS2907	Y	TG(18:0_20:5_22:6)+NH4	TG(60:11)+NH4	TG	(18:0_20:5_22:6)	(18:0)	(20:5)	(22:6)		C63 H104 O6 N1	970.786	15.8726	0.044526	2.30521	0.000265472	1.3698	7.36661e+06	6.16855e+06	5.86054e+06	7.20238e+06	5.3439e+06	5.64204e+06	4.64787e+06	1.30895e+06	2.16878e+06	3.68199e+06	2.89615e+06	2.84494e+06	2.65665e+06	2.58806e+06	4.82102e+06	3.53022e+06	1.04202e+06	1.66598e+06	1.12096e+06	967589	598986	1.18828e+06	1.57225e+06	291205	3.57485e+06	3.57723e+06	3.45666e+06	3.83752e+06
POS2908	Y	TG(20:3e_20:4_20:4)+Na	TG(60:11e)+Na	TG	(20:3e_20:4_20:4)	(20:3e)	(20:4)	(20:4)		C63 H102 O5 Na1	961.762	16.636	0.109455	2.55169	0.00442954	1.18895	398653	318417	418147	254701	119729	316898	156433	118523	279530	82959.9	114099	35735.5	193363	60711.2	198482	90819.3	91057.8	81384.8	78907.2	20329.3	41205	91435.7	62028.6	43246.4	254810	265406	254701	317226
POS2909	Y	TG(16:0_22:6_22:6)+NH4	TG(60:12)+NH4	TG	(16:0_22:6_22:6)	(16:0)	(22:6)	(22:6)		C63 H102 O6 N1	968.77	14.8798	0.306082	2.37762	0.000700774	1.36726	5.24268e+06	3.46423e+06	4.96186e+06	4.63653e+06	3.93015e+06	4.08738e+06	1.12029e+06	321197	487455	930285	622286	755942	973160	1.79935e+06	3.69494e+06	2.48898e+06	722620	1.39202e+06	306133	329193	252285	414581	780223	164984	2.06033e+06	1.96583e+06	2.07505e+06	957769
POS2910	Y	TG(18:1_20:5_22:6)+Na	TG(60:12)+Na	TG	(18:1_20:5_22:6)	(18:1)	(20:5)	(22:6)		C63 H98 O6 Na1	973.726	15.4322	0.106006	2.18865	0.000513275	1.32968	7.6158e+06	6.76842e+06	6.48725e+06	5.82652e+06	5.41788e+06	5.27888e+06	3.07707e+06	1.01712e+06	1.69611e+06	2.5388e+06	2.48992e+06	2.14127e+06	3.27034e+06	2.66816e+06	5.20771e+06	2.85874e+06	1.10634e+06	1.97448e+06	864793	735451	432700	775798	1.54166e+06	327236	3.05021e+06	3.17693e+06	2.98081e+06	3.73588e+06
POS2911	Y	TG(18:1_20:5_22:6)+H	TG(60:12)+H	TG	(18:1_20:5_22:6)	(18:1)	(20:5)	(22:6)		C63 H99 O6	951.744	15.8947	0.159849	1.86523	0.0139934	1.1203	6.00769e+06	5.41272e+06	5.14347e+06	3.07157e+06	2.51451e+06	4.44217e+06	757723	312546	533462	719806	918281	792980	2.90421e+06	2.20105e+06	3.78746e+06	2.77869e+06	1.1133e+06	1.47201e+06	372448	1.14065e+06	507619	127712	323827	184988	2.82147e+06	1.92477e+06	2.62944e+06	2.35598e+06
POS2912	Y	TG(20:2e_20:5_20:5)+Na	TG(60:12e)+Na	TG	(20:2e_20:5_20:5)	(20:2e)	(20:5)	(20:5)		C63 H100 O5 Na1	959.746	16.2397	0.0761726	4.97653	5.68747e-06	1.45373	2.65923e+06	1.81731e+06	1.62e+06	1.70346e+06	1.62212e+06	1.77249e+06	1.47668e+06	697485	1.49628e+06	1.35706e+06	1.03351e+06	1.40917e+06	434662	312438	502733	538430	181429	279789	123116	73203.1	68347	78619.8	204336	28656.6	898404	840540	853241	991182
POS2915	Y	TG(20:5_18:2_22:6)+NH4	TG(60:13)+NH4	TG	(20:5_18:2_22:6)	(20:5)	(18:2)	(22:6)		C63 H100 O6 N1	966.755	14.9681	0.0722932	1.67549	0.0137414	1.14289	2.72449e+06	2.32953e+06	2.25745e+06	2.77354e+06	2.12703e+06	1.76687e+06	1.54557e+06	656277	852744	1.05721e+06	1.00072e+06	803997	1.40863e+06	1.27438e+06	2.53321e+06	1.63242e+06	584028	910526	464197	457477	388787	591660	924058	789737	1.28902e+06	1.37523e+06	1.2939e+06	1.50014e+06
POS2916	Y	TG(20:5_20:4_20:4)+H	TG(60:13)+H	TG	(20:5_20:4_20:4)	(20:5)	(20:4)	(20:4)		C63 H97 O6	949.728	15.6346	0.122257	2.04785	0.000241704	1.39806	3.55917e+06	2.98374e+06	3.69565e+06	2.85112e+06	3.04729e+06	2.92896e+06	2.58358e+06	1.05501e+06	1.47219e+06	2.3239e+06	2.43813e+06	1.99818e+06	1.42868e+06	1.47056e+06	2.59676e+06	1.86215e+06	805258	1.1468e+06	998035	617806	420549	630377	956448	263515	1.8407e+06	1.92686e+06	1.73109e+06	2.28061e+06
POS2918	Y	TG(18:3_20:5_22:6)+Na	TG(60:14)+Na	TG	(18:3_20:5_22:6)	(18:3)	(20:5)	(22:6)		C63 H94 O6 Na1	969.694	14.4343	0.12728	1.96752	0.00346542	1.22055	1.1173e+06	1.1344e+06	1.0111e+06	954356	831658	828224	650415	177964	381372	473267	408009	457912	474496	453932	992466	566931	158508	340690	167663	100162	98124.7	131248	211739	107612	512519	492236	399830	544071
POS2919	Y	TG(18:3_20:5_22:6)+H	TG(60:14)+H	TG	(18:3_20:5_22:6)	(18:3)	(20:5)	(22:6)		C63 H95 O6	947.712	15.424	0.0866903	2.03384	0.00088541	1.31338	1.52396e+07	1.35979e+07	1.43186e+07	1.19505e+07	1.16422e+07	1.09259e+07	4.94551e+06	1.72458e+06	2.68965e+06	4.89807e+06	4.04378e+06	3.43037e+06	7.3993e+06	5.89944e+06	1.13011e+07	6.84367e+06	2.49621e+06	4.25152e+06	1.8271e+06	1.45768e+06	973563	1.81626e+06	2.66884e+06	669990	6.5891e+06	6.35436e+06	6.35468e+06	7.57641e+06
POS2920	Y	TG(20:4e_20:5_20:5)+H	TG(60:14e)+H	TG	(20:4e_20:5_20:5)	(20:4e)	(20:5)	(20:5)		C63 H97 O5	933.733	16.122	0.200939	4.53263	5.14089e-06	1.4164	935084	1.05423e+06	831107	837309	639281	756304	715208	278270	524627	529176	638199	733953	202177	195692	299787	310285	27706.5	79225.3	41535.2	44749.7	52457.6	34921.4	65608	40467.5	400129	431802	328175	533051
POS2922	Y	TG(18:4_20:5_22:6)+NH4	TG(60:15)+NH4	TG	(18:4_20:5_22:6)	(18:4)	(20:5)	(22:6)		C63 H96 O6 N1	962.723	13.8793	0.0509279	1.77705	0.0136957	1.14032	2.32824e+06	2.00172e+06	2.33257e+06	1.94619e+06	1.88062e+06	1.6169e+06	1.13323e+06	269204	534667	606396	481539	488782	1.23343e+06	1.04567e+06	2.32499e+06	1.14662e+06	334428	727426	191405	144136	143563	246871	304271	77079.2	1.01823e+06	951845	945716	1.0486e+06
POS2923	Y	TG(20:5_20:5_20:5)+H	TG(60:15)+H	TG	(20:5_20:5_20:5)	(20:5)	(20:5)	(20:5)		C63 H93 O6	945.697	14.7216	0.0447548	2.2327	0.000536481	1.33515	876591	790436	847622	860592	810873	648931	356319	81391.6	106154	138625	146127	115007	382827	329222	713285	401290	136150	202784	46435.5	23527.7	339978	56375.6	138528	331957	362300	332792	353706	369423
POS2924	Y	TG(18:0_20:0_22:2)+NH4	TG(60:2)+NH4	TG	(18:0_20:0_22:2)	(18:0)	(20:0)	(22:2)		C63 H122 O6 N1	988.927	17.3278	0.116897	1.88325	0.000835427	1.31721	2.32923e+06	1.92957e+06	2.18887e+06	2.43508e+06	2.57043e+06	1.88209e+06	3.66177e+06	1.2388e+06	1.89086e+06	3.12785e+06	3.15971e+06	2.02155e+06	1.00653e+06	941177	2.00707e+06	1.40024e+06	673952	1.052e+06	1.42147e+06	1.34357e+06	1.28316e+06	1.74839e+06	1.99127e+06	778530	1.79421e+06	1.78953e+06	1.80462e+06	1.39958e+06
POS2925	Y	TG(18:0e_21:1_21:1)+NH4	TG(60:2e)+NH4	TG	(18:0e_21:1_21:1)	(18:0e)	(21:1)	(21:1)		C63 H124 O5 N1	974.947	17.6238	0.141824	2.18245	0.000487559	1.3548	1.59795e+06	1.16749e+06	1.07935e+06	1.35211e+06	1.1418e+06	978766	2.03864e+06	965681	1.43066e+06	3.61481e+06	2.34786e+06	1.48681e+06	469367	492753	972597	646379	308003	463766	1.09171e+06	1.10251e+06	1.07829e+06	1.10398e+06	1.26166e+06	481903	1.18274e+06	1.18345e+06	1.19274e+06	872222
POS2926	Y	TG(20:1_20:1_20:1)+NH4	TG(60:3)+NH4	TG	(20:1_20:1_20:1)	(20:1)	(20:1)	(20:1)		C63 H120 O6 N1	986.911	17.1221	0.301843	2.15141	0.000419116	1.39123	7.74764e+06	4.33145e+06	6.99804e+06	7.22763e+06	6.59606e+06	5.37002e+06	8.03685e+06	2.69657e+06	3.58239e+06	6.14063e+06	4.43149e+06	4.08784e+06	2.27165e+06	3.16061e+06	4.07663e+06	4.07497e+06	1.67202e+06	2.53283e+06	2.72323e+06	3.31094e+06	2.74671e+06	3.26903e+06	5.11063e+06	1.51217e+06	4.70227e+06	4.40292e+06	4.71549e+06	2.20549e+06
POS2927	Y	TG(18:0e_20:1_22:2)+NH4	TG(60:3e)+NH4	TG	(18:0e_20:1_22:2)	(18:0e)	(20:1)	(22:2)		C63 H122 O5 N1	972.932	17.5673	0.0377531	3.47463	3.15998e-05	1.44837	2.39219e+06	1.493e+06	2.11568e+06	1.51052e+06	1.9335e+06	1.6118e+06	1.99491e+06	862669	1.41824e+06	2.92352e+06	2.12429e+06	1.63211e+06	495702	439869	1.02129e+06	587551	294456	343244	1.20544e+06	871655	1.99274e+06	959672	1.25368e+06	401453	1.30717e+06	1.30942e+06	1.28264e+06	1.20647e+06
POS2928	Y	TG(20:1_20:1_20:2)+NH4	TG(60:4)+NH4	TG	(20:1_20:1_20:2)	(20:1)	(20:1)	(20:2)		C63 H118 O6 N1	984.895	16.9222	0.341995	2.00597	0.00273274	1.30037	7.9019e+06	3.64544e+06	7.42103e+06	6.36246e+06	6.63407e+06	5.54912e+06	6.71318e+06	2.10056e+06	2.80814e+06	5.44494e+06	2.50661e+06	3.02639e+06	1.95709e+06	4.98352e+06	3.55062e+06	3.67321e+06	1.71782e+06	2.81893e+06	1.65427e+06	1.96735e+06	1.93185e+06	2.29113e+06	4.61842e+06	1.11723e+06	4.19036e+06	3.90108e+06	4.35986e+06	1.75151e+06
POS2929	Y	TG(16:0e_22:2_22:2)+NH4	TG(60:4e)+NH4	TG	(16:0e_22:2_22:2)	(16:0e)	(22:2)	(22:2)		C63 H120 O5 N1	970.916	17.369	0.0566641	2.66935	0.000498393	1.35612	2.83305e+06	1.32883e+06	1.82605e+06	2.66712e+06	2.18478e+06	2.18203e+06	1.96788e+06	710590	1.11781e+06	2.04867e+06	1.05972e+06	1.52119e+06	811541	732720	1.1852e+06	1.27706e+06	371582	500183	458933	600488	1.0649e+06	820223	1.00946e+06	185615	1.2262e+06	1.30387e+06	1.26917e+06	1.39929e+06
POS2932	Y	TG(20:2_20:2_20:2)+H	TG(60:6)+H	TG	(20:2_20:2_20:2)	(20:2)	(20:2)	(20:2)		C63 H111 O6	963.838	17.1121	0.209447	2.17571	0.000838521	1.35163	1.79967e+06	1.32712e+06	1.67703e+06	1.22429e+06	1.1578e+06	1.03074e+06	1.27575e+06	537613	1.37171e+06	1.50899e+06	1.05559e+06	803157	641097	517595	1.02394e+06	728820	320302	544773	588077	818930	389087	747122	991600	315514	1.04449e+06	942156	889745	1.3863e+06
POS2933	Y	TG(60:6e)+NH4	TG(60:6e)+NH4	TG	(60:6e)	(60:6e)				C63 H116 O5 N1	966.885	17.0656	0.189599	2.19221	0.0018175	1.24311	4.44911e+06	4.56554e+06	3.60537e+06	3.93614e+06	3.46311e+06	3.30354e+06	4.12849e+06	1.59305e+06	3.22954e+06	4.55355e+06	4.67221e+06	3.86104e+06	1.64531e+06	1.21796e+06	3.79121e+06	2.09612e+06	536684	1.35164e+06	1.46659e+06	1.08752e+06	819162	1.04825e+06	1.38491e+06	457284	2.28631e+06	2.28045e+06	2.31167e+06	1.49909e+06
POS2934	Y	TG(20:1_20:1_20:5)+Na	TG(60:7)+Na	TG	(20:1_20:1_20:5)	(20:1)	(20:1)	(20:5)		C63 H108 O6 Na1	983.804	16.4264	0.110932	2.30232	9.87256e-06	1.43513	5.94928e+06	5.37008e+06	5.9471e+06	6.46636e+06	4.5593e+06	5.55554e+06	6.61399e+06	1.62903e+06	2.73755e+06	3.66077e+06	3.7318e+06	3.91248e+06	2.84606e+06	2.22663e+06	3.24117e+06	3.02749e+06	1.44251e+06	1.91769e+06	2.14667e+06	2.12453e+06	1.82771e+06	1.43853e+06	2.50522e+06	464113	2.95889e+06	3.80209e+06	3.30143e+06	3.67153e+06
POS2935	Y	TG(18:1_20:4_22:2)+H	TG(60:7)+H	TG	(18:1_20:4_22:2)	(18:1)	(20:4)	(22:2)		C63 H109 O6	961.822	16.946	0.146428	2.34429	0.00062943	1.36497	1.89528e+06	1.43172e+06	2.07632e+06	1.81289e+06	1.41259e+06	1.22984e+06	1.21251e+06	395335	419333	1.0076e+06	904139	451576	717289	815768	1.18507e+06	849678	290820	346760	522971	438426	350281	591427	927848	183169	914423	909958	917450	1.20267e+06
POS2937	Y	TG(24:0_14:2_22:6)+NH4	TG(60:8)+NH4	TG	(24:0_14:2_22:6)	(24:0)	(14:2)	(22:6)		C63 H110 O6 N1	976.833	16.1732	0.290824	2.29147	0.000847509	1.35625	1.82143e+07	1.20413e+07	1.69874e+07	1.6868e+07	1.30431e+07	1.33369e+07	1.07735e+07	4.4343e+06	5.88521e+06	9.60216e+06	7.07568e+06	7.82593e+06	4.62422e+06	6.02933e+06	1.2897e+07	8.35116e+06	2.66557e+06	4.92315e+06	3.2182e+06	4.00082e+06	2.34819e+06	4.0576e+06	6.94488e+06	1.6322e+06	9.30933e+06	9.33192e+06	9.41812e+06	4.60435e+06
POS2938	Y	TG(60:8e)+NH4	TG(60:8e)+NH4	TG	(60:8e)	(60:8e)				C63 H112 O5 N1	962.854	16.7862	0.309778	2.60634	0.00194885	1.30029	8.23037e+06	5.02057e+06	4.6584e+06	7.40383e+06	4.47172e+06	6.37278e+06	3.12291e+06	1.33922e+06	2.47199e+06	3.77153e+06	2.63681e+06	2.21679e+06	1.32812e+06	1.60211e+06	4.21976e+06	4.33721e+06	1.08976e+06	1.29599e+06	681934	897385	771654	721722	1.19567e+06	297102	3.57289e+06	3.56563e+06	3.57832e+06	1.65591e+06
POS2940	Y	TG(20:1_20:4_20:4)+H	TG(60:9)+H	TG	(20:1_20:4_20:4)	(20:1)	(20:4)	(20:4)		C63 H105 O6	957.791	16.6513	0.141028	1.87382	0.000545438	1.3285	6.58269e+06	6.17768e+06	6.27391e+06	6.12828e+06	4.95748e+06	5.14972e+06	5.85505e+06	1.96128e+06	2.2825e+06	4.57116e+06	3.761e+06	2.78759e+06	3.71699e+06	2.97863e+06	4.68974e+06	3.80294e+06	1.52554e+06	2.10856e+06	1.94684e+06	2.39435e+06	1.37847e+06	1.74377e+06	3.17066e+06	984877	3.26495e+06	3.72733e+06	3.51578e+06	4.49044e+06
POS2941	Y	TG(61:7)+NH4	TG(61:7)+NH4	TG	(61:7)	(61:7)				C64 H114 O6 N1	992.864	16.562	0.296786	2.20906	0.00538456	1.28502	6.8166e+06	3.26095e+06	4.83106e+06	4.96458e+06	3.72964e+06	3.92351e+06	4.96465e+06	1.30191e+06	1.86506e+06	3.40998e+06	2.75712e+06	2.88922e+06	1.66101e+06	1.78686e+06	4.10659e+06	2.73824e+06	746930	1.42103e+06	1.00042e+06	1.42674e+06	854585	1.15907e+06	2.13374e+06	491582	2.93102e+06	2.92944e+06	2.94785e+06	1.41859e+06
POS2942	Y	TG(61:8e)+NH4	TG(61:8e)+NH4	TG	(61:8e)	(61:8e)				C64 H114 O5 N1	976.869	16.8428	0.380324	6.37143	2.34303e-06	1.47432	2.28927e+06	1.44148e+06	1.47154e+06	1.68983e+06	1.53663e+06	1.62741e+06	881708	286555	844343	1.01209e+06	768248	1.04099e+06	101040	311160	317795	554508	64124.3	229697	1.40255e+06	91920.8	47784.4	69319.7	88006.2	949572	830180	812526	839800	299041
POS2943	Y	TG(20:1_20:5_22:4)+NH4	TG(62:10)+NH4	TG	(20:1_20:5_22:4)	(20:1)	(20:5)	(22:4)		C65 H110 O6 N1	1000.83	15.8752	0.281027	2.49465	0.0193583	1.1587	1.87584e+07	1.06416e+07	1.72379e+07	1.79491e+07	1.58695e+07	2.31587e+06	1.69797e+07	5.73926e+06	1.10891e+07	1.56856e+07	1.19612e+07	1.33861e+07	4.24378e+06	6.87804e+06	1.05785e+07	7.93992e+06	2.73332e+06	806367	3.28295e+06	4.05476e+06	2.64073e+06	3.69775e+06	578310	315835	1.08003e+07	1.03199e+07	1.0877e+07	5.4299e+06
POS2944	Y	TG(20:1_20:3_22:6)+H	TG(62:10)+H	TG	(20:1_20:3_22:6)	(20:1)	(20:3)	(22:6)		C65 H107 O6	983.806	16.685	0.142068	2.52561	0.000106823	1.37435	3.81614e+06	2.64234e+06	3.67021e+06	2.76652e+06	3.51713e+06	2.63566e+06	3.18336e+06	1.29664e+06	1.87568e+06	2.66861e+06	2.61052e+06	1.93489e+06	1.9992e+06	1.0719e+06	1.79932e+06	991709	622546	1.05726e+06	1.10305e+06	1.16215e+06	636427	1.07026e+06	1.83149e+06	429811	2.15093e+06	1.97443e+06	1.98315e+06	2.63568e+06
POS2945	Y	TG(20:1_20:4_22:6)+NH4	TG(62:11)+NH4	TG	(20:1_20:4_22:6)	(20:1)	(20:4)	(22:6)		C65 H108 O6 N1	998.817	15.8719	0.298386	2.31623	0.000588718	1.37663	8.27498e+06	4.97766e+06	7.69826e+06	8.49792e+06	7.45485e+06	7.55599e+06	5.32857e+06	2.03118e+06	3.17221e+06	5.37667e+06	3.20261e+06	3.71315e+06	1.56085e+06	3.37561e+06	5.2264e+06	5.11577e+06	1.58428e+06	2.33189e+06	1.28592e+06	1.65036e+06	1.09575e+06	1.73656e+06	2.3521e+06	611940	4.52853e+06	4.22592e+06	4.57333e+06	2.15359e+06
POS2947	Y	TG(18:3e_22:2_22:6)+H	TG(62:11e)+H	TG	(18:3e_22:2_22:6)	(18:3e)	(22:2)	(22:6)		C65 H107 O5	967.811	16.975	0.119917	6.21942	2.36031e-05	1.44172	3.12342e+06	1.64124e+06	1.90626e+06	1.68415e+06	2.04068e+06	1.85002e+06	1.5456e+06	687190	1.21716e+06	1.54535e+06	1.01443e+06	1.00705e+06	382089	209208	451287	505924	141607	278844	259682	180869	194951	227748	472893	20147.4	884046	802438	812390	1.03177e+06
POS2948	Y	TG(18:0_22:6_22:6)+NH4	TG(62:12)+NH4	TG	(18:0_22:6_22:6)	(18:0)	(22:6)	(22:6)		C65 H106 O6 N1	996.801	15.4298	0.309798	2.239	0.00142534	1.32101	2.11786e+07	1.40001e+07	1.83067e+07	1.81213e+07	1.71807e+07	1.53391e+07	8.36643e+06	2.68414e+06	4.60162e+06	7.29966e+06	5.98906e+06	6.21305e+06	5.17184e+06	7.37808e+06	1.66354e+07	8.52775e+06	2.75665e+06	6.0361e+06	1.8158e+06	1.87917e+06	1.20882e+06	2.41248e+06	4.42556e+06	1.01079e+06	9.1438e+06	9.1733e+06	9.27887e+06	4.26482e+06
POS2950	Y	TG(20:1_20:5_22:6)+NH4	TG(62:12)+NH4	TG	(20:1_20:5_22:6)	(20:1)	(20:5)	(22:6)		C65 H106 O6 N1	996.801	15.8483	0.119877	2.89817	1.67666e-05	1.42459	1.10627e+07	9.65744e+06	8.73489e+06	9.31115e+06	8.87308e+06	9.74359e+06	4.37092e+06	1.23615e+06	2.62809e+06	4.12839e+06	3.42967e+06	3.38792e+06	3.40337e+06	3.51337e+06	6.51428e+06	3.03061e+06	1.09918e+06	2.23888e+06	1.19267e+06	1.12808e+06	552443	1.06355e+06	1.794e+06	284517	4.31684e+06	4.91514e+06	4.08714e+06	5.31134e+06
POS2951	Y	TG(62:12e)+NH4	TG(62:12e)+NH4	TG	(62:12e)	(62:12e)				C65 H108 O5 N1	982.822	16.2455	0.101331	5.3091	8.14269e-07	1.47971	4.54937e+06	3.1815e+06	2.96313e+06	3.75359e+06	3.36266e+06	3.83302e+06	2.78217e+06	1.26439e+06	3.09361e+06	2.99408e+06	2.01933e+06	3.28123e+06	502679	502489	1.24161e+06	975308	340912	513637	195069	464143	236231	377058	387717	168172	1.70226e+06	1.70251e+06	1.71201e+06	1.37672e+06
POS2952	Y	TG(62:13)+NH4	TG(62:13)+NH4	TG	(62:13)	(62:13)				C65 H104 O6 N1	994.786	14.966	0.410496	2.11365	0.00293231	1.27744	3.32766e+06	2.47273e+06	1.75482e+06	2.56142e+06	2.64244e+06	2.78755e+06	1.95949e+06	387219	837680	1.05318e+06	858280	897350	575013	1.5166e+06	1.61848e+06	2.26742e+06	542094	835735	253823	378895	312722	380778	842634	261588	1.33324e+06	1.45413e+06	1.46137e+06	457482
POS2953	Y	TG(18:1_22:6_22:6)+Na	TG(62:13)+Na	TG	(18:1_22:6_22:6)	(18:1)	(22:6)	(22:6)		C65 H100 O6 Na1	999.741	15.5822	0.10087	2.30068	0.000182187	1.35649	2.23675e+06	2.28233e+06	2.10298e+06	1.91938e+06	1.75633e+06	1.89033e+06	1.00983e+06	300968	566173	728018	723235	735538	909429	854624	1.60687e+06	1.04372e+06	314567	568412	289504	239077	128207	268122	492939	92097.3	968186	1.00251e+06	897438	1.13818e+06
POS2954	Y	TG(22:5_20:4_20:4)+H	TG(62:13)+H	TG	(22:5_20:4_20:4)	(22:5)	(20:4)	(20:4)		C65 H101 O6	977.759	16.005	0.121585	2.65579	6.43709e-06	1.42171	2.60621e+06	2.38716e+06	2.49284e+06	2.0886e+06	1.94286e+06	1.93078e+06	2.13809e+06	886809	2.10252e+06	2.7119e+06	3.14619e+06	1.62905e+06	865672	823420	1.20468e+06	817824	372942	979281	572910	698642	367563	749178	1.00471e+06	326743	1.67065e+06	1.23994e+06	1.48588e+06	1.5418e+06
POS2956	Y	TG(20:3_20:5_22:6)+H	TG(62:14)+H	TG	(20:3_20:5_22:6)	(20:3)	(20:5)	(22:6)		C65 H99 O6	975.744	15.735	0.0800039	2.89031	3.63495e-06	1.4601	4.00643e+06	3.30819e+06	3.68718e+06	3.45184e+06	3.51325e+06	3.30995e+06	2.54211e+06	1.06161e+06	1.6473e+06	2.23194e+06	2.19597e+06	2.30479e+06	1.46321e+06	1.10414e+06	2.19403e+06	1.16824e+06	558474	873345	529629	631585	333399	667881	1.04148e+06	416312	1.98081e+06	2.03546e+06	1.85925e+06	2.24817e+06
POS2957	Y	TG(18:3_22:6_22:6)+NH4	TG(62:15)+NH4	TG	(18:3_22:6_22:6)	(18:3)	(22:6)	(22:6)		C65 H100 O6 N1	990.755	13.8846	0.261066	1.80702	0.0186549	1.14534	2.78382e+06	1.77492e+06	2.69295e+06	2.57023e+06	2.28489e+06	2.0292e+06	1.39463e+06	224133	765930	739652	550145	612142	713034	1.39284e+06	2.77553e+06	1.56019e+06	477681	903533	124848	225105	156509	214538	383412	103295	1.22327e+06	1.20306e+06	1.23625e+06	657597
POS2958	Y	TG(20:5_20:4_22:6)+Na	TG(62:15)+Na	TG	(20:5_20:4_22:6)	(20:5)	(20:4)	(22:6)		C65 H96 O6 Na1	995.71	14.774	0.113605	2.12808	0.00233248	1.24374	453931	431053	423610	479652	381253	487325	670366	223985	472367	427819	445893	445165	247864	172793	415719	273526	22507.9	116051	145270	77954.6	66473	101220	183702	72263.2	307160	319906	283975	370095
POS2960	Y	TG(20:4e_20:5_22:6)+H	TG(62:15e)+H	TG	(20:4e_20:5_22:6)	(20:4e)	(20:5)	(22:6)		C65 H99 O5	959.749	16.2346	0.147701	4.41621	2.40371e-06	1.44199	2.42605e+06	1.9583e+06	1.4447e+06	1.83235e+06	1.57865e+06	1.78513e+06	1.58809e+06	607855	1.25567e+06	1.33935e+06	1.02075e+06	1.38189e+06	466632	300608	491651	603203	282467	351968	146244	61371.7	79135.3	73410.6	189891	25980.1	1.05061e+06	790878	1.10342e+06	1.103e+06
POS2962	Y	TG(20:5_20:5_22:6)+NH4	TG(62:16)+NH4	TG	(20:5_20:5_22:6)	(20:5)	(20:5)	(22:6)		C65 H98 O6 N1	988.739	14.1824	0.0634549	1.96501	0.00377346	1.23202	2.68232e+06	2.42766e+06	2.35615e+06	2.00816e+06	2.07515e+06	1.73472e+06	1.58624e+06	292606	813503	946623	884538	746472	1.24589e+06	1.03937e+06	2.19717e+06	1.21031e+06	352812	714818	270291	172178	180111	249489	519459	84510.5	1.10307e+06	1.12578e+06	1.07104e+06	1.23671e+06
POS2963	Y	TG(20:5_20:5_22:6)+H	TG(62:16)+H	TG	(20:5_20:5_22:6)	(20:5)	(20:5)	(22:6)		C65 H95 O6	971.712	14.9724	0.105052	1.80036	0.0321244	1.04492	1.3088e+06	899995	855313	1.40067e+06	1.23678e+06	663507	633813	124399	235528	438823	467022	251619	634800	541983	1.18019e+06	716892	137086	324485	138648	74781.5	32892.3	118261	315324	531419	571815	593860	534849	682131
POS2964	Y	TG(20:0_20:1_22:2)+NH4	TG(62:3)+NH4	TG	(20:0_20:1_22:2)	(20:0)	(20:1)	(22:2)		C65 H124 O6 N1	1014.94	17.321	0.226153	2.34298	0.000468285	1.37423	2.47892e+06	1.52889e+06	2.23132e+06	2.11504e+06	2.54582e+06	1.46865e+06	3.85555e+06	1.09462e+06	1.61689e+06	2.92528e+06	2.19093e+06	1.60258e+06	677233	830473	1.32273e+06	1.24944e+06	548005	651146	970349	1.26081e+06	1.19585e+06	1.423e+06	1.87867e+06	599805	1.68816e+06	1.67091e+06	1.69575e+06	1.00054e+06
POS2965	Y	TG(62:3e)+NH4	TG(62:3e)+NH4	TG	(62:3e)	(62:3e)				C65 H126 O5 N1	1000.96	17.603	0.201619	3.03496	0.000622773	1.38584	2.04412e+06	879707	1.58375e+06	1.22225e+06	1.16596e+06	1.10838e+06	2.13305e+06	976672	1.29243e+06	3.74442e+06	2.26349e+06	1.52475e+06	366702	438677	711873	521857	231345	366864	1.03826e+06	1.04815e+06	1.24399e+06	1.03945e+06	1.44741e+06	469599	1.21736e+06	1.21798e+06	1.22541e+06	773313
POS2966	Y	TG(18:1_22:1_22:2)+NH4	TG(62:4)+NH4	TG	(18:1_22:1_22:2)	(18:1)	(22:1)	(22:2)		C65 H122 O6 N1	1012.93	17.1302	0.272486	2.35512	0.000283337	1.4074	4.30392e+06	2.57736e+06	4.27312e+06	3.70859e+06	3.51472e+06	2.93615e+06	4.20938e+06	1.34668e+06	2.09941e+06	3.50386e+06	2.87618e+06	2.338e+06	1.09254e+06	1.54845e+06	2.46266e+06	1.90109e+06	825709	1.21957e+06	1.31264e+06	1.80845e+06	1.30609e+06	2.08801e+06	2.76773e+06	839394	2.56572e+06	2.44441e+06	2.5806e+06	1.32208e+06
POS2967	Y	TG(18:0e_22:2_22:2)+NH4	TG(62:4e)+NH4	TG	(18:0e_22:2_22:2)	(18:0e)	(22:2)	(22:2)		C65 H124 O5 N1	998.947	17.5567	0.079929	3.59982	0.00265433	1.32287	3.32143e+06	1.61596e+06	2.68639e+06	1.28583e+06	1.50045e+06	1.49432e+06	2.02491e+06	1.10251e+06	1.23147e+06	3.45778e+06	2.2791e+06	1.82879e+06	344463	643397	1.0839e+06	703191	182625	349360	1.04741e+06	983547	871948	988637	1.18744e+06	264685	1.30966e+06	1.12862e+06	1.12074e+06	1.11927e+06
POS2968	Y	TG(20:2_20:2_22:1)+NH4	TG(62:5)+NH4	TG	(20:2_20:2_22:1)	(20:2)	(20:2)	(22:1)		C65 H120 O6 N1	1010.91	16.9486	0.366576	2.98268	8.93019e-05	1.42405	4.91791e+06	2.8263e+06	4.65959e+06	3.10658e+06	3.57151e+06	3.48979e+06	3.6875e+06	1.46409e+06	1.58187e+06	4.50322e+06	2.12919e+06	2.50555e+06	1.07781e+06	1.70243e+06	1.02696e+06	1.90966e+06	576811	1.27392e+06	928868	1.08847e+06	930516	1.27695e+06	2.11113e+06	350662	2.41568e+06	2.37647e+06	2.4223e+06	915283
POS2969	Y	TG(20:2_20:2_22:2)+NH4	TG(62:6)+NH4	TG	(20:2_20:2_22:2)	(20:2)	(20:2)	(22:2)		C65 H118 O6 N1	1008.9	16.8689	0.326167	2.61705	0.00336532	1.24982	1.32427e+07	3.35714e+06	1.25522e+07	1.03915e+07	1.10235e+07	9.52127e+06	5.46273e+06	2.08476e+06	3.19735e+06	5.4679e+06	3.42229e+06	3.51172e+06	2.42153e+06	3.91413e+06	6.88643e+06	4.6943e+06	1.98646e+06	3.05749e+06	1.42563e+06	3.48845e+06	2.00464e+06	1.72359e+06	2.8114e+06	943607	5.96552e+06	3.89758e+06	6.56909e+06	3.23056e+06
POS2970	Y	TG(18:2e_22:2_22:2)+NH4	TG(62:6e)+NH4	TG	(18:2e_22:2_22:2)	(18:2e)	(22:2)	(22:2)		C65 H120 O5 N1	994.916	17.202	0.423756	3.8832	1.18557e-05	1.45975	2.32753e+06	1.39051e+06	1.95809e+06	2.11497e+06	1.99177e+06	1.71002e+06	2.18937e+06	974953	1.29568e+06	2.02538e+06	1.40389e+06	1.53889e+06	275069	541204	743899	857773	83684.5	458012	281514	318949	469076	672359	468131	108124	1.31711e+06	1.21559e+06	1.31685e+06	390014
POS2971	Y	TG(16:1_22:6_24:0)+NH4	TG(62:7)+NH4	TG	(16:1_22:6_24:0)	(16:1)	(22:6)	(24:0)		C65 H116 O6 N1	1006.88	16.6667	0.157986	2.49789	6.13633e-05	1.38914	1.56734e+07	1.3699e+07	1.35198e+07	1.60968e+07	1.58608e+07	9.86452e+06	1.32144e+07	4.63603e+06	6.3607e+06	1.1635e+07	8.76459e+06	7.08466e+06	5.13841e+06	4.24591e+06	8.3624e+06	7.71661e+06	2.89026e+06	5.56072e+06	3.51106e+06	3.79097e+06	2.22861e+06	3.6037e+06	1.01647e+07	1.70588e+06	9.54791e+06	7.8646e+06	8.52089e+06	6.49031e+06
POS2972	Y	TG(18:1_22:1_22:6)+NH4	TG(62:8)+NH4	TG	(18:1_22:1_22:6)	(18:1)	(22:1)	(22:6)		C65 H114 O6 N1	1004.86	16.4914	0.297368	2.48305	0.000376903	1.3932	1.56402e+07	9.78458e+06	1.41513e+07	1.1178e+07	1.06142e+07	1.01666e+07	1.00953e+07	6.00241e+06	7.84966e+06	9.65709e+06	7.36202e+06	7.53083e+06	3.72376e+06	4.16904e+06	8.97167e+06	5.45846e+06	2.15217e+06	4.33418e+06	6.13123e+06	6.37528e+06	3.3274e+06	4.3431e+06	1.12424e+07	2.23375e+06	9.14137e+06	7.50037e+06	8.35752e+06	4.2032e+06
POS2973	Y	TG(62:8e)+NH4	TG(62:8e)+NH4	TG	(62:8e)	(62:8e)				C65 H116 O5 N1	990.885	16.998	0.180364	4.36662	9.83037e-07	1.49371	8.50058e+06	5.06871e+06	7.11894e+06	6.82196e+06	6.76764e+06	6.80602e+06	6.85227e+06	2.4196e+06	4.6595e+06	5.34628e+06	4.03024e+06	4.31806e+06	1.226e+06	1.29578e+06	2.23057e+06	2.26527e+06	913536	1.47746e+06	963732	1.32812e+06	1.5124e+06	1.14875e+06	1.87115e+06	336506	3.79216e+06	3.70789e+06	3.787e+06	2.51963e+06
POS2974	Y	TG(20:2_20:2_22:5)+Na	TG(62:9)+Na	TG	(20:2_20:2_22:5)	(20:2)	(20:2)	(22:5)		C65 H108 O6 Na1	1007.8	16.2733	0.136419	2.90326	0.00410797	1.25231	1.66821e+06	1.33694e+06	1.45325e+06	1.33304e+06	1.21217e+06	282055	975171	270393	456120	85332.7	661728	625939	539653	330149	763712	444269	178873	252819	294166	224396	122958	285169	20723	7611.91	642582	684966	642523	844457
POS2975	Y	TG(20:2_20:2_22:5)+H	TG(62:9)+H	TG	(20:2_20:2_22:5)	(20:2)	(20:2)	(22:5)		C65 H109 O6	985.822	16.844	0.0786979	2.40247	0.000288907	1.35254	2.9233e+06	2.27066e+06	2.94267e+06	1.77946e+06	2.53001e+06	2.19518e+06	2.53708e+06	919371	1.23858e+06	1.65209e+06	1.64952e+06	1.00536e+06	1.18164e+06	581015	1.31083e+06	1.53844e+06	1.1398e+06	342530	523290	1.25233e+06	512881	574262	1.05579e+06	580856	1.40009e+06	1.3321e+06	1.33454e+06	1.56817e+06
POS2976	Y	TG(20:1_22:4_22:6)+NH4	TG(64:11)+NH4	TG	(20:1_22:4_22:6)	(20:1)	(22:4)	(22:6)		C67 H112 O6 N1	1026.85	16.0015	0.30695	5.26673	0.00376779	1.1984	1.07249e+07	732520	8.27547e+06	6.83837e+06	9.77111e+06	8.83235e+06	9.45064e+06	3.0407e+06	5.86173e+06	7.84872e+06	5.79284e+06	7.22797e+06	2.48992e+06	359418	502491	4.52656e+06	492928	206068	512706	2.19636e+06	1.58237e+06	2.03111e+06	3.71521e+06	793770	6.42671e+06	6.35235e+06	6.46254e+06	3.00136e+06
POS2977	Y	TG(20:2_22:4_22:6)+NH4	TG(64:12)+NH4	TG	(20:2_22:4_22:6)	(20:2)	(22:4)	(22:6)		C67 H110 O6 N1	1024.83	15.753	0.229482	2.4063	4.79066e-05	1.43006	1.03372e+07	8.58197e+06	8.95627e+06	9.57282e+06	8.68472e+06	8.69228e+06	5.26328e+06	2.1915e+06	3.98103e+06	5.8209e+06	3.47124e+06	4.96512e+06	2.89578e+06	3.56323e+06	6.71665e+06	4.99202e+06	1.62899e+06	2.98732e+06	1.87871e+06	1.26498e+06	1.31829e+06	1.4363e+06	4.13757e+06	724059	4.9018e+06	4.90923e+06	4.95804e+06	2.89665e+06
POS2978	Y	TG(20:1_22:6_22:6)+NH4	TG(64:13)+NH4	TG	(20:1_22:6_22:6)	(20:1)	(22:6)	(22:6)		C67 H108 O6 N1	1022.82	15.9722	0.111868	2.89143	0.000425289	1.38823	5.09454e+06	3.01677e+06	4.52732e+06	4.40514e+06	2.77282e+06	3.42938e+06	1.2668e+06	291999	408885	1.01556e+06	647267	1.28477e+06	1.13512e+06	1.8686e+06	1.44815e+06	2.4328e+06	258497	896444	330205	194969	122063	502594	645828	64349.9	2.09717e+06	2.05125e+06	2.05099e+06	1.63066e+06
POS2980	Y	TG(20:3_22:6_22:6)+NH4	TG(64:15)+NH4	TG	(20:3_22:6_22:6)	(20:3)	(22:6)	(22:6)		C67 H104 O6 N1	1018.79	14.7697	0.403432	2.12888	0.00194082	1.29564	1.15153e+06	984768	987600	1.31603e+06	965995	883423	1.25538e+06	412450	1.07527e+06	899747	886966	943767	179255	500423	811685	859745	262228	340962	184358	218634	173660	240214	405915	138960	693800	641039	700107	225445
POS2981	Y	TG(20:4e_22:6_22:6)+H	TG(64:16e)+H	TG	(20:4e_22:6_22:6)	(20:4e)	(22:6)	(22:6)		C67 H101 O5	985.764	16.339	0.121795	4.36441	8.92494e-07	1.4613	856253	752488	633782	729726	654015	630527	504943	156746	469201	422830	424645	460922	218782	112947	268074	238203	58350.3	78985.5	31784.2	60745.2	287400	54254.6	82315.5	271602	300567	300327	301291	378729
POS2983	Y	TG(20:5_22:6_22:6)+NH4	TG(64:17)+NH4	TG	(20:5_22:6_22:6)	(20:5)	(22:6)	(22:6)		C67 H100 O6 N1	1014.75	14.4806	0.0753539	2.00439	0.00647934	1.18522	1.90638e+06	1.72761e+06	1.53249e+06	1.69837e+06	1.54938e+06	1.42633e+06	676062	157443	459974	506011	470359	501151	772689	718163	1.86471e+06	860477	234890	458567	132179	53308.2	55663.1	106345	210286	36643.2	785482	851492	738630	871849
POS2984	Y	TG(20:0_22:2_22:2)+NH4	TG(64:4)+NH4	TG	(20:0_22:2_22:2)	(20:0)	(22:2)	(22:2)		C67 H126 O6 N1	1040.96	17.3162	0.232404	2.54403	8.3697e-05	1.43423	1.5018e+06	871790	1.36995e+06	1.26634e+06	1.2869e+06	1.02461e+06	2.23666e+06	686578	969972	1.65422e+06	1.50623e+06	1.07211e+06	401152	499544	737113	579184	249670	411210	635629	763841	682534	796759	1.07688e+06	362847	976195	967750	980420	568991
POS2985	Y	TG(16:0e_24:2_24:2)+NH4	TG(64:4e)+NH4	TG	(16:0e_24:2_24:2)	(16:0e)	(24:2)	(24:2)		C67 H128 O5 N1	1026.98	17.585	0.274931	4.82154	2.25682e-06	1.48448	904137	519221	788916	695122	762837	644021	1.30752e+06	498520	655066	1.7627e+06	1.42463e+06	833660	60127.3	169369	209926	212822	107398	135146	581172	548550	779767	605177	951049	213573	667530	667036	670581	345293
POS2986	Y	TG(18:3_23:1_23:1)+NH4	TG(64:5)+NH4	TG	(18:3_23:1_23:1)	(18:3)	(23:1)	(23:1)		C67 H124 O6 N1	1038.94	17.324	0.109114	6.7191	0.00991555	1.10891	803783	475629	2.46858e+06	2.26763e+06	1.94338e+06	487898	686849	251036	314440	750873	536270	331857	221531	183837	342698	282993	87779.2	138309	244823	281198	216326	268492	339290	66860.8	449533	427132	443819	350975
POS2987	Y	TG(20:1e_22:2_22:2)+NH4	TG(64:5e)+NH4	TG	(20:1e_22:2_22:2)	(20:1e)	(22:2)	(22:2)		C67 H126 O5 N1	1024.96	17.5511	0.181348	7.89607	7.10529e-06	1.45559	1.67939e+06	870051	1.20481e+06	905132	1.32879e+06	1.34507e+06	838956	304240	420253	752351	886082	732993	95410.3	191445	231670	180447	89087.3	140662	284911	342110	273527	249530	463342	87901.1	603156	578066	610378	400383
POS2988	Y	TG(64:7)+NH4	TG(64:7)+NH4	TG	(64:7)	(64:7)				C67 H120 O6 N1	1034.91	16.848	0.320967	2.31536	0.000559545	1.34664	4.90717e+06	3.78781e+06	4.62202e+06	4.9766e+06	3.68575e+06	3.88158e+06	5.73401e+06	1.41872e+06	2.56787e+06	4.26126e+06	3.82524e+06	3.09895e+06	1.59181e+06	1.58059e+06	3.73074e+06	2.1927e+06	581563	1.49187e+06	1.56643e+06	1.64037e+06	1.21344e+06	1.8486e+06	2.30935e+06	700003	3.08031e+06	3.12621e+06	3.15694e+06	1.39564e+06
POS2989	Y	TG(64:8)+NH4	TG(64:8)+NH4	TG	(64:8)	(64:8)				C67 H118 O6 N1	1032.9	16.7496	0.372832	2.19453	0.00357951	1.25093	6.91279e+06	3.59012e+06	6.99444e+06	6.76375e+06	5.91654e+06	6.5003e+06	9.69507e+06	2.57223e+06	3.71443e+06	7.04308e+06	5.54666e+06	3.90633e+06	1.92307e+06	2.92135e+06	6.04667e+06	2.68644e+06	1.10227e+06	2.03355e+06	2.36074e+06	2.71231e+06	1.58866e+06	3.1186e+06	4.55747e+06	1.20249e+06	5.13021e+06	5.00386e+06	5.16203e+06	1.89662e+06
POS2990	Y	TG(64:9)+NH4	TG(64:9)+NH4	TG	(64:9)	(64:9)				C67 H116 O6 N1	1030.88	16.5003	0.306253	2.17352	0.00234021	1.30083	4.96335e+06	3.29362e+06	4.52876e+06	4.00191e+06	3.6942e+06	3.43584e+06	3.69191e+06	1.28401e+06	1.71364e+06	2.95147e+06	2.29551e+06	2.11524e+06	1.40271e+06	1.68017e+06	4.00147e+06	1.87612e+06	752596	1.29108e+06	1.10775e+06	1.22052e+06	958238	1.42942e+06	2.40581e+06	577770	2.61433e+06	2.55781e+06	2.64083e+06	1.22249e+06
POS2991	Y	TG(20:1e_22:2_22:6)+NH4	TG(64:9e)+NH4	TG	(20:1e_22:2_22:6)	(20:1e)	(22:2)	(22:6)		C67 H118 O5 N1	1016.9	17.0239	0.149976	5.15011	1.05117e-07	1.49499	3.99742e+06	3.0567e+06	3.06098e+06	3.56955e+06	3.19903e+06	3.30223e+06	2.48657e+06	847681	2.00477e+06	2.36834e+06	2.12195e+06	2.30568e+06	501335	475802	1.15782e+06	963809	253341	567406	451119	438296	578509	542440	646764	156220	1.4637e+06	1.55173e+06	1.56363e+06	1.10922e+06
POS2992	Y	TG(22:1_22:6_22:6)+NH4	TG(66:13)+NH4	TG	(22:1_22:6_22:6)	(22:1)	(22:6)	(22:6)		C69 H112 O6 N1	1050.85	15.8978	0.403668	2.70161	0.000240742	1.38981	4.20306e+06	2.43577e+06	3.39815e+06	4.1956e+06	3.27284e+06	3.40702e+06	2.53079e+06	226131	1.26949e+06	1.9337e+06	1.32276e+06	1.69906e+06	739023	1.34952e+06	2.4202e+06	1.72843e+06	486400	1.01717e+06	485662	686552	538064	701795	1.2814e+06	62339.4	1.99951e+06	1.84848e+06	2.0145e+06	648590
POS2998	Y	WE(2:0_16:2)+NH4	WE(18:2)+NH4	WE	(2:0_16:2)	(2:0)	(16:2)			H36 C18 O2 N1	298.274	1.534	0.0522463	0.736365	0.0234106	1.0083	2.56603e+06	1.86335e+06	2.8719e+06	2.51111e+06	1.89312e+06	3.04832e+06	3.12836e+06	3.86669e+06	2.49358e+06	2.27823e+06	4.2282e+06	5.47988e+06	3.55519e+06	2.44454e+06	4.05661e+06	2.72124e+06	3.36675e+06	3.89169e+06	2.74027e+06	1.76671e+06	3.08847e+06	2.89819e+06	3.48368e+06	4.33037e+06	3.98496e+06	4.16778e+06	4.02686e+06	3.67632e+06
POS3	Y	AcCa(16:0)+H	AcCa(16:0)+H	AcCa	(16:0)	(16:0)				C23 H46 O4 N1	400.342	1.78545	0.0272336	1.97851	0.000112362	1.40979	5.81586e+07	4.49051e+07	5.89212e+07	3.64709e+07	4.89755e+07	5.35809e+07	2.55881e+07	2.12453e+07	2.74302e+07	2.97204e+07	3.42233e+07	4.72138e+07	2.88346e+07	2.74648e+07	2.69606e+07	3.02888e+07	1.74242e+07	2.1168e+07	3.36905e+07	2.90688e+07	3.66412e+07	2.77486e+07	4.43515e+07	1.64916e+07	3.813e+07	3.8009e+07	3.8171e+07	3.60604e+07
POS3018	Y	WE(22:5_12:0)+NH4	WE(34:5)+NH4	WE	(22:5_12:0)	(22:5)	(12:0)			H62 C34 O2 N1	516.478	8.561	0.0463232	0.611284	0.00118707	1.41579	9.21274e+06	6.64746e+06	8.12979e+06	8.76989e+06	6.82621e+06	6.81073e+06	8.39739e+06	6.44481e+06	1.50801e+07	1.1591e+07	1.01254e+07	1.3077e+07	1.13072e+07	1.63794e+07	1.33981e+07	1.40901e+07	9.61006e+06	1.11157e+07	8.11133e+06	9.26405e+06	7.90822e+06	7.33989e+06	1.21696e+07	5.95975e+06	9.70509e+06	9.42299e+06	9.73589e+06	8.79577e+06
POS3019	Y	WE(22:5_13:0)+NH4	WE(35:5)+NH4	WE	(22:5_13:0)	(22:5)	(13:0)			H64 C35 O2 N1	530.493	9.01379	0.0246618	0.424591	4.81239e-05	1.46747	7.99927e+06	5.94491e+06	6.39602e+06	5.90474e+06	5.43548e+06	5.01718e+06	6.03705e+06	4.66269e+06	1.08663e+07	7.31557e+06	7.74314e+06	9.31242e+06	1.35695e+07	1.68236e+07	1.72248e+07	1.48489e+07	9.43955e+06	1.45242e+07	1.1804e+07	1.1602e+07	1.01441e+07	1.10132e+07	1.56383e+07	1.06616e+07	9.94982e+06	9.95819e+06	9.55145e+06	9.52487e+06
POS3022	Y	WE(23:5_13:0)+NH4	WE(36:5)+NH4	WE	(23:5_13:0)	(23:5)	(13:0)			H66 C36 O2 N1	544.509	9.49926	0.0482354	0.50711	6.6372e-05	1.48365	1.19027e+06	1.10909e+06	1.16695e+06	1.19149e+06	1.0486e+06	1.01593e+06	759242	485652	1.24102e+06	934613	989918	1.35523e+06	2.0891e+06	2.6641e+06	2.18298e+06	2.58261e+06	1.54266e+06	2.1947e+06	1.26266e+06	1.59165e+06	1.29668e+06	1.43842e+06	2.13078e+06	1.32132e+06	1.51995e+06	1.49644e+06	1.52677e+06	1.37406e+06
POS3023	Y	WE(18:0_19:4)+NH4	WE(37:4)+NH4	WE	(18:0_19:4)	(18:0)	(19:4)			H70 C37 O2 N1	560.54	10.663	0.0237252	0.337197	3.83988e-06	1.5027	838897	702790	685080	709106	588320	717723	1.19342e+06	849039	1.87013e+06	1.71896e+06	1.79394e+06	2.31211e+06	1.91814e+06	2.68293e+06	2.17208e+06	2.27218e+06	1.62181e+06	1.91281e+06	2.4655e+06	3.10254e+06	2.13756e+06	2.3056e+06	3.3595e+06	2.84288e+06	1.82162e+06	1.82454e+06	1.76547e+06	1.73877e+06
POS3024	Y	WE(25:5_12:0)+NH4	WE(37:5)+NH4	WE	(25:5_12:0)	(25:5)	(12:0)			H68 C37 O2 N1	558.524	10.2616	0.0232346	0.457726	5.40041e-05	1.4799	2.43691e+06	1.50235e+06	2.15327e+06	2.08681e+06	2.15279e+06	2.09946e+06	3.69336e+06	2.63467e+06	7.79269e+06	4.50574e+06	5.28037e+06	5.47585e+06	4.27357e+06	5.28662e+06	5.20526e+06	5.02692e+06	3.05612e+06	4.31095e+06	7.18454e+06	7.54753e+06	7.25494e+06	6.92301e+06	7.98231e+06	5.94838e+06	4.5446e+06	4.54812e+06	4.37374e+06	4.36077e+06
POS303	Y	DG(32:0e)+Na	DG(32:0e)+Na	DG	(32:0e)	(32:0e)				C35 H70 O4 Na1	577.517	16.638	0.0596553	1.95883	0.0135496	1.03987	1.1204e+06	809896	996626	680614	1.58968e+06	1.22709e+06	452487	2.76628e+06	488326	339630	702721	427384	994064	427658	748796	489355	429465	190321	756146	799862	659645	307955	510652	408604	480254	467783	464831	527260
POS3037	Y	ZyE(22:6)+NH4	ZyE(22:6)+NH4	ZyE	(22:6)	(22:6)				C49 H78 O2 N1	712.603	15.8444	0.07381	1.53113	0.0404518	1.05792	1.13694e+06	808755	820773	569332	719758	896499	978976	765955	1.56144e+06	1.60195e+06	1.28766e+06	1.46377e+06	530967	529952	874257	666712	180257	452111	1.13952e+06	2.69238e+06	1.05961e+06	825661	1.07612e+06	991464	1.06351e+06	1.0656e+06	913368	1.0658e+06
POS33	Y	Cer(d17:0_16:0)+Na	Cer(d33:0)+Na	Cer	(d17:0_16:0)	(d17:0)	(16:0)			C33 H67 O3 N1 Na1	548.501	9.01347	0.021271	0.448325	1.6984e-05	1.49495	1.02691e+07	7.19659e+06	8.93227e+06	7.34835e+06	7.10105e+06	7.70353e+06	7.11678e+06	6.43158e+06	1.38525e+07	8.74266e+06	9.74338e+06	1.15782e+07	1.68924e+07	2.12074e+07	2.04011e+07	1.94365e+07	1.32593e+07	1.70972e+07	1.41353e+07	1.472e+07	1.2722e+07	1.20911e+07	1.83807e+07	1.15207e+07	1.20158e+07	1.20245e+07	1.17091e+07	1.15084e+07
POS357	Y	DG(24:1_10:4)+NH4	DG(34:5)+NH4	DG	(24:1_10:4)	(24:1)	(10:4)			C37 H66 O5 N1	604.494	4.205	0.0313134	0.423937	0.000162696	1.38747	368380	216025	340217	238682	134304	233533	75031.5	21028.9	70122.3	93644.9	154912	188787	621546	717785	654587	688760	522708	406328	85098.6	98345.8	77371.1	108762	133039	53254.9	289644	304607	294823	282842
POS358	Y	DG(14:0_20:5)+NH4	DG(34:5)+NH4	DG	(14:0_20:5)	(14:0)	(20:5)			C37 H66 O5 N1	604.494	8.88356	0.129391	2.80309	0.000846232	1.33531	5.99908e+06	4.87237e+06	7.25219e+06	4.51791e+06	4.62646e+06	3.15094e+06	1.06076e+06	2.52243e+06	1.61635e+06	786672	165517	1.55814e+06	1.89157e+06	1.51978e+06	3.53158e+06	2.00326e+06	785562	1.12018e+06	273430	1.51738e+06	2.00039e+06	1.86117e+06	1.81254e+06	2.54431e+06	2.02444e+06	2.0915e+06	1.59563e+06	2.16161e+06
POS367	Y	DG(35:4)+H	DG(35:4)+H	DG	(35:4)	(35:4)				C38 H67 O5	603.498	10.4577	0.0972721	0.564073	0.00510158	1.10617	298185	135486	137070	117734	163903	208744	445615	242582	751591	299778	359014	450083	335584	363143	232603	261225	404167	284457	489150	439680	544816	507135	707957	399610	327847	275501	346981	307294
POS39	Y	Cer(d33:4+2O)+H	Cer(d33:4+2O)+H	Cer	(d33:4+2O)	(d33:4+2O)				C33 H60 O5 N1	550.447	4.40712	0.0162704	0.654759	0.0184405	1.21757	1.85334e+06	1.61512e+06	1.60276e+06	1.3443e+06	1.84434e+06	2.27796e+06	1.83643e+06	2.01222e+06	2.17875e+06	2.21361e+06	1.69761e+06	3.41302e+06	2.74703e+06	3.0213e+06	3.16182e+06	3.48818e+06	1.43244e+06	2.24344e+06	3.62437e+06	4.77251e+06	3.15286e+06	2.58678e+06	3.17836e+06	2.24175e+06	2.58455e+06	2.58597e+06	2.51531e+06	2.51163e+06
POS399	Y	DG(16:0_20:4)+NH4	DG(36:4)+NH4	DG	(16:0_20:4)	(16:0)	(20:4)			C39 H72 O5 N1	634.541	10.8563	0.114887	1.9182	0.000185558	1.38538	1.1838e+06	940846	1.07759e+06	1.16317e+06	1.12141e+06	768952	1.0789e+06	556678	997784	905451	865909	1.00095e+06	573805	516297	701137	689119	343398	437519	515582	612393	778308	618135	830944	403784	784153	810961	664864	881525
POS402	Y	DG(36:4e)+Na	DG(36:4e)+Na	DG	(36:4e)	(36:4e)				C39 H70 O4 Na1	625.517	7.59253	0.0221469	1.49849	0.00117456	1.36473	3.93376e+06	3.24187e+06	3.42812e+06	3.49242e+06	3.41301e+06	3.3473e+06	4.70436e+06	4.40453e+06	6.30986e+06	5.59067e+06	7.27705e+06	7.03922e+06	2.04907e+06	3.22647e+06	2.37285e+06	2.62762e+06	1.49035e+06	2.15196e+06	4.09412e+06	4.1072e+06	4.62363e+06	3.8593e+06	6.79784e+06	3.80396e+06	3.97548e+06	3.9049e+06	3.98012e+06	3.7944e+06
POS405	Y	DG(36:5)+NH4	DG(36:5)+NH4	DG	(36:5)	(36:5)				C39 H70 O5 N1	632.525	8.89904	0.0969725	2.81942	0.00235078	1.30395	4.64546e+06	3.29609e+06	5.24659e+06	2.88303e+06	2.56037e+06	2.29461e+06	909078	297147	506246	625451	531852	354396	981065	1.1392e+06	2.48605e+06	1.3511e+06	630775	833967	420778	351829	202909	430314	636669	231350	1.50554e+06	1.50528e+06	1.51541e+06	1.22982e+06
POS407	Y	DG(16:0_20:5)+NH4	DG(36:5)+NH4	DG	(16:0_20:5)	(16:0)	(20:5)			C39 H70 O5 N1	632.525	10.0747	0.0364091	2.16513	0.000626858	1.35347	2.71051e+07	2.23491e+07	2.80736e+07	2.36115e+07	2.22822e+07	1.67085e+07	1.0844e+07	4.02606e+06	5.2151e+06	8.52522e+06	6.89991e+06	5.49007e+06	1.06635e+07	9.61708e+06	1.90251e+07	1.27628e+07	5.32402e+06	7.32889e+06	5.22037e+06	4.29394e+06	3.24451e+06	5.33259e+06	5.55572e+06	2.50258e+06	1.14493e+07	1.15712e+07	1.07177e+07	1.15813e+07
POS413	Y	DG(37:5)+Na	DG(37:5)+Na	DG	(37:5)	(37:5)				C40 H68 O5 Na1	651.496	10.4638	0.00581369	2.20197	0.000130204	1.4089	2.22477e+06	1.89375e+06	2.35965e+06	2.43132e+06	2.10907e+06	1.72623e+06	922441	327082	1.17721e+06	618840	578822	599116	798462	983551	1.51647e+06	1.30252e+06	487441	699464	400475	889536	309323	388637	582221	258022	1.07544e+06	1.06902e+06	1.0821e+06	1.08206e+06
POS416	Y	DG(38:1)+NH4	DG(38:1)+NH4	DG	(38:1)	(38:1)				C41 H82 O5 N1	668.619	13.045	0.303402	2.4852	0.0292574	1.01726	1.37319e+06	671390	1.35215e+06	1.02503e+06	2.69761e+06	954408	643539	647467	1.05824e+06	397909	769301	835795	203922	677468	847727	900486	295471	323674	620269	987473	887362	661684	580175	625218	1.18063e+06	1.17667e+06	1.18433e+06	558568
POS42	Y	Cer(d16:0_18:0)+Na	Cer(d34:0)+Na	Cer	(d16:0_18:0)	(d16:0)	(18:0)			C34 H69 O3 N1 Na1	562.517	9.80234	0.04189	0.722279	0.0144516	1.34512	3.50908e+06	2.37803e+06	3.50828e+06	2.72374e+06	2.851e+06	2.85781e+06	5.18084e+06	3.96287e+06	8.42658e+06	6.47339e+06	6.43846e+06	8.33937e+06	3.75011e+06	4.9702e+06	4.6203e+06	4.63558e+06	2.675e+06	4.03171e+06	5.0252e+06	6.14264e+06	5.48374e+06	5.08074e+06	7.69589e+06	4.13937e+06	4.66669e+06	4.31277e+06	4.29757e+06	4.28777e+06
POS433	Y	DG(18:0_20:5)+NH4	DG(38:5)+NH4	DG	(18:0_20:5)	(18:0)	(20:5)			C41 H74 O5 N1	660.556	11.2224	0.0326104	1.44382	0.00651949	1.24168	1.67352e+07	1.44702e+07	1.43427e+07	1.33148e+07	1.29268e+07	1.10329e+07	9.59057e+06	4.9171e+06	8.62866e+06	1.04411e+07	9.94774e+06	9.61784e+06	9.47629e+06	1.06595e+07	1.24075e+07	1.09337e+07	5.67999e+06	8.20666e+06	8.47578e+06	7.87536e+06	6.49772e+06	8.24831e+06	1.04139e+07	5.51158e+06	1.03093e+07	1.02886e+07	9.64342e+06	1.0315e+07
POS436	Y	DG(18:1_20:5)+NH4	DG(38:6)+NH4	DG	(18:1_20:5)	(18:1)	(20:5)			C41 H72 O5 N1	658.541	10.2896	0.0690543	0.116976	0.00589649	1.20488	703844	21464.5	29827.7	20679.5	33298.3	29613.4	1.58304e+06	537004	810237	1.16204e+06	1.1129e+06	907276	1.46229e+06	1.59403e+06	20043.5	1.99921e+06	858986	1.23551e+06	805210	827289	1.07077e+06	687301	585100	590342	1.46146e+06	1.64899e+06	1.51534e+06	1.69271e+06
POS440	Y	DG(38:7e)+H	DG(38:7e)+H	DG	(38:7e)	(38:7e)				C41 H69 O4	625.519	7.68172	0.0420022	1.53649	0.00258845	1.3472	4.34997e+06	2.94585e+06	3.48427e+06	3.60495e+06	3.51507e+06	3.45503e+06	5.1519e+06	4.44565e+06	6.3656e+06	5.84239e+06	7.01163e+06	6.88455e+06	1.97888e+06	3.30311e+06	2.28362e+06	2.7085e+06	1.5403e+06	2.08426e+06	3.93915e+06	4.04115e+06	4.7426e+06	3.71801e+06	6.82312e+06	3.67326e+06	4.05992e+06	3.79941e+06	3.87134e+06	3.67278e+06
POS442	Y	DG(20:5_20:5)+NH4	DG(40:10)+NH4	DG	(20:5_20:5)	(20:5)	(20:5)			C43 H68 O5 N1	678.509	8.20524	0.0479268	2.16676	5.37163e-05	1.44488	1.49531e+07	1.25861e+07	1.33583e+07	1.20422e+07	1.1181e+07	1.28522e+07	3.53092e+06	2.33815e+07	2.33386e+06	2.79006e+06	4.39096e+06	5.99757e+06	4.33213e+06	6.90527e+06	8.68283e+06	7.83872e+06	3.33135e+06	4.43409e+06	2.72122e+07	2.99094e+07	3.36474e+07	3.36326e+07	5.69139e+06	3.96361e+06	6.83482e+06	7.22657e+06	6.53195e+06	7.21162e+06
POS445	Y	DG(40:2)+Na	DG(40:2)+Na	DG	(40:2)	(40:2)				C43 H80 O5 Na1	699.59	14.132	0.0232115	1.60458	0.00280606	1.20739	1.73131e+06	2.14978e+06	2.27528e+06	1.71468e+06	2.32817e+06	1.59938e+06	2.02027e+06	932918	1.80465e+06	2.10139e+06	1.85297e+06	1.74062e+06	1.43888e+06	1.37599e+06	1.32301e+06	1.5801e+06	730671	904416	1.13022e+06	1.07554e+06	913015	1.20108e+06	1.67911e+06	853204	1.43468e+06	1.38606e+06	1.36706e+06	1.36574e+06
POS446	Y	DG(40:3)+NH4	DG(40:3)+NH4	DG	(40:3)	(40:3)				C43 H82 O5 N1	692.619	13.3449	0.0428489	1.5024	0.0130841	1.23298	1.09332e+06	632588	831069	620481	688267	640575	174801	105090	213658	278078	335871	337263	489525	638973	545421	478121	377549	469819	276065	330776	281757	260466	459661	257824	476210	433231	437989	448564
POS447	Y	DG(40:5)+NH4	DG(40:5)+NH4	DG	(40:5)	(40:5)				C43 H78 O5 N1	688.587	11.2275	0.180901	1.38514	0.0237417	1.19941	8.65116e+06	6.15975e+06	7.38573e+06	6.89473e+06	7.15671e+06	5.55205e+06	4.20901e+06	1.98754e+06	3.78346e+06	4.33264e+06	4.0641e+06	4.0584e+06	3.94283e+06	5.82429e+06	6.67109e+06	6.09682e+06	2.9294e+06	4.71308e+06	3.0321e+06	3.45868e+06	2.79929e+06	3.93304e+06	4.75351e+06	2.38033e+06	5.15687e+06	5.15157e+06	5.19045e+06	3.45248e+06
POS448	Y	DG(20:1_20:4)+NH4	DG(40:5)+NH4	DG	(20:1_20:4)	(20:1)	(20:4)			C43 H78 O5 N1	688.587	11.9806	0.0584732	0.722697	0.0144518	1.32349	9.21421e+07	6.61236e+07	6.87581e+07	6.06758e+07	6.15444e+07	6.75281e+07	5.43863e+07	4.23053e+07	8.03564e+07	8.27544e+07	7.70359e+07	1.00065e+08	1.0433e+08	1.16787e+08	9.89641e+07	1.00159e+08	6.06996e+07	9.57498e+07	1.08262e+08	1.30227e+08	1.02548e+08	1.02904e+08	1.53654e+08	9.04605e+07	9.2419e+07	9.04445e+07	8.24212e+07	9.44138e+07
POS454	Y	DG(18:1_22:6)+Na	DG(40:7)+Na	DG	(18:1_22:6)	(18:1)	(22:6)			C43 H70 O5 Na1	689.512	10.5681	0.0403016	2.11098	3.62942e-05	1.44923	6.4236e+06	4.9443e+06	5.71676e+06	6.00503e+06	5.16714e+06	4.73943e+06	2.77802e+06	1.09902e+06	2.0277e+06	2.06713e+06	1.94263e+06	2.03242e+06	2.45239e+06	2.95469e+06	3.50458e+06	3.20786e+06	1.45076e+06	2.06051e+06	1.26263e+06	1.36978e+06	1.04459e+06	1.40967e+06	1.68353e+06	810199	2.87748e+06	2.86734e+06	2.67971e+06	2.94759e+06
POS457	Y	DG(20:5_20:4)+NH4	DG(40:9)+NH4	DG	(20:5_20:4)	(20:5)	(20:4)			C43 H70 O5 N1	680.525	8.96133	0.0719943	2.26415	0.000725741	1.31308	2.99311e+06	1.90753e+06	1.70414e+06	1.62634e+06	1.91878e+06	1.74216e+06	1.17429e+06	709717	1.24392e+06	1.1568e+06	1.33286e+06	1.15715e+06	1.26816e+06	1.01058e+06	833943	886705	579453	673487	585461	476653	535094	412134	1.00404e+06	3.97366e+06	1.16308e+06	1.18276e+06	1.01378e+06	1.18285e+06
POS458	Y	DG(42:10)+Na	DG(42:10)+Na	DG	(42:10)	(42:10)				C45 H68 O5 Na1	711.496	9.40225	0.0636793	2.23994	6.02552e-06	1.45049	1.65364e+06	1.31342e+06	1.19514e+06	1.45989e+06	1.28638e+06	1.42951e+06	1.22248e+06	565023	1.1429e+06	884470	715092	666823	684188	607513	773891	751578	395448	509791	338695	347770	297670	457576	386002	260684	844694	864283	841863	960281
POS460	Y	DG(42:5)+NH4	DG(42:5)+NH4	DG	(42:5)	(42:5)				C45 H82 O5 N1	716.619	11.978	0.128699	0.671522	0.0113176	1.32049	5.34834e+07	3.47911e+07	3.96872e+07	3.5657e+07	3.61382e+07	3.95018e+07	3.16359e+07	2.41376e+07	5.09436e+07	5.36776e+07	5.09825e+07	6.75914e+07	4.96426e+07	7.46174e+07	6.74516e+07	6.45404e+07	3.67261e+07	6.3315e+07	6.70962e+07	8.90386e+07	6.89062e+07	7.43506e+07	1.05708e+08	6.18816e+07	5.64838e+07	5.64945e+07	5.69443e+07	4.29494e+07
POS462	Y	DG(20:1_22:6)+NH4	DG(42:7)+NH4	DG	(20:1_22:6)	(20:1)	(22:6)			C45 H78 O5 N1	712.587	10.5522	0.236051	2.26358	0.000287042	1.41273	3.71153e+06	2.08665e+06	3.29513e+06	3.2511e+06	2.72337e+06	2.61651e+06	1.60796e+06	660944	1.22178e+06	1.42511e+06	1.19195e+06	1.32254e+06	819699	1.66036e+06	1.72577e+06	1.73506e+06	768916	1.10274e+06	685113	918633	751164	877329	1.40199e+06	551386	1.72858e+06	1.66521e+06	1.73644e+06	990497
POS463	Y	DG(20:1_22:6)+NH4	DG(42:7)+NH4	DG	(20:1_22:6)	(20:1)	(22:6)			C45 H78 O5 N1	712.587	11.6341	0.0370363	1.88192	4.57121e-06	1.47709	8.58491e+06	7.05218e+06	7.38811e+06	7.6017e+06	6.97784e+06	7.5645e+06	2.20499e+06	1.18014e+06	1.98027e+06	2.42032e+06	1.9913e+06	2.5111e+06	4.03864e+06	4.77714e+06	4.29914e+06	4.64951e+06	2.6884e+06	3.5489e+06	1.3588e+06	1.5122e+06	1.06442e+06	1.33107e+06	1.80972e+06	1.09379e+06	3.95783e+06	3.69369e+06	3.87377e+06	4.02719e+06
POS466	Y	DG(42:7e)+NH4	DG(42:7e)+NH4	DG	(42:7e)	(42:7e)				C45 H80 O4 N1	698.608	12.496	0.159808	3.9095	0.000534236	1.35617	2.23303e+06	709954	1.68806e+06	1.49755e+06	1.46149e+06	1.59035e+06	1.16028e+06	353337	1.24108e+06	1.32025e+06	607175	1.30232e+06	119000	587411	311815	803930	139879	386205	53892.9	204492	265689	154944	309689	107532	912687	1.07263e+06	724847	982450
POS467	Y	DG(43:1)+NH4	DG(43:1)+NH4	DG	(43:1)	(43:1)				C46 H92 O5 N1	738.697	14.187	0.303664	0.53179	0.00787923	1.26147	150056	128581	124120	115749	98810.1	145719	205866	168310	278612	192586	398429	357903	166365	354168	194805	305686	154396	259421	364333	402550	512415	375459	685878	369214	320728	347220	350994	162327
POS469	Y	DG(44:6)+H	DG(44:6)+H	DG	(44:6)	(44:6)				C47 H81 O5	725.608	14.1406	0.0982283	2.57342	0.00016984	1.41644	2.69482e+06	1.49055e+06	2.00612e+06	1.61873e+06	1.57821e+06	1.71395e+06	867795	469350	705926	955543	888344	1.07065e+06	694697	781706	695909	992767	548682	600494	420361	447200	406420	448691	762082	330969	1.01601e+06	1.04589e+06	866926	1.09705e+06
POS471	Y	DG(54:2)+NH4	DG(54:2)+NH4	DG	(54:2)	(54:2)				C57 H112 O5 N1	890.854	17.1576	0.0397945	2.08341	0.000293017	1.38819	2.13676e+06	1.92005e+06	2.28034e+06	2.21441e+06	1.85379e+06	1.84846e+06	820339	348482	580011	1.45785e+06	712994	674200	905202	808455	1.54052e+06	1.48537e+06	449605	692455	464188	426483	295745	427955	536033	167556	1.17696e+06	1.20633e+06	1.09768e+06	1.15177e+06
POS472	Y	DG(56:2)+NH4	DG(56:2)+NH4	DG	(56:2)	(56:2)				C59 H116 O5 N1	918.885	17.2515	0.272182	2.06135	0.00132485	1.34254	4.18059e+06	2.95635e+06	4.14828e+06	4.18199e+06	3.20562e+06	2.77013e+06	1.8599e+06	730225	1.1508e+06	2.82224e+06	1.40699e+06	1.27496e+06	1.34619e+06	1.4666e+06	2.74661e+06	2.65746e+06	890453	1.29505e+06	915039	976310	690257	907331	1.34788e+06	499225	2.14782e+06	2.10271e+06	2.15707e+06	1.11342e+06
POS473	Y	DG(57:2)+NH4	DG(57:2)+NH4	DG	(57:2)	(57:2)				C60 H118 O5 N1	932.9	17.3503	0.269387	2.16958	0.000875517	1.3479	1.64781e+06	1.07986e+06	1.28185e+06	1.44612e+06	1.1697e+06	1.02491e+06	902001	406540	607157	1.78101e+06	851684	671330	495980	434235	1.05558e+06	744728	295078	500541	336811	564032	454454	458571	612047	179953	862927	836910	869014	450545
POS474	Y	DG(58:2)+NH4	DG(58:2)+NH4	DG	(58:2)	(58:2)				C61 H120 O5 N1	946.916	17.4375	0.170402	1.97947	0.000773038	1.37932	5.80838e+06	3.73988e+06	4.80975e+06	4.5896e+06	4.09456e+06	3.70696e+06	4.90042e+06	2.30177e+06	3.15123e+06	8.37676e+06	4.71738e+06	3.31305e+06	1.82713e+06	1.9855e+06	3.54663e+06	2.89427e+06	1.34428e+06	1.91544e+06	2.48634e+06	2.64515e+06	2.41642e+06	2.67869e+06	3.78378e+06	1.12228e+06	3.29455e+06	3.29781e+06	3.31812e+06	2.26623e+06
POS478	Y	Hex1Cer(d30:2+2O)+NH4	Hex1Cer(d30:2+2O)+NH4	Hex1Cer	(d30:2+2O)	(d30:2+2O)				C36 H71 O10 N2	691.51	12.424	0.0384579	2.26126	2.9739e-07	1.41963	2.16297e+06	2.31512e+06	2.13012e+06	2.10794e+06	1.98315e+06	1.89374e+06	1.58799e+06	896020	2.73742e+06	1.87965e+06	1.83391e+06	1.9713e+06	1.01142e+06	880110	910194	1.12487e+06	588766	1.05366e+06	642006	590095	530042	586812	680944	500854	1.32901e+06	1.4192e+06	1.36739e+06	1.29855e+06
POS480	Y	Hex1Cer(d16:0_16:0)+Na	Hex1Cer(d32:0)+Na	Hex1Cer	(d16:0_16:0)	(d16:0)	(16:0)			C38 H75 O8 N1 Na1	696.538	7.55423	0.039058	0.741554	0.0226306	1.31606	1.56925e+07	1.05039e+07	1.13032e+07	1.06663e+07	1.24353e+07	1.14217e+07	1.63021e+07	1.14869e+07	2.30844e+07	2.6319e+07	2.80929e+07	3.29632e+07	1.65031e+07	2.09711e+07	1.63445e+07	1.7015e+07	1.07366e+07	1.55539e+07	3.61743e+07	3.55798e+07	3.28266e+07	3.15098e+07	5.81592e+07	2.2688e+07	2.23928e+07	2.16326e+07	2.22788e+07	2.05431e+07
POS5	Y	AcCa(17:0)+H	AcCa(17:0)+H	AcCa	(17:0)	(17:0)				C24 H48 O4 N1	414.358	2.06385	0.0152155	3.95517	3.08407e-08	1.50288	1.4176e+07	1.15468e+07	1.38846e+07	1.06149e+07	1.32651e+07	1.32202e+07	7.31098e+06	6.16758e+06	7.71468e+06	8.23532e+06	8.10842e+06	1.14765e+07	3.43071e+06	3.8929e+06	3.03444e+06	3.94995e+06	2.36076e+06	2.7255e+06	4.56637e+06	5.60235e+06	6.33734e+06	4.25057e+06	6.73367e+06	3.04758e+06	7.69175e+06	7.4523e+06	7.44597e+06	7.51903e+06
POS500	Y	Hex1Cer(d19:1_16:1+O)+H-H2O	Hex1Cer(d35:2+O)+H-H2O	Hex1Cer	(d19:1_16:1+O)	(d19:1)	(16:1+O)			C41 H76 O8 N1	710.557	8.02896	0.0311363	0.495005	0.000872734	1.35872	1.21293e+06	1.24666e+06	736255	734138	646014	681849	1.20868e+06	1.08795e+06	2.11727e+06	2.28666e+06	3.21545e+06	2.18247e+06	1.80865e+06	2.15294e+06	1.88068e+06	1.73435e+06	1.0582e+06	1.987e+06	5.63559e+06	4.58947e+06	4.55173e+06	4.99638e+06	8.15821e+06	4.22906e+06	2.59184e+06	2.59575e+06	2.44996e+06	2.46622e+06
POS51	Y	Cer(d34:2+O)+H-H2O	Cer(d34:2+O)+H-H2O	Cer	(d34:2+O)	(d34:2+O)				C34 H64 O3 N1	534.488	8.57603	0.036094	0.600493	0.0010936	1.42672	1.60109e+07	1.109e+07	1.33992e+07	1.46107e+07	1.08587e+07	1.19922e+07	1.38649e+07	1.05517e+07	2.55621e+07	1.85325e+07	1.81286e+07	2.2278e+07	1.91275e+07	2.79343e+07	2.22046e+07	2.45267e+07	1.60909e+07	1.99457e+07	1.33266e+07	1.51518e+07	1.40366e+07	1.33978e+07	1.89451e+07	1.05935e+07	1.65928e+07	1.63307e+07	1.66387e+07	1.53806e+07
POS514	Y	Hex1Cer(d20:2_16:1+O)+H-H2O	Hex1Cer(d36:3+O)+H-H2O	Hex1Cer	(d20:2_16:1+O)	(d20:2)	(16:1+O)			C42 H76 O8 N1	722.557	8.72159	0.264467	0.5034	0.017999	1.06602	5.45679e+06	2.69153e+06	3.75102e+06	4.56149e+06	3.67705e+06	4.53804e+06	9.20884e+06	3.99734e+06	1.2983e+07	1.36384e+07	7.23811e+06	1.59101e+07	2.24029e+06	1.2029e+07	7.8094e+06	1.08362e+07	7.96188e+06	8.14168e+06	1.25367e+07	5.3611e+06	9.86924e+06	1.14576e+07	2.59142e+07	4.15508e+06	5.1037e+06	1.01512e+07	8.28505e+06	8.81222e+06
POS531	Y	Hex2Cer(m36:1)+NH4	Hex2Cer(m36:1)+NH4	Hex2Cer	(m36:1)	(m36:1)				C48 H95 O12 N2	891.688	16.062	0.118877	1.80467	0.00758342	1.10706	4.34712e+06	5.43664e+06	4.27586e+06	5.64026e+06	3.05641e+06	4.74656e+06	2.44119e+06	520665	1.05205e+06	1.69408e+06	1.11642e+06	1.26855e+06	3.48267e+06	1.77926e+06	2.85336e+06	4.23842e+06	1.25252e+06	1.6336e+06	1.12949e+06	957757	724293	973440	1.40931e+06	412612	2.96859e+06	2.28483e+06	2.96525e+06	2.889e+06
POS534	Y	Hex2Cer(m38:2)+NH4	Hex2Cer(m38:2)+NH4	Hex2Cer	(m38:2)	(m38:2)				C50 H97 O12 N2	917.704	16.062	0.0560272	1.66451	0.00221674	1.30726	3.54886e+06	2.91845e+06	2.97165e+06	2.98694e+06	2.74054e+06	2.63167e+06	1.77094e+06	393666	734881	1.30735e+06	1.00982e+06	886931	1.95073e+06	1.86037e+06	2.55482e+06	2.24159e+06	834454	1.25075e+06	930730	544836	435768	656383	1.11768e+06	267031	1.76913e+06	1.81263e+06	1.77037e+06	1.98558e+06
POS535	Y	Hex2Cer(m22:1_18:1+O)+NH4	Hex2Cer(m40:2+O)+NH4	Hex2Cer	(m22:1_18:1+O)	(m22:1)	(18:1+O)			C52 H101 O13 N2	961.73	15.582	0.09061	2.12129	0.00545825	1.15833	3.3825e+06	3.44336e+06	2.43208e+06	3.10857e+06	2.63806e+06	2.0013e+06	1.35958e+06	127719	729156	260481	1.07829e+06	975843	1.79024e+06	1.10955e+06	2.77406e+06	1.26826e+06	253733	820913	175323	331184	109028	519261	299997	97476.4	1.2691e+06	1.57308e+06	1.47588e+06	1.51374e+06
POS536	Y	Hex3Cer(d28:2)+NH4	Hex3Cer(d28:2)+NH4	Hex3Cer	(d28:2)	(d28:2)				C46 H87 O18 N2	955.595	5.281	0.0501794	0.642375	0.0220776	1.12644	2.46925e+06	5.02275e+06	2.84697e+06	4.04778e+06	3.51641e+06	4.90387e+06	3.02109e+06	3.68795e+06	3.14142e+06	5.38347e+06	5.15493e+06	4.24252e+06	6.61951e+06	7.92825e+06	5.55694e+06	6.22899e+06	3.08565e+06	6.08486e+06	7.37657e+06	6.17132e+06	7.81917e+06	6.11261e+06	6.16841e+06	4.87761e+06	5.12163e+06	5.21695e+06	5.12104e+06	5.67576e+06
POS538	Y	Hex3Cer(d33:0)+H-H2O	Hex3Cer(d33:0)+H-H2O	Hex3Cer	(d33:0)	(d33:0)				C51 H96 O17 N1	994.667	4.19024	0.124922	0.656241	0.0307538	1.19517	1.21172e+06	1.80694e+06	1.4307e+06	2.0466e+06	1.80669e+06	3.00169e+06	2.01537e+06	2.0498e+06	1.63323e+06	2.26091e+06	2.23423e+06	1.94345e+06	2.39724e+06	4.04396e+06	2.4784e+06	3.26457e+06	2.0073e+06	3.03443e+06	2.79732e+06	3.56612e+06	3.4993e+06	2.54245e+06	4.28663e+06	2.8486e+06	2.6613e+06	2.46261e+06	2.6018e+06	1.99158e+06
POS54	Y	Cer(d16:1_18:3)+H	Cer(d34:4)+H	Cer	(d16:1_18:3)	(d16:1)	(18:3)			C34 H62 O3 N1	532.472	6.93035	0.0178848	1.45308	0.00699315	1.24679	5.8063e+06	4.38817e+06	4.61042e+06	3.78464e+06	3.79038e+06	4.22572e+06	1.24529e+06	1.00825e+06	2.29956e+06	2.14377e+06	2.55693e+06	2.73566e+06	2.96777e+06	3.99107e+06	3.22454e+06	3.13544e+06	1.91375e+06	3.07722e+06	1.93102e+06	2.0146e+06	1.79046e+06	1.94374e+06	3.34861e+06	1.45266e+06	3.07605e+06	3.07602e+06	2.98568e+06	2.97897e+06
POS55	Y	Cer(d16:2_18:2)+H	Cer(d34:4)+H	Cer	(d16:2_18:2)	(d16:2)	(18:2)			C34 H62 O3 N1	532.472	8.63496	0.158898	0.464263	5.20493e-06	1.32761	1.47417e+06	1.68384e+06	1.65755e+06	1.70621e+06	1.56297e+06	1.40846e+06	1.50794e+06	1.52354e+06	2.44562e+06	1.45269e+06	1.01062e+06	1.15152e+06	3.71568e+06	2.61857e+06	3.13846e+06	3.85242e+06	3.87021e+06	3.25259e+06	1.39586e+06	1.43167e+06	1.33782e+06	1.45375e+06	1.36965e+06	1.50312e+06	1.81151e+06	1.9307e+06	1.65017e+06	2.36969e+06
POS560	Y	LPC(17:0)+H	LPC(17:0)+H	LPC	(17:0)	(17:0)				C25 H53 O7 N1 P1	510.355	1.50408	0.107497	1.77964	1.22464e-05	1.43538	1.07443e+07	7.95872e+06	8.16456e+06	8.71331e+06	9.09609e+06	9.23527e+06	2.05866e+06	2.30063e+06	4.28042e+06	3.2531e+06	4.19897e+06	5.50887e+06	5.41959e+06	5.85747e+06	4.61476e+06	5.55598e+06	4.01177e+06	4.83439e+06	1.24435e+06	1.07304e+06	1.40322e+06	1.17352e+06	928812	1.10382e+06	5.35744e+06	4.59653e+06	4.78296e+06	4.13187e+06
POS57	Y	Cer(d17:0_18:0)+Na	Cer(d35:0)+Na	Cer	(d17:0_18:0)	(d17:0)	(18:0)			C35 H71 O3 N1 Na1	576.533	10.2569	0.067441	0.517848	0.000328267	1.45088	4.03758e+06	2.86332e+06	3.31512e+06	3.19827e+06	2.79762e+06	2.99207e+06	5.46781e+06	3.26441e+06	8.7596e+06	5.56271e+06	7.07537e+06	7.82845e+06	5.20988e+06	8.1298e+06	6.49052e+06	6.97719e+06	4.56171e+06	5.71508e+06	8.94605e+06	9.0515e+06	1.07779e+07	9.27919e+06	1.05271e+07	7.33818e+06	6.35613e+06	6.80496e+06	6.58896e+06	5.80352e+06
POS575	Y	LPC(18:1e)+H	LPC(18:1e)+H	LPC	(18:1e)	(18:1e)				C26 H55 O6 N1 P1	508.376	11.1523	0.0192767	4.66254	7.72876e-06	1.43357	1.13908e+06	757540	685761	797489	923914	1.18317e+06	1.47295e+06	1.12838e+06	1.41101e+06	1.10439e+06	1.54119e+06	1.79966e+06	224578	232972	138034	218588	180758	181887	488361	350251	503809	313922	466538	258467	694443	695439	672113	672146
POS579	Y	LPC(18:2e)+H	LPC(18:2e)+H	LPC	(18:2e)	(18:2e)				C26 H53 O6 N1 P1	506.361	1.74586	0.0381107	1.63325	0.00013886	1.2782	1.6347e+06	1.61701e+06	1.48613e+06	1.37016e+06	1.32592e+06	1.78256e+06	349037	520719	805217	1.27978e+06	1.22823e+06	2.34324e+06	967155	1.03438e+06	1.12648e+06	768795	692271	1.05395e+06	523227	629267	404468	735799	542850	345886	924424	926733	863214	870084
POS580	Y	LPC(18:3e)+H	LPC(18:3e)+H	LPC	(18:3e)	(18:3e)				C26 H51 O6 N1 P1	504.345	2.12538	0.0212826	1.60247	0.00293633	1.25751	3.76947e+07	2.31508e+07	2.41675e+07	2.79894e+07	2.55101e+07	2.778e+07	1.46521e+07	1.73727e+07	2.36305e+07	2.42768e+07	2.6566e+07	4.24926e+07	1.53191e+07	2.4874e+07	1.52399e+07	1.80446e+07	1.55224e+07	1.47728e+07	1.3632e+07	8.87917e+06	1.13585e+07	8.93513e+06	1.03153e+07	7.2966e+06	2.02709e+07	2.02941e+07	1.94138e+07	1.97713e+07
POS587	Y	LPC(20:0)+H	LPC(20:0)+H	LPC	(20:0)	(20:0)				C28 H59 O7 N1 P1	552.402	3.55668	0.0441242	2.3172	0.0108321	1.05819	685222	466943	438886	1.10074e+06	427038	484471	184861	161873	252899	284999	267378	516782	289156	339095	239158	274153	194506	218956	92766.9	103375	135680	98291.9	74020.3	99252.9	274671	290212	264882	264436
POS595	Y	LPC(20:2)+H	LPC(20:2)+H	LPC	(20:2)	(20:2)				C28 H55 O7 N1 P1	548.371	2.09292	0.0702717	1.36902	0.00816371	1.20553	9.63077e+06	7.92282e+06	9.97464e+06	6.9483e+06	9.99021e+06	9.64149e+06	3.09472e+06	3.38206e+06	4.05689e+06	4.10147e+06	4.07763e+06	5.89254e+06	7.30696e+06	7.82256e+06	6.47186e+06	7.73937e+06	5.54884e+06	4.6337e+06	3.11761e+06	2.79961e+06	3.79269e+06	2.55547e+06	3.48283e+06	1.50423e+06	6.36034e+06	5.51301e+06	5.7081e+06	5.49659e+06
POS599	Y	LPC(20:3)+H	LPC(20:3)+H	LPC	(20:3)	(20:3)				C28 H53 O7 N1 P1	546.355	2.598	0.0748762	2.07992	0.00022517	1.36999	2.83884e+07	1.92548e+07	1.83612e+07	1.68115e+07	1.86798e+07	2.08068e+07	5.51332e+06	5.95071e+06	8.34024e+06	1.0148e+07	1.30932e+07	1.67402e+07	1.07257e+07	1.3105e+07	1.01203e+07	9.24003e+06	6.96579e+06	8.64452e+06	4.2839e+06	2.81044e+06	3.3926e+06	3.00961e+06	3.44958e+06	2.04606e+06	1.04418e+07	1.04534e+07	8.87078e+06	1.00023e+07
POS6	Y	AcCa(18:0)+H	AcCa(18:0)+H	AcCa	(18:0)	(18:0)				C25 H50 O4 N1	428.373	2.5491	0.0282725	3.86144	1.30925e-06	1.46934	5.49267e+07	4.25189e+07	5.06225e+07	3.24034e+07	4.66603e+07	4.56525e+07	2.64237e+07	2.26827e+07	3.17408e+07	3.27353e+07	3.36964e+07	4.02612e+07	1.29606e+07	1.27146e+07	1.23742e+07	1.45869e+07	7.65674e+06	1.03499e+07	2.05749e+07	1.94596e+07	2.13926e+07	1.76368e+07	2.95957e+07	1.05418e+07	2.85204e+07	2.85512e+07	2.68661e+07	2.78445e+07
POS601	Y	LPC(20:4e)+H	LPC(20:4e)+H	LPC	(20:4e)	(20:4e)				C28 H53 O6 N1 P1	530.361	2.98777	0.0386788	4.64038	2.74074e-06	1.45511	1.20051e+07	7.905e+06	7.42141e+06	8.70403e+06	8.3291e+06	1.10093e+07	9.80787e+06	8.54594e+06	1.89557e+07	1.60294e+07	1.54829e+07	2.63732e+07	1.80765e+06	2.63768e+06	1.79999e+06	2.21094e+06	1.54431e+06	1.9325e+06	3.71423e+06	3.4849e+06	4.30307e+06	3.13012e+06	4.25999e+06	2.27339e+06	7.10797e+06	6.48083e+06	6.70052e+06	6.83475e+06
POS609	Y	LPC(28:0)+H	LPC(28:0)+H	LPC	(28:0)	(28:0)				C36 H75 O7 N1 P1	664.528	7.91458	0.0569565	1.40216	0.0171681	1.16361	4.14481e+07	2.66522e+07	2.93701e+07	2.46986e+07	2.79958e+07	2.9804e+07	7.7168e+06	6.82417e+06	9.43307e+06	1.01345e+07	1.1672e+07	1.38299e+07	2.15661e+07	2.93878e+07	1.89342e+07	2.27119e+07	1.70024e+07	1.87483e+07	1.05991e+07	1.13719e+07	1.00059e+07	1.0599e+07	2.02362e+07	1.01835e+07	1.90022e+07	1.90048e+07	1.69004e+07	1.90091e+07
POS610	Y	LPC(29:0)+Na	LPC(29:0)+Na	LPC	(29:0)	(29:0)				C37 H76 O7 N1 P1 Na1	700.525	8.531	0.191652	1.83048	0.0025054	1.1163	3.33678e+06	3.31245e+06	2.5723e+06	3.06527e+06	1.55914e+06	2.42547e+06	1.46973e+06	1.30365e+06	1.62052e+06	1.03351e+06	1.37801e+06	1.71891e+06	855656	1.46298e+06	1.6129e+06	1.68892e+06	1.75367e+06	1.51502e+06	3.3249e+06	1.20343e+06	1.44464e+06	1.06696e+06	1.81252e+06	1.5086e+06	2.06855e+06	1.50045e+06	2.43574e+06	2.03166e+06
POS611	Y	LPC(30:0)+Na	LPC(30:0)+Na	LPC	(30:0)	(30:0)				C38 H78 O7 N1 P1 Na1	714.541	9.12323	0.0384622	1.28588	0.0148316	1.22496	1.7833e+07	1.23439e+07	1.44689e+07	1.38187e+07	1.27563e+07	1.37131e+07	7.56674e+06	8.41206e+06	9.92767e+06	9.13813e+06	1.18214e+07	1.19229e+07	1.00824e+07	1.36399e+07	1.02794e+07	1.25755e+07	8.9483e+06	1.0526e+07	1.13235e+07	1.11208e+07	9.33619e+06	1.13561e+07	1.51242e+07	9.74692e+06	1.21141e+07	1.21149e+07	1.12004e+07	1.2115e+07
POS614	Y	LPC(32:0)+Na	LPC(32:0)+Na	LPC	(32:0)	(32:0)				C40 H82 O7 N1 P1 Na1	742.572	10.2786	0.0962011	1.53785	0.000133582	1.23765	1.10616e+07	9.21962e+06	8.74549e+06	8.70367e+06	8.25907e+06	8.06306e+06	7.30398e+06	5.69089e+06	6.96443e+06	6.78887e+06	9.04588e+06	7.93435e+06	7.13774e+06	6.00451e+06	5.60359e+06	5.6727e+06	5.65924e+06	5.07032e+06	6.80743e+06	5.71421e+06	7.23211e+06	6.83807e+06	2.7904e+06	7.48878e+06	7.94264e+06	8.21602e+06	6.63759e+06	8.16476e+06
POS63	Y	Cer(d35:1+O)+H-H2O	Cer(d35:1+O)+H-H2O	Cer	(d35:1+O)	(d35:1+O)				C35 H68 O3 N1	550.519	9.64298	0.0580073	0.415406	0.00028392	1.40244	1.02151e+06	560648	647823	908139	664141	543643	921683	552730	1.57385e+06	1.14042e+06	796115	1.07791e+06	1.66229e+06	2.10847e+06	1.50727e+06	2.3935e+06	1.37832e+06	1.41197e+06	1.02974e+06	1.1141e+06	1.04112e+06	886231	1.618e+06	950834	1.10166e+06	1.08049e+06	1.1022e+06	972971
POS631	Y	LPE(18:1e)+H	LPE(18:1e)+H	LPE	(18:1e)	(18:1e)				C23 H49 O6 N1 P1	466.329	11.4504	0.0184105	2.36173	0.000161835	1.35186	3.23329e+06	2.14259e+06	1.81178e+06	2.65693e+06	2.39941e+06	3.3768e+06	1.65633e+06	1.30595e+06	1.6616e+06	1.2119e+06	2.13979e+06	2.09016e+06	1.04118e+06	1.35998e+06	1.14504e+06	1.06224e+06	1.04907e+06	956623	801495	662725	630086	500818	722524	555893	1.57312e+06	1.58569e+06	1.53167e+06	1.52963e+06
POS633	Y	LPE(18:1p)+H	LPE(18:1p)+H	LPE	(18:1p)	(18:1p)				C23 H47 O6 N1 P1	464.314	2.31108	0.0304022	2.08417	1.97028e-05	1.38045	9.23585e+06	8.66122e+06	6.94932e+06	8.31519e+06	7.14448e+06	9.34853e+06	1.32555e+06	1.22763e+06	2.27132e+06	2.23642e+06	2.50133e+06	3.05132e+06	4.55481e+06	5.39399e+06	3.91413e+06	3.79243e+06	2.56241e+06	3.60685e+06	807728	609690	677911	627423	661127	526028	4.05489e+06	4.05842e+06	3.93578e+06	3.80405e+06
POS646	Y	LPG(18:3e)+NH4	LPG(18:3e)+NH4	LPG	(18:3e)	(18:3e)				C24 H49 O8 N1 P1	510.319	2.64567	0.269225	2.4741	0.00871694	1.11704	7.21666e+06	6.90282e+06	4.05512e+06	1.20607e+07	1.08066e+07	1.33156e+07	1.88067e+06	1.42951e+06	2.77362e+06	2.67853e+06	2.73641e+06	3.27883e+06	4.78508e+06	6.69527e+06	4.33445e+06	2.75514e+06	1.84864e+06	1.55209e+06	1.98999e+06	1.37962e+06	1.86656e+06	1.693e+06	1.73134e+06	1.34616e+06	3.54096e+06	3.26395e+06	5.39336e+06	3.21232e+06
POS66	Y	Cer(d19:1_16:1+O)+H-H2O	Cer(d35:2+O)+H-H2O	Cer	(d19:1_16:1+O)	(d19:1)	(16:1+O)			C35 H66 O3 N1	548.504	9.18751	0.029931	0.774528	0.0476948	1.21161	4.63574e+06	2.70597e+06	3.9634e+06	3.52456e+06	3.16683e+06	3.30298e+06	5.44834e+06	4.53385e+06	9.46621e+06	6.61932e+06	7.71206e+06	8.66369e+06	3.67673e+06	5.60867e+06	5.05691e+06	5.45801e+06	3.6426e+06	4.05703e+06	4.26178e+06	5.22357e+06	4.83536e+06	4.80151e+06	6.51027e+06	4.60203e+06	5.05763e+06	5.05713e+06	4.93867e+06	4.74349e+06
POS68	Y	Cer(d15:0_20:4)+H	Cer(d35:4)+H	Cer	(d15:0_20:4)	(d15:0)	(20:4)			C35 H64 O3 N1	546.488	7.45497	0.339675	2.72574	0.0323768	1.00648	3.80054e+07	6.76808e+06	4.63996e+07	4.85113e+07	1.55939e+07	1.82363e+07	2.86126e+06	1.0531e+07	2.43095e+07	2.04343e+08	3.36259e+07	1.29738e+08	6.64425e+06	1.63645e+07	8.58235e+06	1.11294e+07	7.02867e+06	1.39087e+07	2.4864e+07	1.34409e+08	3.44975e+06	4.19488e+07	2.66791e+08	5.43312e+06	3.13776e+07	1.41431e+07	1.83983e+07	2.47457e+07
POS682	Y	MG(18:3)+NH4	MG(18:3)+NH4	MG	(18:3)	(18:3)				C21 H40 O4 N1	370.295	1.086	0.0800173	1.52366	0.0352801	1.11464	858202	1.10801e+06	996367	1.35679e+06	1.51316e+06	1.78365e+06	811577	759201	1.36553e+06	1.01857e+06	1.05048e+06	1.29032e+06	616348	1.05833e+06	580550	1.20863e+06	929210	605548	485959	473879	247204	609138	622922	557030	1.2154e+06	1.25084e+06	1.10477e+06	1.0534e+06
POS7	Y	AcCa(18:1)+H	AcCa(18:1)+H	AcCa	(18:1)	(18:1)				C25 H48 O4 N1	426.358	1.86787	0.0122947	2.06033	9.71442e-05	1.38437	6.55012e+06	5.9524e+06	6.37485e+06	4.17691e+06	6.6592e+06	6.10924e+06	4.51726e+06	3.05333e+06	4.25022e+06	4.64082e+06	5.13581e+06	7.97318e+06	3.56224e+06	2.94547e+06	3.05913e+06	3.82669e+06	1.7489e+06	2.24445e+06	4.95883e+06	4.16781e+06	6.20206e+06	4.54388e+06	6.83988e+06	3.12392e+06	4.89828e+06	4.89992e+06	4.79713e+06	4.79465e+06
POS70	Y	Cer(d35:4)+H	Cer(d35:4)+H	Cer	(d35:4)	(d35:4)				C35 H64 O3 N1	546.488	9.26478	0.0420548	0.548752	1.71464e-05	1.41854	1.49841e+06	1.22523e+06	1.32718e+06	1.47944e+06	1.16047e+06	1.3117e+06	2.30485e+06	1.53587e+06	3.29411e+06	2.48132e+06	2.5783e+06	2.3942e+06	2.52323e+06	2.10205e+06	2.51369e+06	2.98033e+06	2.13356e+06	2.33007e+06	2.27876e+06	2.72303e+06	2.18785e+06	2.64278e+06	3.30769e+06	2.83371e+06	2.34246e+06	2.31395e+06	2.143e+06	2.34348e+06
POS705	Y	MG(20:5)+H	MG(20:5)+H	MG	(20:5)	(20:5)				C23 H37 O4	377.269	1.77954	0.130299	2.41585	0.00241621	1.29145	2.19628e+06	1.43436e+06	2.39058e+06	1.7761e+06	1.92096e+06	1.13977e+06	567306	156284	183603	332048	118888	200447	1.04833e+06	431475	1.05395e+06	1.32543e+06	270747	364565	281125	119833	170565	518261	379666	24748.5	806917	780430	984112	739567
POS716	Y	MG(22:6)+H	MG(22:6)+H	MG	(22:6)	(22:6)				C25 H39 O4	403.284	2.06983	0.070223	2.91692	1.33213e-05	1.42851	1.66224e+06	1.85437e+06	1.90433e+06	1.81225e+06	1.83448e+06	1.67895e+06	495219	251846	644832	502208	242075	214747	790146	505485	1.01521e+06	931038	162836	279532	98369.5	148027	91018.9	247358	426363	811808	840841	719711	792148	740754
POS717	Y	MG(37:0)+Na	MG(37:0)+Na	MG	(37:0)	(37:0)				C40 H80 O4 Na1	647.595	4.612	0.11713	1.78325	0.0015998	1.28905	870828	507149	673519	545353	566022	452321	505827	668324	519152	406640	719959	533679	355319	358244	328352	336097	326653	322640	514042	525714	409271	762180	574741	533951	231053	230923	231248	179939
POS72	Y	Cer(d18:0_18:0)+H	Cer(d36:0)+H	Cer	(d18:0_18:0)	(d18:0)	(18:0)			C36 H74 O3 N1	568.566	11.4604	0.072136	2.41785	0.000129512	1.37847	1.52625e+06	867995	1.10134e+06	1.53923e+06	1.07588e+06	1.07763e+06	1.78106e+06	1.2324e+06	4.27767e+06	2.21098e+06	2.50327e+06	2.71938e+06	415009	584761	538577	564812	367855	502006	625825	772365	647031	673564	1.20124e+06	531422	1.1931e+06	1.3202e+06	1.13923e+06	1.13508e+06
POS726	Y	PA(33:0)+NH4	PA(33:0)+NH4	PA	(33:0)	(33:0)				C36 H75 O8 N1 P1	680.522	6.899	0.0538746	1.52677	0.0023697	1.2618	3.7148e+06	3.08925e+06	2.8321e+06	2.3954e+06	2.51818e+06	2.87573e+06	2.09358e+06	1.48237e+06	1.87037e+06	2.5224e+06	3.2406e+06	3.05242e+06	1.9053e+06	2.47536e+06	2.09252e+06	1.89057e+06	1.30963e+06	1.73987e+06	2.55174e+06	2.43945e+06	2.20721e+06	2.14322e+06	6.64784e+06	1.71338e+06	2.63706e+06	2.85954e+06	2.5591e+06	2.5553e+06
POS728	Y	PC(16:0)+H	PC(16:0)+H	PC	(16:0)	(16:0)				C24 H49 O8 N1 P1	510.319	2.62	0.267742	2.46329	0.00924011	1.11108	7.10427e+06	6.88298e+06	3.98578e+06	1.20899e+07	1.0688e+07	1.32091e+07	1.89795e+06	1.40363e+06	2.72265e+06	2.62845e+06	2.7173e+06	3.22384e+06	4.78099e+06	6.68749e+06	4.2956e+06	2.77146e+06	1.83997e+06	1.5301e+06	1.98016e+06	1.35517e+06	1.88913e+06	1.67465e+06	1.6991e+06	1.32922e+06	3.50187e+06	3.2198e+06	5.30936e+06	3.16685e+06
POS730	Y	PC(8:0e_9:0)+Na	PC(17:0e)+Na	PC	(8:0e_9:0)	(8:0e)	(9:0)			C25 H52 O7 N1 P1 Na1	532.337	1.468	0.125844	1.86766	4.52562e-05	1.2724	2.62781e+06	2.54818e+06	2.10701e+06	2.15699e+06	1.88658e+06	2.09683e+06	407336	364851	807445	715625	752890	1.53618e+06	1.17577e+06	1.35715e+06	864776	1.25171e+06	1.01595e+06	1.52193e+06	583236	515891	596721	561602	356823	533018	1.18277e+06	1.18329e+06	1.18841e+06	904312
POS732	Y	PC(8:0e_10:0)+H	PC(18:0e)+H	PC	(8:0e_10:0)	(8:0e)	(10:0)			C26 H55 O7 N1 P1	524.371	2.60604	0.0495572	1.61328	0.000347021	1.36636	1.76756e+08	1.39663e+08	1.3019e+08	1.25504e+08	1.30924e+08	1.45476e+08	5.81554e+07	6.25449e+07	9.46534e+07	9.35769e+07	1.03248e+08	1.32531e+08	8.75162e+07	1.06668e+08	1.04256e+08	8.92942e+07	6.93637e+07	6.88593e+07	4.61732e+07	3.44032e+07	4.44122e+07	3.46313e+07	3.61461e+07	2.4998e+07	9.34687e+07	9.40048e+07	8.42655e+07	8.99527e+07
POS737	Y	PC(10:0e_9:0)+H	PC(19:0e)+H	PC	(10:0e_9:0)	(10:0e)	(9:0)			C27 H57 O7 N1 P1	538.387	2.165	0.0206687	1.64531	0.0013334	1.18484	2.8222e+07	2.41577e+07	2.22176e+07	3.33341e+07	2.2478e+07	3.4311e+07	1.5852e+07	1.34612e+07	2.31374e+07	1.9415e+07	1.93874e+07	3.19103e+07	1.4781e+07	2.11676e+07	1.37667e+07	1.74629e+07	1.7314e+07	1.56231e+07	4.3182e+06	3.61624e+06	5.13831e+06	3.08556e+06	3.77303e+06	2.7143e+06	1.66162e+07	1.59146e+07	1.61146e+07	1.59043e+07
POS738	Y	PC(19:2e)+H	PC(19:2e)+H	PC	(19:2e)	(19:2e)				C27 H53 O7 N1 P1	534.355	1.8283	0.0925471	1.89687	0.000320393	1.35048	1.10755e+08	7.08591e+07	7.29296e+07	8.53225e+07	8.55971e+07	9.71277e+07	1.78724e+07	2.11389e+07	4.12049e+07	4.32705e+07	5.76994e+07	7.5954e+07	4.54836e+07	6.5221e+07	4.27588e+07	4.77281e+07	4.43374e+07	2.99729e+07	1.35746e+07	8.43662e+06	1.41672e+07	8.86544e+06	1.01034e+07	4.68942e+06	4.22446e+07	4.11677e+07	4.31741e+07	3.49048e+07
POS740	Y	PC(19:3e)+H	PC(19:3e)+H	PC	(19:3e)	(19:3e)				C27 H51 O7 N1 P1	532.34	2.13929	0.0428133	1.37564	0.0148485	1.19782	1.13022e+07	6.85186e+06	8.67013e+06	7.65099e+06	8.5578e+06	8.32616e+06	4.33989e+06	4.74594e+06	5.18153e+06	5.11422e+06	5.80167e+06	9.54341e+06	6.13977e+06	8.05709e+06	5.71215e+06	7.29924e+06	5.36638e+06	4.7601e+06	3.78903e+06	2.95874e+06	3.7303e+06	2.84916e+06	3.47451e+06	2.23741e+06	6.46085e+06	5.94709e+06	6.12212e+06	5.875e+06
POS742	Y	PC(8:0e_12:1)+Na	PC(20:1e)+Na	PC	(8:0e_12:1)	(8:0e)	(12:1)			C28 H56 O7 N1 P1 Na1	572.369	2.71212	0.0530068	1.9811	0.000252832	1.39624	3.34701e+07	2.20555e+07	2.48607e+07	1.98473e+07	2.31332e+07	2.37404e+07	4.21619e+06	4.04963e+06	5.85477e+06	6.72696e+06	8.82209e+06	1.14914e+07	1.32125e+07	1.61126e+07	1.28385e+07	1.32703e+07	8.71238e+06	1.01091e+07	3.39987e+06	2.7363e+06	3.02684e+06	2.91234e+06	3.57279e+06	1.9265e+06	1.04105e+07	1.10988e+07	9.83761e+06	1.00725e+07
POS743	Y	PC(8:1e_12:3)+H	PC(20:4e)+H	PC	(8:1e_12:3)	(8:1e)	(12:3)			C28 H51 O7 N1 P1	544.34	1.40045	0.0473609	0.790345	0.0393423	1.04736	1.54632e+07	9.81045e+06	1.15014e+07	1.21562e+07	9.68617e+06	1.04604e+07	1.44721e+07	1.18652e+07	1.65847e+07	1.46514e+07	2.09905e+07	1.69478e+07	1.88027e+07	1.37316e+07	1.53593e+07	1.27864e+07	1.2603e+07	1.41191e+07	2.16468e+07	2.1094e+07	1.89082e+07	3.11986e+07	3.0634e+07	2.09427e+07	1.78057e+07	1.63533e+07	1.62367e+07	1.6132e+07
POS746	Y	PC(10:0e_11:2)+H	PC(21:2e)+H	PC	(10:0e_11:2)	(10:0e)	(11:2)			C29 H57 O7 N1 P1	562.387	2.62452	0.0565217	2.50253	9.03034e-05	1.40314	7.29336e+06	4.66562e+06	4.75328e+06	4.51216e+06	4.35493e+06	5.43139e+06	1.46836e+06	1.74981e+06	2.91493e+06	3.10067e+06	4.34094e+06	5.83686e+06	2.17808e+06	2.79445e+06	2.04432e+06	2.0663e+06	1.25545e+06	2.05317e+06	1.21586e+06	682051	718021	751033	837306	489726	2.42485e+06	2.57644e+06	2.26367e+06	2.33056e+06
POS747	Y	PC(21:3e)+H	PC(21:3e)+H	PC	(21:3e)	(21:3e)				C29 H55 O7 N1 P1	560.371	2.15224	0.0915285	2.38662	0.000840636	1.32498	7.07962e+06	3.67883e+06	3.97117e+06	4.66052e+06	4.06978e+06	5.24532e+06	1.47874e+06	1.63414e+06	3.07443e+06	2.87773e+06	2.92072e+06	4.76379e+06	1.58392e+06	3.32772e+06	1.50044e+06	2.31527e+06	1.83699e+06	1.46324e+06	309133	235248	516492	71332.2	192157	85748.6	2.43913e+06	2.02603e+06	2.11321e+06	2.02384e+06
POS749	Y	PC(22:1)+H	PC(22:1)+H	PC	(22:1)	(22:1)				C30 H59 O8 N1 P1	592.397	2.55496	0.0297566	2.24201	0.000128907	1.39923	1.55763e+06	1.1137e+06	1.30106e+06	927762	987693	1.07166e+06	432964	291975	221115	181047	350470	236365	555539	709882	519103	510122	347980	461509	64033.9	57454.6	138281	111227	178880	135079	448657	449037	427212	425448
POS751	Y	PC(10:1e_12:1)+H	PC(22:2e)+H	PC	(10:1e_12:1)	(10:1e)	(12:1)			C30 H59 O7 N1 P1	576.402	2.97246	0.0473447	1.33339	0.0136102	1.17159	1.55877e+07	1.3164e+07	1.27113e+07	1.22169e+07	1.5735e+07	1.61327e+07	7.45841e+06	5.91446e+06	8.81985e+06	8.8804e+06	9.74431e+06	1.25434e+07	1.1403e+07	1.28842e+07	1.10907e+07	1.29164e+07	8.88514e+06	6.97864e+06	6.77485e+06	7.21325e+06	1.02114e+07	8.01115e+06	6.72798e+06	3.87656e+06	1.10579e+07	1.02228e+07	1.07655e+07	9.96773e+06
POS8	Y	AcCa(19:0)+H	AcCa(19:0)+H	AcCa	(19:0)	(19:0)				C26 H52 O4 N1	442.389	2.90152	0.0129196	1.76653	8.43352e-06	1.4748	3.09281e+06	2.52597e+06	2.77485e+06	2.40121e+06	2.69539e+06	2.77205e+06	2.75577e+06	2.35606e+06	3.07901e+06	3.16282e+06	3.9278e+06	4.36196e+06	1.49883e+06	1.89517e+06	1.50084e+06	1.75682e+06	1.24174e+06	1.31237e+06	1.75752e+06	1.94803e+06	2.09839e+06	1.82946e+06	2.6732e+06	1.4014e+06	2.43301e+06	2.43797e+06	2.37051e+06	2.40323e+06
POS81	Y	Cer(d16:0_20:3)+H	Cer(d36:3)+H	Cer	(d16:0_20:3)	(d16:0)	(20:3)			C36 H68 O3 N1	562.519	8.87016	0.0830419	0.796136	0.00938371	1.08916	2.28779e+06	2.36531e+06	2.92352e+06	2.84925e+06	3.10296e+06	3.26905e+06	3.38908e+06	3.71335e+06	2.90508e+06	3.20788e+06	2.76713e+06	2.53183e+06	3.45152e+06	2.8448e+06	3.94757e+06	3.62316e+06	3.76798e+06	3.46424e+06	4.71074e+06	4.2116e+06	4.48118e+06	4.08586e+06	2.96132e+06	3.5777e+06	3.70047e+06	3.69422e+06	3.48185e+06	3.08271e+06
POS817	Y	PC(11:0_16:0)+H	PC(27:0)+H	PC	(11:0_16:0)	(11:0)	(16:0)			C35 H71 O8 N1 P1	664.491	6.58061	0.0684626	1.99173	0.000355517	1.4034	1.20143e+06	667264	1.0072e+06	792234	800283	1.00475e+06	364449	329556	441717	367345	417002	928108	441792	520505	493093	546808	319410	426331	311327	292600	201668	267975	483519	259962	509568	511272	439711	487465
POS82	Y	Cer(d20:2_16:1)+H	Cer(d36:3)+H	Cer	(d20:2_16:1)	(d20:2)	(16:1)			C36 H68 O3 N1	562.519	9.65675	0.0630442	0.521726	4.20753e-05	1.40028	6.42849e+06	4.02631e+06	4.32949e+06	5.24442e+06	4.14273e+06	4.46624e+06	7.43057e+06	6.13142e+06	1.3099e+07	7.87933e+06	6.60379e+06	8.35413e+06	9.25902e+06	1.04772e+07	7.86294e+06	1.06785e+07	8.88678e+06	7.72582e+06	6.7079e+06	1.0087e+07	8.31584e+06	6.65794e+06	1.10341e+07	6.58546e+06	7.09025e+06	6.8343e+06	7.016e+06	6.15363e+06
POS820	Y	PC(20:0_8:0)+H	PC(28:0)+H	PC	(20:0_8:0)	(20:0)	(8:0)			C36 H73 O8 N1 P1	678.507	8.221	0.0518753	2.0754	0.00021124	1.41997	1.0798e+07	8.33713e+06	9.4467e+06	8.18484e+06	7.4425e+06	8.82345e+06	1.81001e+06	2.07242e+07	1.43949e+06	1.78496e+06	3.3729e+06	5.19158e+06	2.60984e+06	5.22367e+06	6.18375e+06	5.59588e+06	2.53355e+06	3.40622e+06	2.42578e+07	2.56003e+07	2.93472e+07	3.31958e+07	5.20482e+06	3.86078e+06	5.07365e+06	5.34327e+06	4.71167e+06	5.13449e+06
POS824	Y	PC(29:1)+H	PC(29:1)+H	PC	(29:1)	(29:1)				C37 H73 O8 N1 P1	690.507	6.79256	0.105468	1.54542	0.012596	1.05448	1.79918e+06	1.68533e+06	1.39014e+06	1.18297e+06	1.16834e+06	2.21789e+06	435912	239970	607236	522812	962323	847066	1.05258e+06	1.21914e+06	1.08773e+06	1.07628e+06	661714	1.0134e+06	495684	538669	375964	672445	767067	629133	960482	959633	967337	769748
POS832	Y	PC(14:0e_16:1)+Na	PC(30:1e)+Na	PC	(14:0e_16:1)	(14:0e)	(16:1)			C38 H76 O7 N1 P1 Na1	712.525	8.07735	0.0634392	1.23392	0.0113776	1.0341	2.67983e+06	2.09819e+06	2.2543e+06	2.35762e+06	1.98729e+06	2.29429e+06	1.25703e+06	967911	862895	1.03285e+06	1.13102e+06	1.56148e+06	1.73552e+06	2.25907e+06	1.70239e+06	2.01265e+06	1.77579e+06	1.59437e+06	1.14028e+06	1.04418e+06	1.26413e+06	1.04367e+06	1.40512e+06	1.32514e+06	1.51966e+06	1.70147e+06	1.56771e+06	1.73466e+06
POS833	Y	PC(30:1e)+H	PC(30:1e)+H	PC	(30:1e)	(30:1e)				C38 H77 O7 N1 P1	690.543	8.95334	0.0803468	1.33111	0.0280907	1.17951	1.32626e+07	8.95639e+06	9.56286e+06	8.3793e+06	8.43486e+06	8.90841e+06	4.13725e+06	4.55449e+06	6.64683e+06	6.19394e+06	7.12724e+06	7.66827e+06	7.15506e+06	9.01152e+06	7.53395e+06	7.5123e+06	4.91163e+06	7.07575e+06	5.22983e+06	5.06581e+06	4.94354e+06	5.31911e+06	1.04857e+07	4.99778e+06	7.93353e+06	7.97846e+06	6.67365e+06	7.63133e+06
POS835	Y	PC(10:0e_20:3)+Na	PC(30:3e)+Na	PC	(10:0e_20:3)	(10:0e)	(20:3)			C38 H72 O7 N1 P1 Na1	708.494	1.285	0.0125858	0.0100672	3.84013e-06	1.47752	295049	53826.1	281592	57730.9	142615	589429	928185	1.45967e+06	103388	315941	893552	1.5091e+06	2.67691e+07	3.17812e+07	2.70931e+07	2.21271e+07	1.44944e+07	1.8811e+07	3.24032e+06	2.8011e+06	2.05559e+06	1.37081e+06	1.53047e+06	1.18047e+06	6.65041e+06	6.65025e+06	6.50646e+06	6.50738e+06
POS84	Y	Cer(d18:1_18:2+O)+H	Cer(d36:3+O)+H	Cer	(d18:1_18:2+O)	(d18:1)	(18:2+O)			C36 H68 O4 N1	578.514	7.19392	0.0471557	0.734924	0.0299176	1.2538	934443	1.12778e+06	1.2176e+06	1.29198e+06	1.66378e+06	2.16706e+06	2.44645e+06	1.45442e+06	2.09581e+06	2.54309e+06	1.66748e+06	2.56735e+06	1.70832e+06	1.76439e+06	2.02783e+06	2.25013e+06	1.80834e+06	1.87434e+06	4.33283e+06	3.27481e+06	3.54357e+06	3.26626e+06	2.06906e+06	2.55253e+06	2.51667e+06	2.29294e+06	2.36231e+06	2.26988e+06
POS842	Y	PC(14:0e_17:1)+H	PC(31:1e)+H	PC	(14:0e_17:1)	(14:0e)	(17:1)			C39 H79 O7 N1 P1	704.559	9.12909	0.0617589	1.73759	0.00015691	1.35648	3.80752e+06	2.86929e+06	3.58829e+06	2.65441e+06	2.7015e+06	3.269e+06	816193	1.41676e+06	1.88827e+06	956439	2.62458e+06	2.55267e+06	1.74798e+06	2.11069e+06	2.1421e+06	1.43855e+06	1.59399e+06	1.83806e+06	1.99607e+06	1.5766e+06	1.37866e+06	1.53112e+06	3.24541e+06	2.11707e+06	2.29937e+06	2.27038e+06	2.00922e+06	2.12824e+06
POS85	Y	Cer(d36:4)+H	Cer(d36:4)+H	Cer	(d36:4)	(d36:4)				C36 H66 O3 N1	560.504	6.37822	0.0306058	0.625506	0.0422218	1.04578	315167	369885	249983	342111	277021	396992	317898	228594	533036	667346	426477	872797	463598	692593	508258	777820	218233	458830	750867	948050	977504	785034	540914	360523	517801	540725	507198	506977
POS857	Y	PC(20:1e_12:1)+H	PC(32:2e)+H	PC	(20:1e_12:1)	(20:1e)	(12:1)			C40 H79 O7 N1 P1	716.559	8.34961	0.0407576	1.32422	0.014319	1.16243	1.1839e+07	7.80464e+06	8.66223e+06	8.99562e+06	9.71069e+06	9.49439e+06	8.1255e+06	7.01358e+06	1.06695e+07	9.50731e+06	1.03605e+07	1.31242e+07	6.53838e+06	8.92456e+06	6.05619e+06	8.71911e+06	6.21159e+06	6.22187e+06	8.09837e+06	1.00468e+07	9.50975e+06	9.1379e+06	1.57876e+07	9.38356e+06	9.92724e+06	9.14987e+06	9.19773e+06	9.15008e+06
POS864	Y	PC(18:2e_14:2)+H	PC(32:4e)+H	PC	(18:2e_14:2)	(18:2e)	(14:2)			C40 H75 O7 N1 P1	712.528	6.90277	0.0191347	1.41541	0.00345728	1.27987	4.94137e+06	4.26793e+06	4.20314e+06	3.6507e+06	3.73165e+06	4.04791e+06	1.13736e+06	652076	1.88163e+06	1.97504e+06	2.58362e+06	4.23304e+06	2.72548e+06	3.44279e+06	3.39268e+06	3.3156e+06	1.78384e+06	2.89119e+06	1.38277e+06	1.89337e+06	1.75497e+06	1.80128e+06	2.81793e+06	2.0185e+07	2.86354e+06	2.86443e+06	2.77356e+06	2.76784e+06
POS865	Y	PC(32:5)+H	PC(32:5)+H	PC	(32:5)	(32:5)				C40 H71 O8 N1 P1	724.491	5.44844	0.0303162	1.67535	0.00386315	1.21324	671041	601235	560104	440465	487356	389351	64613.3	34807.1	98952.2	89661.5	84490	71217.4	321633	386865	330359	366890	135674	338519	30911.3	70581.3	59787.3	70249	106429	18802.2	247169	247472	241268	231792
POS866	Y	PC(25:0_8:0)+H	PC(33:0)+H	PC	(25:0_8:0)	(25:0)	(8:0)			C41 H83 O8 N1 P1	748.585	8.60343	0.0622647	1.31646	0.0454418	1.1131	7.56521e+06	4.7728e+06	6.17423e+06	6.46056e+06	5.45137e+06	5.62178e+06	4.60637e+06	3.55215e+06	5.93021e+06	6.72305e+06	6.41035e+06	6.41234e+06	4.16744e+06	6.40894e+06	3.92954e+06	5.73515e+06	3.43603e+06	3.70385e+06	3.28611e+06	3.73324e+06	4.21448e+06	3.17878e+06	6.8509e+06	3.27719e+06	5.04359e+06	5.11809e+06	4.48191e+06	5.11769e+06
POS870	Y	PC(33:0e)+H	PC(33:0e)+H	PC	(33:0e)	(33:0e)				C41 H85 O7 N1 P1	734.606	10.6944	0.0530508	1.44278	0.0220961	1.16455	1.24396e+07	6.9718e+06	9.11268e+06	9.92118e+06	8.18288e+06	8.55591e+06	1.08314e+07	8.17761e+06	1.48571e+07	1.43502e+07	1.50441e+07	1.8944e+07	5.63916e+06	9.52084e+06	5.37644e+06	7.23647e+06	4.76456e+06	5.71095e+06	1.28804e+07	1.4666e+07	1.30733e+07	1.17171e+07	2.74594e+07	1.07923e+07	1.18932e+07	1.07242e+07	1.07222e+07	1.07265e+07
POS872	Y	PC(33:1e)+H	PC(33:1e)+H	PC	(33:1e)	(33:1e)				C41 H83 O7 N1 P1	732.59	9.85975	0.127104	1.63753	0.000906616	1.25309	1.54604e+07	1.29063e+07	1.73814e+07	1.20908e+07	1.10468e+07	1.45496e+07	1.20356e+07	1.59358e+07	1.76874e+07	1.58155e+07	2.2741e+07	1.80717e+07	9.89939e+06	9.78435e+06	6.60636e+06	9.13241e+06	6.24893e+06	9.28061e+06	1.38288e+07	1.69988e+07	1.96176e+07	1.36615e+07	3.04108e+07	2.00053e+07	1.79821e+07	1.31265e+07	1.56468e+07	1.60237e+07
POS875	Y	PC(33:2)+H	PC(33:2)+H	PC	(33:2)	(33:2)				C41 H79 O8 N1 P1	744.554	8.65521	0.0439812	1.80483	0.00233099	1.23362	4.21553e+06	3.32597e+06	4.66e+06	3.06958e+06	3.22152e+06	3.20431e+06	3.55533e+06	3.04e+06	5.47337e+06	5.55434e+06	4.72798e+06	7.26555e+06	3.13232e+06	2.01688e+06	1.79419e+06	2.50342e+06	1.21784e+06	1.35692e+06	4.92972e+06	4.91774e+06	4.71628e+06	3.30647e+06	5.29827e+06	3.96805e+06	3.87712e+06	3.54717e+06	3.66988e+06	3.52713e+06
POS88	Y	Cer(d36:4)+H	Cer(d36:4)+H	Cer	(d36:4)	(d36:4)				C36 H66 O3 N1	560.504	9.85934	0.139724	0.488936	9.86551e-08	1.39266	5.3496e+06	4.4034e+06	4.79552e+06	5.08286e+06	4.9575e+06	3.93681e+06	1.05084e+07	8.19951e+06	1.26825e+07	8.04155e+06	8.46949e+06	6.58999e+06	1.02482e+07	8.93649e+06	9.11191e+06	1.06331e+07	1.02965e+07	9.1161e+06	7.75612e+06	7.31919e+06	6.95027e+06	7.20417e+06	7.51873e+06	7.23288e+06	8.09899e+06	8.41831e+06	6.36635e+06	8.92712e+06
POS881	Y	PC(22:3_11:2)+H	PC(33:5)+H	PC	(22:3_11:2)	(22:3)	(11:2)			C41 H73 O8 N1 P1	738.507	6.07256	0.0493158	1.73431	0.0381662	1.01467	1.78396e+06	988350	720536	1.42314e+06	596997	1.24695e+06	372038	219950	356896	423017	392741	628049	626369	741463	471528	1.0061e+06	503311	548984	216080	275156	342179	375870	338482	252046	875923	938575	847738	845962
POS883	Y	PC(34:0)+H	PC(34:0)+H	PC	(34:0)	(34:0)				C42 H85 O8 N1 P1	762.601	9.696	0.0198388	1.30991	0.0446296	1.12234	5.36088e+07	3.17689e+07	4.23189e+07	3.84789e+07	3.43195e+07	3.7762e+07	5.40306e+07	4.14462e+07	6.90354e+07	6.73643e+07	6.84123e+07	6.94668e+07	2.69282e+07	3.91819e+07	2.61343e+07	3.77907e+07	2.46385e+07	2.72151e+07	4.99888e+07	5.78095e+07	5.76627e+07	5.22695e+07	9.40055e+07	4.80533e+07	4.87087e+07	4.70772e+07	4.64962e+07	4.76274e+07
POS886	Y	PC(34:0e)+H	PC(34:0e)+H	PC	(34:0e)	(34:0e)				C42 H87 O7 N1 P1	748.621	11.4431	0.0275875	1.96909	0.000693775	1.33659	2.99195e+06	1.62112e+06	1.9065e+06	2.28538e+06	2.02991e+06	1.92354e+06	4.24241e+06	3.02892e+06	6.17223e+06	5.74807e+06	6.0937e+06	7.34212e+06	916131	1.53704e+06	971368	1.09493e+06	898946	1.06091e+06	3.81087e+06	3.95859e+06	3.87011e+06	3.96523e+06	7.11273e+06	3.19444e+06	3.17146e+06	3.14018e+06	3.18136e+06	2.99568e+06
POS895	Y	PC(16:1e_18:0)+H	PC(34:1e)+H	PC	(16:1e_18:0)	(16:1e)	(18:0)			C42 H85 O7 N1 P1	746.606	13.023	0.263776	2.53872	0.00641439	1.17735	964795	664110	806103	1.22334e+06	670710	887807	553031	236191	503991	334674	590322	417695	43205.8	801080	193822	628984	333024	54806.1	730442	426395	55949.2	18712.4	24048.4	23108.2	412593	506764	462985	258516
POS898	Y	PC(34:2)+H	PC(34:2)+H	PC	(34:2)	(34:2)				C42 H81 O8 N1 P1	758.569	9.30273	0.0449871	1.57747	0.00609069	1.24435	6.40553e+06	3.60529e+06	4.52159e+06	4.81765e+06	4.7786e+06	4.35629e+06	8.3914e+06	4.47309e+06	7.96251e+06	9.87492e+06	9.43076e+06	9.0376e+06	2.99411e+06	4.4215e+06	3.17373e+06	2.53081e+06	1.99097e+06	2.94627e+06	7.45018e+06	7.19569e+06	6.93172e+06	7.38369e+06	1.57764e+07	6.93125e+06	6.73323e+06	6.50661e+06	6.63396e+06	6.07127e+06
POS9	Y	AcCa(20:0)+H	AcCa(20:0)+H	AcCa	(20:0)	(20:0)				C27 H54 O4 N1	456.405	3.76527	0.0393519	1.29171	0.00779515	1.20573	2.27874e+06	2.13515e+06	1.96288e+06	1.8749e+06	1.92672e+06	2.02045e+06	2.98993e+06	2.45454e+06	2.76599e+06	3.71391e+06	4.48708e+06	4.27637e+06	1.41568e+06	1.79957e+06	1.95405e+06	1.72854e+06	1.13621e+06	1.40988e+06	1.84037e+06	1.66268e+06	1.70457e+06	1.87531e+06	2.06541e+06	1.40753e+06	2.30417e+06	2.30393e+06	2.24829e+06	2.11691e+06
POS90	Y	Cer(d16:0_20:5)+H	Cer(d36:5)+H	Cer	(d16:0_20:5)	(d16:0)	(20:5)			C36 H64 O3 N1	558.488	9.22029	0.0208017	0.543655	1.45516e-06	1.46682	1.0312e+07	6.99685e+06	8.24019e+06	8.72648e+06	8.03282e+06	7.93838e+06	8.87649e+06	6.15323e+06	1.24995e+07	8.10867e+06	9.31813e+06	8.37698e+06	1.6006e+07	1.61002e+07	1.50931e+07	1.72614e+07	1.39544e+07	1.40089e+07	8.71067e+06	8.97542e+06	8.73776e+06	9.08479e+06	9.84226e+06	8.15767e+06	1.05179e+07	1.04244e+07	1.00983e+07	1.05879e+07
POS902	Y	PC(14:1e_20:1)+H	PC(34:2e)+H	PC	(14:1e_20:1)	(14:1e)	(20:1)			C42 H83 O7 N1 P1	744.59	12.0339	0.0204709	1.30668	0.025591	1.18567	9.62413e+06	6.55302e+06	7.20503e+06	6.73465e+06	7.18319e+06	6.80446e+06	1.12002e+06	985310	2.21139e+06	1.42323e+06	1.85349e+06	2.17432e+06	5.68835e+06	7.09867e+06	6.06577e+06	5.70695e+06	3.60087e+06	5.59238e+06	841050	1.04029e+06	832665	2.0186e+07	1.25145e+06	780407	4.30496e+06	4.18138e+06	4.12534e+06	4.12136e+06
POS904	Y	PC(16:1_18:2)+H	PC(34:3)+H	PC	(16:1_18:2)	(16:1)	(18:2)			C42 H79 O8 N1 P1	756.554	9.38889	0.0263495	1.43055	0.0201605	1.18344	9.03893e+06	5.02406e+06	6.12811e+06	6.70192e+06	5.4023e+06	6.70649e+06	3.55971e+06	3.03763e+06	5.33531e+06	4.75347e+06	5.71439e+06	5.43304e+06	4.15854e+06	6.30351e+06	4.23916e+06	5.05885e+06	3.4568e+06	4.04667e+06	4.11902e+06	4.29532e+06	3.98023e+06	4.00242e+06	5.82825e+06	4.00884e+06	5.23159e+06	4.91638e+06	5.04649e+06	5.00244e+06
POS910	Y	PC(16:1_18:3)+H	PC(34:4)+H	PC	(16:1_18:3)	(16:1)	(18:3)			C42 H77 O8 N1 P1	754.538	8.5631	0.0714298	1.34347	0.0228252	1.20883	3.76832e+07	2.37436e+07	3.50463e+07	2.75308e+07	2.91177e+07	2.98924e+07	1.63295e+07	1.40316e+07	1.75265e+07	1.7778e+07	1.82093e+07	2.27247e+07	2.16231e+07	3.05509e+07	2.11328e+07	2.66875e+07	1.76056e+07	1.86246e+07	1.51238e+07	1.65241e+07	1.48144e+07	1.39493e+07	2.13729e+07	1.62348e+07	2.30757e+07	2.23585e+07	2.05231e+07	2.43922e+07
POS916	Y	PC(34:5)+H	PC(34:5)+H	PC	(34:5)	(34:5)				C42 H75 O8 N1 P1	752.522	7.62433	0.0822498	1.28925	0.0305807	1.14107	9.49911e+06	6.12797e+06	8.5072e+06	6.30285e+06	7.84864e+06	7.43759e+06	1.04972e+06	1.24888e+06	2.21842e+06	1.63153e+06	2.46426e+06	3.0016e+06	6.24825e+06	6.89249e+06	5.40469e+06	7.12388e+06	4.33772e+06	5.45815e+06	932550	2.43619e+06	1.75875e+06	1.82335e+06	2.71839e+06	1.78845e+06	4.74368e+06	4.87789e+06	4.48718e+06	5.43854e+06
POS927	Y	PC(35:1)+H	PC(35:1)+H	PC	(35:1)	(35:1)				C43 H85 O8 N1 P1	774.601	10.2844	0.0135074	1.30535	0.0280876	1.16184	5.42858e+07	3.82572e+07	4.40513e+07	4.14687e+07	3.03171e+07	3.98714e+07	5.15038e+07	5.17932e+07	8.76372e+07	7.70642e+07	7.84482e+07	1.05775e+08	3.08816e+07	3.78727e+07	3.21332e+07	3.47789e+07	2.33321e+07	3.1181e+07	7.05251e+07	7.49324e+07	6.94889e+07	7.49658e+07	7.96619e+07	7.77964e+07	5.71968e+07	5.71993e+07	5.60151e+07	5.576e+07
POS933	Y	PC(17:1_18:2)+H	PC(35:3)+H	PC	(17:1_18:2)	(17:1)	(18:2)			C43 H81 O8 N1 P1	770.569	8.39604	0.0233342	1.34364	0.000509387	1.22936	8.42108e+06	7.8164e+06	8.04667e+06	6.93156e+06	7.11945e+06	7.29564e+06	4.69293e+06	3.90415e+06	6.80225e+06	5.69408e+06	6.3676e+06	8.43918e+06	5.55559e+06	6.7606e+06	5.19964e+06	5.95631e+06	4.56743e+06	5.92107e+06	5.54697e+06	5.06409e+06	4.77162e+06	4.91427e+06	8.9884e+06	6.09222e+06	6.52016e+06	6.52248e+06	6.52799e+06	6.22268e+06
POS940	Y	PC(23:1_12:3)+H	PC(35:4)+H	PC	(23:1_12:3)	(23:1)	(12:3)			C43 H79 O8 N1 P1	768.554	9.13573	0.048147	1.30318	0.0108168	1.25825	1.34131e+07	9.8931e+06	1.23864e+07	1.02339e+07	9.63805e+06	1.10089e+07	9.97831e+06	1.0915e+07	1.48213e+07	1.25428e+07	1.69049e+07	1.67154e+07	8.51476e+06	1.00239e+07	7.90595e+06	1.01846e+07	6.78683e+06	7.66931e+06	1.34158e+07	1.32807e+07	1.30768e+07	1.52251e+07	1.65882e+07	1.43986e+07	1.25502e+07	1.28004e+07	1.15108e+07	1.27077e+07
POS95	Y	Cer(d37:4)+H	Cer(d37:4)+H	Cer	(d37:4)	(d37:4)				C37 H68 O3 N1	574.519	10.4641	0.0138299	0.486293	2.4462e-05	1.48401	2.93178e+06	2.08998e+06	2.39902e+06	2.89478e+06	2.42131e+06	2.62902e+06	6.34864e+06	4.61127e+06	9.56932e+06	6.16088e+06	6.60194e+06	7.99604e+06	5.20238e+06	6.67261e+06	4.74573e+06	5.76972e+06	4.32429e+06	4.88323e+06	6.30222e+06	7.15608e+06	7.52689e+06	6.48153e+06	8.6268e+06	6.18252e+06	5.45082e+06	5.42682e+06	5.29501e+06	5.4508e+06
POS96	Y	Cer(d37:5)+H	Cer(d37:5)+H	Cer	(d37:5)	(d37:5)				C37 H66 O3 N1	572.504	9.85874	0.101378	0.666297	0.00173561	1.24057	1.86418e+06	1.5253e+06	2.50453e+06	2.20269e+06	2.07544e+06	1.9466e+06	3.5861e+06	2.85874e+06	4.13581e+06	2.10558e+06	2.79703e+06	3.4314e+06	2.94621e+06	2.77487e+06	3.70735e+06	3.48936e+06	2.87391e+06	2.39647e+06	3.08877e+06	3.49323e+06	3.08955e+06	2.37955e+06	3.23083e+06	3.12445e+06	2.66313e+06	2.74167e+06	2.26346e+06	2.88926e+06
POS967	Y	PC(16:0e_20:4)+Na	PC(36:4e)+Na	PC	(16:0e_20:4)	(16:0e)	(20:4)			C44 H82 O7 N1 P1 Na1	790.572	7.96185	0.022038	1.39361	0.0187454	1.20054	2.7928e+07	1.82916e+07	1.99327e+07	2.25716e+07	1.83904e+07	1.90179e+07	1.84105e+07	1.80243e+07	2.79933e+07	2.7854e+07	3.1657e+07	3.36034e+07	1.39461e+07	2.14855e+07	1.48924e+07	1.58497e+07	1.05608e+07	1.37728e+07	2.97101e+07	3.67168e+07	3.49254e+07	3.31687e+07	5.14957e+07	2.89037e+07	2.47973e+07	2.56477e+07	2.43196e+07	2.49236e+07
POS97	Y	Cer(d37:6)+H	Cer(d37:6)+H	Cer	(d37:6)	(d37:6)				C37 H64 O3 N1	570.488	9.178	0.0503292	0.768636	0.00151296	1.31072	3.45613e+06	2.85062e+06	3.26413e+06	3.08736e+06	2.82057e+06	3.17395e+06	5.64849e+06	4.27126e+06	7.23637e+06	4.82701e+06	5.44828e+06	5.66756e+06	3.84872e+06	4.54567e+06	3.56654e+06	4.72041e+06	3.85245e+06	3.73354e+06	3.37836e+06	4.27083e+06	4.29538e+06	4.17072e+06	3.79882e+06	3.86066e+06	4.30271e+06	4.28455e+06	3.87854e+06	4.31308e+06
POS984	Y	PC(36:6e)+H	PC(36:6e)+H	PC	(36:6e)	(36:6e)				C44 H79 O7 N1 P1	764.559	8.36866	0.00859335	1.35744	0.00283799	1.359	6.35526e+07	5.06843e+07	5.65051e+07	5.80289e+07	5.82895e+07	6.30079e+07	5.71805e+07	4.96415e+07	7.96799e+07	7.30109e+07	7.66339e+07	9.34103e+07	3.96468e+07	5.19332e+07	3.77693e+07	5.4166e+07	3.28478e+07	4.15263e+07	4.40951e+07	5.50386e+07	5.44227e+07	5.1038e+07	7.63372e+07	4.83746e+07	5.79148e+07	5.69442e+07	5.69124e+07	5.69409e+07
POS997	Y	PC(17:0_20:1)+H	PC(37:1)+H	PC	(17:0_20:1)	(17:0)	(20:1)			C45 H89 O8 N1 P1	802.632	11.305	0.0703096	1.55554	0.0308179	1.09696	1.95405e+06	1.25466e+06	1.5961e+06	1.63444e+06	1.52085e+06	1.57847e+06	1.71001e+06	1.00403e+06	1.60235e+06	1.50789e+06	2.07903e+06	1.9691e+06	764741	1.93328e+06	784280	1.30704e+06	654320	688336	1.1159e+06	1.03718e+06	1.19605e+06	811240	1.24379e+06	1.00179e+06	1.30013e+06	1.36199e+06	1.49307e+06	1.28185e+06
POS998	Y	PC(37:1e)+H	PC(37:1e)+H	PC	(37:1e)	(37:1e)				C45 H91 O7 N1 P1	788.653	12.172	0.0646342	1.42197	0.0221473	1.18656	785255	492718	653902	569118	461895	539779	1.21243e+06	1.04316e+06	1.4883e+06	1.8614e+06	2.26131e+06	2.0661e+06	302139	587592	408480	455623	333174	376232	1.37155e+06	1.45329e+06	1.68479e+06	1.53358e+06	2.46018e+06	1.24899e+06	1.05855e+06	1.15981e+06	1.01579e+06	1.01287e+06

## Sheet: HA_vs_CA
name	DIFF	LipidIon	LipidGroup	Class	FattyAcid	FA1	FA2	FA3	FA4	IonFormula	CalMz	RT-(min)	QCRSD	Fold Change	P-value	VIP	HG6	HG4	HG5	HG3	HG2	HG1	HA6	HA4	HA5	HA2	HA3	HA1	CG5	CG6	CG3	CG4	CG1	CG2	CA5	CA6	CA4	CA3	CA2	CA1	QC4	QC3	QC2	QC1
NEG106	Y	Cer(d24:1_17:1)+HCOO	Cer(d41:2)+HCOO	Cer	(d24:1_17:1)	(d24:1)	(17:1)			C42 H80 O5 N1	678.604	13.2555	0.0143424	0.628025	0.0342655	1.20283	265602	195103	264176	203796	161580	169069	83181.2	66436.9	97830.2	96063.4	129083	119014	268334	308311	324982	314353	180847	287585	149033	139151	138683	131266	264747	119135	173683	173722	168510	171400
NEG112	Y	Cer(d42:2)+HCOO	Cer(d42:2)+HCOO	Cer	(d42:2)	(d42:2)				C43 H82 O5 N1	692.62	13.7706	0.0193464	0.615352	0.00600218	1.39569	1.03524e+06	725641	1.06292e+06	730249	667911	629341	391732	363138	536044	524371	654613	654773	1.16244e+06	1.18893e+06	1.42283e+06	1.17318e+06	819603	1.21258e+06	825403	794092	653235	866264	1.20919e+06	729674	780423	798468	766856	766563
NEG116	Y	Cer(d43:3)+HCOO	Cer(d43:3)+HCOO	Cer	(d43:3)	(d43:3)				C44 H82 O5 N1	704.62	13.5704	0.0340584	0.473112	0.0073644	1.33032	115107	88347.3	120562	90315	103986	77391.1	27506	13482.4	62853.7	43872.8	56706.9	81166.4	202005	274519	260498	182103	143708	186601	68603.7	111173	102005	89681.4	153172	79002.4	115880	117111	108361	114427
NEG134	Y	Cer(m35:0+O)+HCOO	Cer(m35:0+O)+HCOO	Cer	(m35:0+O)	(m35:0+O)				C36 H72 O5 N1	598.542	10.859	0.0299434	3.7157	0.000322795	1.54679	1.27148e+06	761215	986211	1.35805e+06	785093	896284	964226	801396	1.95097e+06	1.20111e+06	1.25315e+06	1.35599e+06	317997	459267	463186	432965	270709	432426	261528	316144	331917	255863	607090	253145	715221	688506	697021	665344
NEG138	Y	Cer(m35:3+O)+HCOO	Cer(m35:3+O)+HCOO	Cer	(m35:3+O)	(m35:3+O)				C36 H66 O5 N1	592.495	8.99663	0.0197879	0.699978	0.0240904	1.06981	1.50718e+07	1.17604e+07	1.33383e+07	1.14547e+07	1.04896e+07	1.07369e+07	1.28414e+07	1.06412e+07	2.61394e+07	1.7276e+07	1.75795e+07	1.96804e+07	2.76259e+07	2.93044e+07	3.34402e+07	2.97171e+07	2.14343e+07	2.88821e+07	2.40437e+07	2.74166e+07	2.19089e+07	2.33133e+07	3.18181e+07	2.03012e+07	1.9539e+07	1.9266e+07	1.87738e+07	1.87809e+07
NEG139	Y	Cer(m36:0+O)+HCOO	Cer(m36:0+O)+HCOO	Cer	(m36:0+O)	(m36:0+O)				C37 H74 O5 N1	612.557	11.4513	0.032157	4.43193	0.00101837	1.48215	1.57573e+06	1.03636e+06	1.20015e+06	1.49973e+06	1.1077e+06	997605	1.61724e+06	1.44207e+06	4.28409e+06	2.24798e+06	2.67215e+06	2.82774e+06	503733	475884	613268	496454	303845	466972	478605	584320	537824	476095	909549	418732	1.08016e+06	1.08047e+06	1.00834e+06	1.05391e+06
NEG143	Y	Cer(m21:1_16:1+O)+HCOO	Cer(m37:2+O)+HCOO	Cer	(m21:1_16:1+O)	(m21:1)	(16:1+O)			C38 H72 O5 N1	622.542	10.6368	0.0229819	0.620142	0.00362857	1.36381	2.05724e+06	1.36863e+06	1.75901e+06	1.56401e+06	1.39974e+06	1.54965e+06	2.69861e+06	1.91835e+06	3.96102e+06	3.25604e+06	3.92857e+06	4.2024e+06	4.04359e+06	5.37419e+06	5.34889e+06	4.67162e+06	3.50537e+06	4.71841e+06	4.99018e+06	5.57585e+06	4.22016e+06	4.92989e+06	7.1379e+06	5.34027e+06	3.66893e+06	3.64793e+06	3.49719e+06	3.67023e+06
NEG161	Y	Cer(t16:1_18:1)+HCOO	Cer(t34:2)+HCOO	Cer	(t16:1_18:1)	(t16:1)	(18:1)			C35 H66 O6 N1	596.49	8.36694	0.0317376	2.29114	0.00708796	1.38203	4.3225e+06	3.65031e+06	3.65297e+06	2.73461e+06	2.99026e+06	3.24154e+06	4.82285e+06	3.11503e+06	1.02953e+07	5.48988e+06	6.03028e+06	7.14382e+06	5.17362e+06	5.83351e+06	6.02177e+06	5.14454e+06	3.7811e+06	5.04037e+06	2.44663e+06	2.65177e+06	1.93694e+06	2.3882e+06	3.84687e+06	2.83388e+06	3.96527e+06	3.73017e+06	3.96593e+06	3.78321e+06
NEG163	Y	Cer(t16:1_18:2)+HCOO	Cer(t34:3)+HCOO	Cer	(t16:1_18:2)	(t16:1)	(18:2)			C35 H64 O6 N1	594.474	8.0034	0.0369724	1.66035	8.63768e-05	1.62857	1.12927e+07	9.70653e+06	1.04268e+07	9.49849e+06	9.56877e+06	9.32635e+06	6.24518e+06	5.6833e+06	8.5022e+06	6.70005e+06	6.95382e+06	7.09558e+06	9.48557e+06	8.35968e+06	1.00188e+07	8.47361e+06	7.41096e+06	8.90493e+06	3.95986e+06	3.76313e+06	3.90975e+06	4.16046e+06	5.0274e+06	3.98147e+06	7.71832e+06	7.31003e+06	7.06419e+06	7.30002e+06
NEG165	Y	Cer(t17:0_18:0)+HCOO	Cer(t35:0)+HCOO	Cer	(t17:0_18:0)	(t17:0)	(18:0)			C36 H72 O6 N1	614.537	9.79196	0.0498813	1.86085	0.00150234	1.55217	1.06457e+06	820486	1.41614e+06	1.1806e+06	784898	1.26845e+06	362343	317640	438240	388292	477351	474159	729974	925660	825130	903017	627241	881918	131455	226901	160250	219259	378713	204337	589711	523408	560219	571651
NEG169	Y	Cer(t18:0_18:0)+HCOO	Cer(t36:0)+HCOO	Cer	(t18:0_18:0)	(t18:0)	(18:0)			C37 H74 O6 N1	628.552	10.3905	0.0558261	2.30313	0.000518832	1.59901	936112	741144	807881	792708	739608	824054	524721	450875	722000	637146	774074	847300	558691	752415	670716	695370	435762	600388	187899	271567	215212	337552	463502	241976	614712	586710	635201	558455
NEG170	Y	Cer(t18:1_18:1)+HCOO	Cer(t36:2)+HCOO	Cer	(t18:1_18:1)	(t18:1)	(18:1)			C37 H70 O6 N1	624.521	9.51454	0.00951742	1.45515	0.0183418	1.43565	7.8492e+06	6.26889e+06	6.69417e+06	6.59572e+06	5.68964e+06	5.7597e+06	3.54386e+06	2.71391e+06	5.82398e+06	4.30211e+06	4.65922e+06	4.55116e+06	9.99486e+06	1.0642e+07	1.1489e+07	1.10939e+07	7.14529e+06	1.02174e+07	2.81624e+06	2.596e+06	2.60635e+06	2.82914e+06	3.88083e+06	2.8602e+06	6.22019e+06	6.26731e+06	6.148e+06	6.14643e+06
NEG175	Y	Cer(t16:0_21:3)+HCOO	Cer(t37:3)+HCOO	Cer	(t16:0_21:3)	(t16:0)	(21:3)			C38 H70 O6 N1	636.521	9.6257	0.0373783	1.43117	0.00907489	1.54365	3.87943e+06	2.86768e+06	3.3657e+06	3.25518e+06	2.92532e+06	3.15413e+06	4.18432e+06	3.48065e+06	5.91655e+06	4.83974e+06	4.76867e+06	5.53627e+06	3.21819e+06	4.10775e+06	3.91089e+06	3.83961e+06	2.6577e+06	3.47028e+06	2.85183e+06	3.24819e+06	3.10549e+06	3.3724e+06	4.59888e+06	2.89509e+06	3.58462e+06	3.30413e+06	3.3436e+06	3.35587e+06
NEG204	Y	CerG3GNAc1(m37:4)-2H	CerG3GNAc1(m37:4)-2H	CerG3GNAc1	(m37:4)	(m37:4)				C63 H108 O22 N2	622.37	3.10171	0.0411173	1.90772	0.00262934	1.53714	1.18285e+06	791087	864010	1.00584e+06	882815	1.06859e+06	1.65206e+06	1.31334e+06	2.28168e+06	2.16916e+06	2.69992e+06	2.87251e+06	526832	659538	642176	636348	586640	714707	1.49992e+06	1.03761e+06	1.25276e+06	1.00242e+06	1.11027e+06	905488	1.09813e+06	1.17174e+06	1.07615e+06	1.0756e+06
NEG213	Y	GM3(m38:0)-2H	GM3(m38:0)-2H	GM3	(m38:0)	(m38:0)				C61 H112 O20 N2	596.391	2.78693	0.0123235	3.36637	0.00117297	1.50336	3.39816e+06	2.52386e+06	2.50992e+06	2.3434e+06	2.26392e+06	2.66316e+06	425300	522698	910277	617265	895356	1.10118e+06	1.82177e+06	1.83632e+06	2.0058e+06	1.68844e+06	1.53257e+06	1.631e+06	350373	197396	240629	69127.6	344594	126338	1.37233e+06	1.37285e+06	1.3438e+06	1.34341e+06
NEG214	Y	GM3(m38:2)-2H	GM3(m38:2)-2H	GM3	(m38:2)	(m38:2)				C61 H108 O20 N2	594.375	2.67829	0.0263489	1.99108	0.00138759	1.55972	2.50405e+07	1.67837e+07	1.86073e+07	1.7218e+07	1.66502e+07	1.79374e+07	4.9119e+06	5.03169e+06	7.4836e+06	7.56113e+06	8.17785e+06	9.57451e+06	1.27562e+07	1.28295e+07	1.26047e+07	1.09663e+07	9.06561e+06	1.06631e+07	4.52915e+06	3.54861e+06	3.67143e+06	3.27968e+06	4.14975e+06	2.28742e+06	1.0086e+07	1.00101e+07	9.5456e+06	1.00946e+07
NEG220	Y	Hex1Cer(d33:1)+HCOO	Hex1Cer(d33:1)+HCOO	Hex1Cer	(d33:1)	(d33:1)				C40 H76 O10 N1	730.547	8.19415	0.0474532	0.51633	0.0229277	1.27381	363135	296466	414818	240812	241601	317196	1.12848e+06	654342	1.59136e+06	1.45791e+06	1.7112e+06	1.62608e+06	908440	936703	950135	771420	828725	974676	2.15919e+06	2.33158e+06	1.88669e+06	2.37152e+06	4.83872e+06	2.23429e+06	1.27075e+06	1.28509e+06	1.15711e+06	1.26682e+06
NEG221	Y	Hex1Cer(d33:3)+HCOO	Hex1Cer(d33:3)+HCOO	Hex1Cer	(d33:3)	(d33:3)				C40 H72 O10 N1	726.516	6.89007	0.118404	0.568563	0.0362461	1.19398	120000	97772.2	94841	76676.4	86214.1	89953.9	101269	86695.7	178568	187584	246518	228183	139638	218100	151813	190363	108983	174581	237291	297662	272180	249794	529273	223307	192919	198351	152894	198391
NEG226	Y	Hex1Cer(d18:2_16:0)+HCOO	Hex1Cer(d34:2)+HCOO	Hex1Cer	(d18:2_16:0)	(d18:2)	(16:0)			C41 H76 O10 N1	742.547	8.18889	0.0496695	0.55496	0.0122142	1.34086	3.22831e+06	2.73746e+06	3.20555e+06	2.63524e+06	2.18969e+06	2.37139e+06	4.90448e+06	3.26999e+06	5.90635e+06	6.12776e+06	7.03577e+06	7.10424e+06	4.94759e+06	5.47957e+06	5.63844e+06	4.5744e+06	3.88256e+06	5.57873e+06	1.06486e+07	9.21896e+06	7.68681e+06	9.48024e+06	1.68744e+07	7.98474e+06	5.83345e+06	5.83559e+06	5.25006e+06	5.75577e+06
NEG229	Y	Hex1Cer(d34:3)-H	Hex1Cer(d34:3)-H	Hex1Cer	(d34:3)	(d34:3)				C40 H72 O8 N1	694.526	7.51354	0.0205514	0.632859	0.0260281	1.26079	1.21352e+07	9.83853e+06	1.10422e+07	1.06603e+07	1.14905e+07	1.01386e+07	1.64722e+07	1.24899e+07	2.04353e+07	2.5221e+07	2.60405e+07	2.68383e+07	1.58165e+07	1.74678e+07	1.67009e+07	1.5222e+07	1.43782e+07	1.79741e+07	3.13155e+07	3.03625e+07	2.92813e+07	3.18865e+07	5.3388e+07	2.52285e+07	1.99604e+07	1.94371e+07	1.90108e+07	1.96707e+07
NEG23	Y	CL(76:9)-2H	CL(76:9)-2H	CL	(76:9)	(76:9)				C85 H146 O17 P2	750.502	8.587	0.0949714	0.631579	0.00441822	1.39305	2.6248e+06	2.26927e+06	2.20221e+06	2.42845e+06	1.87996e+06	2.14155e+06	1.33674e+06	1.17618e+06	1.92168e+06	1.94081e+06	2.28896e+06	2.14822e+06	2.73988e+06	2.51576e+06	2.50459e+06	2.14948e+06	1.47545e+06	2.62797e+06	3.00038e+06	2.62356e+06	2.32576e+06	2.68321e+06	3.87414e+06	2.61287e+06	2.26167e+06	2.12841e+06	2.23515e+06	1.82408e+06
NEG230	Y	Hex1Cer(d35:1)+HCOO	Hex1Cer(d35:1)+HCOO	Hex1Cer	(d35:1)	(d35:1)				C42 H80 O10 N1	758.579	9.39072	0.00649207	0.6684	0.0429472	1.16824	996840	811868	828520	683610	678473	653548	1.85994e+06	1.45575e+06	2.71001e+06	2.71535e+06	3.08178e+06	2.8234e+06	1.34035e+06	1.57913e+06	1.37769e+06	1.21936e+06	1.21809e+06	1.5105e+06	3.25776e+06	3.11185e+06	3.3046e+06	3.24528e+06	5.91399e+06	3.0789e+06	1.8196e+06	1.80466e+06	1.79101e+06	1.80726e+06
NEG232	Y	Hex1Cer(d35:2)+HCOO	Hex1Cer(d35:2)+HCOO	Hex1Cer	(d35:2)	(d35:2)				C42 H78 O10 N1	756.563	8.378	0.0532626	0.140747	1.35599e-05	1.56319	62805.4	51464	250624	112727	239675	176272	131809	61945.5	273190	61912.3	64752.2	70786.9	160185	75988.6	59277.6	45689.8	232069	180586	572067	852048	576050	739583	1.04533e+06	935429	258138	231108	231036	238926
NEG233	Y	Hex1Cer(d35:2)+HCOO	Hex1Cer(d35:2)+HCOO	Hex1Cer	(d35:2)	(d35:2)				C42 H78 O10 N1	756.563	8.80397	0.0280901	0.68393	0.0133186	1.32975	1.1947e+06	899714	921416	901550	792955	856122	1.97036e+06	1.41246e+06	2.55504e+06	2.43656e+06	2.58445e+06	2.77942e+06	1.25028e+06	1.55484e+06	1.34902e+06	1.22453e+06	1.06774e+06	1.24077e+06	2.97336e+06	3.26383e+06	3.23228e+06	3.08903e+06	4.72999e+06	2.79877e+06	1.9225e+06	1.91845e+06	1.83297e+06	1.9597e+06
NEG234	Y	Hex1Cer(d35:3)+HCOO	Hex1Cer(d35:3)+HCOO	Hex1Cer	(d35:3)	(d35:3)				C42 H76 O10 N1	754.547	8.0113	0.0144326	0.427016	2.31688e-06	1.63942	1.15933e+06	962902	996661	1.18318e+06	1.15959e+06	1.02909e+06	3.11157e+06	2.27151e+06	2.43198e+06	3.36731e+06	3.06723e+06	3.033e+06	2.73323e+06	2.56852e+06	2.5984e+06	2.55529e+06	2.1647e+06	2.58131e+06	7.17969e+06	6.32339e+06	6.86482e+06	6.59118e+06	8.08762e+06	5.42624e+06	2.96703e+06	3.05415e+06	2.96704e+06	2.96961e+06
NEG236	Y	Hex1Cer(d15:0_20:5)+HCOO	Hex1Cer(d35:5)+HCOO	Hex1Cer	(d15:0_20:5)	(d15:0)	(20:5)			C42 H72 O10 N1	750.516	8.751	0.050158	0.620314	0.0050292	1.40776	6.80883e+06	4.50775e+06	5.60404e+06	5.40309e+06	4.7582e+06	5.28109e+06	3.30924e+06	2.5625e+06	4.10529e+06	4.4812e+06	4.51027e+06	4.60757e+06	5.45014e+06	7.48678e+06	5.4332e+06	6.27377e+06	4.17316e+06	5.67496e+06	5.52833e+06	6.34335e+06	5.89837e+06	5.58431e+06	9.17012e+06	5.48219e+06	5.39936e+06	4.88451e+06	4.9217e+06	4.88409e+06
NEG239	Y	Hex1Cer(d36:2)+HCOO	Hex1Cer(d36:2)+HCOO	Hex1Cer	(d36:2)	(d36:2)				C43 H80 O10 N1	770.579	8.97486	0.0256133	0.378452	0.000235684	1.54775	422694	383324	407202	299215	280260	324268	760596	507171	951930	1.02405e+06	1.01876e+06	1.00367e+06	850467	1.06699e+06	980864	957229	958972	1.11248e+06	1.82392e+06	2.06888e+06	2.45937e+06	1.86342e+06	3.4386e+06	2.26089e+06	1.24218e+06	1.16957e+06	1.18861e+06	1.2011e+06
NEG24	Y	CL(77:11)-2H	CL(77:11)-2H	CL	(77:11)	(77:11)				C86 H144 O17 P2	755.494	2.95501	0.0559968	3.04179	0.00347661	1.42944	1.07109e+06	576522	869958	589943	506382	463178	295259	202971	161232	213030	369369	455151	428600	583588	510637	501340	454608	315799	126023	147412	35099.5	34923.9	95703	118737	330427	374568	346222	337102
NEG241	Y	Hex1Cer(d36:2+O)+HCOO	Hex1Cer(d36:2+O)+HCOO	Hex1Cer	(d36:2+O)	(d36:2+O)				C43 H80 O11 N1	786.574	8.67518	0.031775	0.716047	0.000429336	1.32071	1.42056e+07	1.14807e+07	1.2742e+07	1.22496e+07	1.18146e+07	1.36848e+07	5.82362e+06	4.89913e+06	6.1424e+06	6.44118e+06	6.15418e+06	6.90009e+06	1.54844e+07	1.66134e+07	1.62248e+07	1.56949e+07	1.39922e+07	1.69243e+07	7.74979e+06	8.88139e+06	7.37464e+06	8.23546e+06	9.98814e+06	8.55019e+06	1.05013e+07	9.79331e+06	9.86427e+06	1.00098e+07
NEG246	Y	Hex1Cer(d37:2)+HCOO	Hex1Cer(d37:2)+HCOO	Hex1Cer	(d37:2)	(d37:2)				C44 H82 O10 N1	784.594	9.57184	0.0970735	0.376736	0.000339061	1.51649	182496	156923	160757	104113	103607	143193	394912	215801	474720	443028	445886	566536	284129	317527	298164	279837	280214	355583	924739	1.03663e+06	866046	1.00253e+06	1.68323e+06	1.23129e+06	486122	496840	402460	496815
NEG247	Y	Hex1Cer(d37:3)+HCOO	Hex1Cer(d37:3)+HCOO	Hex1Cer	(d37:3)	(d37:3)				C44 H80 O10 N1	782.579	9.16555	0.0260314	0.609887	0.00358344	1.42616	563825	481290	565544	369244	464506	473370	1.59683e+06	1.41838e+06	2.42815e+06	2.94805e+06	2.98817e+06	2.72088e+06	869125	855143	869460	795915	551406	908489	3.73605e+06	3.64936e+06	3.46865e+06	3.70246e+06	5.23025e+06	3.33299e+06	1.85717e+06	1.76172e+06	1.77263e+06	1.75994e+06
NEG248	Y	Hex1Cer(d38:2)+HCOO	Hex1Cer(d38:2)+HCOO	Hex1Cer	(d38:2)	(d38:2)				C45 H84 O10 N1	798.61	10.1757	0.0116915	0.586728	0.0324195	1.19214	353165	175428	341111	262760	209945	242024	358105	250203	468168	401315	523971	507043	242434	282652	313076	241323	275305	311354	484213	637123	564910	654901	1.24651e+06	688265	343128	335985	333939	338271
NEG25	Y	CL(77:11)-2H	CL(77:11)-2H	CL	(77:11)	(77:11)				C86 H144 O17 P2	755.494	4.17661	0.061694	2.18995	0.0181536	1.33563	866265	441946	686335	501110	419342	456011	221556	145330	211128	196494	407229	391983	442609	418734	526664	435893	311876	331717	202020	105530	52791.2	104697	175359	78213.9	295542	331874	294201	293538
NEG253	Y	Hex1Cer(m35:2)+HCOO	Hex1Cer(m35:2)+HCOO	Hex1Cer	(m35:2)	(m35:2)				C42 H78 O9 N1	740.568	8.675	0.0566133	0.734045	0.00240114	1.03035	2.43788e+06	2.07206e+06	2.23264e+06	2.31933e+06	2.14048e+06	2.51216e+06	1.08715e+06	819463	1.04927e+06	1.07945e+06	1.06216e+06	965878	2.96332e+06	3.08176e+06	2.99341e+06	2.57592e+06	2.66213e+06	2.94379e+06	1.32679e+06	1.27324e+06	1.26343e+06	1.17237e+06	1.70081e+06	1.52359e+06	1.86674e+06	1.66815e+06	1.88653e+06	1.75809e+06
NEG256	Y	Hex1Cer(m35:3+O)+HCOO	Hex1Cer(m35:3+O)+HCOO	Hex1Cer	(m35:3+O)	(m35:3+O)				C42 H76 O10 N1	754.547	7.98568	0.00911656	0.423245	7.70732e-06	1.62236	1.16534e+06	893021	1.00076e+06	1.13448e+06	1.17853e+06	1.02997e+06	3.03537e+06	2.21552e+06	2.45275e+06	3.5495e+06	3.03824e+06	3.06159e+06	2.69137e+06	2.52625e+06	2.53206e+06	2.34811e+06	2.084e+06	2.60734e+06	7.53511e+06	6.36983e+06	7.0394e+06	6.71364e+06	8.19449e+06	5.14734e+06	3.0359e+06	3.0032e+06	3.01977e+06	2.97172e+06
NEG257	Y	Hex1Cer(m36:2)+HCOO	Hex1Cer(m36:2)+HCOO	Hex1Cer	(m36:2)	(m36:2)				C43 H80 O9 N1	754.584	9.27822	0.00985601	0.561769	0.00140141	1.45346	592361	407673	404644	361157	325756	366193	300226	230077	389761	351235	500367	481351	487537	511729	542787	419895	394094	435525	581300	661754	559975	625425	911754	670370	464339	473302	465483	463111
NEG259	Y	Hex1Cer(m37:3+O)+HCOO	Hex1Cer(m37:3+O)+HCOO	Hex1Cer	(m37:3+O)	(m37:3+O)				C44 H80 O10 N1	782.579	9.16746	0.0262334	0.627093	0.00376191	1.44531	708097	480071	565428	453157	464576	413719	2.02854e+06	1.41802e+06	2.42612e+06	2.94627e+06	2.98068e+06	2.71716e+06	866677	873421	889086	796246	551968	906672	3.72738e+06	3.64625e+06	3.47013e+06	3.68986e+06	5.28907e+06	3.32665e+06	1.85746e+06	1.76192e+06	1.77008e+06	1.76022e+06
NEG26	Y	CL(77:7)-H	CL(77:7)-H	CL	(77:7)	(77:7)				C86 H153 O17 P2	1520.06	9.88286	0.0180841	0.583621	0.00951174	1.35176	745353	548943	562844	509087	523431	561678	565626	475143	882631	1.16748e+06	1.07959e+06	1.09397e+06	972460	1.02812e+06	933023	886116	550219	1.00764e+06	1.43585e+06	1.44562e+06	1.28297e+06	1.47754e+06	2.2331e+06	1.14523e+06	880117	850319	848539	848645
NEG269	Y	Hex1Cer(t35:2)+HCOO	Hex1Cer(t35:2)+HCOO	Hex1Cer	(t35:2)	(t35:2)				C42 H78 O11 N1	772.558	8.32916	0.03014	0.671739	0.00945729	1.13528	3.02674e+06	2.55866e+06	2.91311e+06	2.92102e+06	2.47254e+06	2.69276e+06	3.65316e+06	3.0411e+06	2.0041e+06	4.58484e+06	4.92275e+06	5.4424e+06	3.08699e+06	3.38331e+06	3.37072e+06	3.05268e+06	2.95624e+06	3.46348e+06	5.30518e+06	5.82433e+06	5.32763e+06	5.48744e+06	7.20448e+06	6.0556e+06	4.0348e+06	3.84826e+06	4.02327e+06	3.8047e+06
NEG27	Y	CL(78:9)-2H	CL(78:9)-2H	CL	(78:9)	(78:9)				C87 H150 O17 P2	764.518	7.85739	0.162835	0.702036	0.0196007	1.01623	1.69898e+06	830591	1.44568e+06	1.07277e+06	1.09671e+06	784682	890849	364637	752506	1.02096e+06	843083	746902	1.07066e+06	1.16635e+06	997320	1.22953e+06	586601	1.09125e+06	994510	1.31259e+06	1.26384e+06	914961	1.19613e+06	897317	737237	896836	628319	884546
NEG270	Y	Hex1Cer(t35:2+2O)+HCOO	Hex1Cer(t35:2+2O)+HCOO	Hex1Cer	(t35:2+2O)	(t35:2+2O)				C42 H78 O13 N1	804.548	2.91581	0.0980408	2.19747	0.00259811	1.50233	1.78763e+06	823061	1.6423e+06	1.32901e+06	1.02503e+06	941253	686864	558127	689551	468908	767973	1.14987e+06	907706	1.04732e+06	1.06713e+06	823071	824149	745762	419986	273832	303209	306875	350953	311635	729376	863377	690793	747268
NEG271	Y	Hex1Cer(t35:2+2O)+HCOO	Hex1Cer(t35:2+2O)+HCOO	Hex1Cer	(t35:2+2O)	(t35:2+2O)				C42 H78 O13 N1	804.548	4.14427	0.0394708	1.85078	0.0127544	1.38338	2.52617e+06	1.18943e+06	2.16996e+06	1.43081e+06	1.37971e+06	1.43608e+06	522396	523690	729016	560921	1.13469e+06	1.02573e+06	1.39476e+06	1.43252e+06	1.41561e+06	1.37389e+06	1.05245e+06	888647	492062	364095	356594	390447	495431	330848	818053	898915	855386	844091
NEG278	Y	Hex1Cer(t36:2)-H	Hex1Cer(t36:2)-H	Hex1Cer	(t36:2)	(t36:2)				C42 H78 O9 N1	740.568	8.6743	0.0328788	0.718549	0.000401765	1.29587	1.66345e+07	1.35411e+07	1.49661e+07	1.45631e+07	1.39477e+07	1.61886e+07	6.90882e+06	5.71555e+06	7.18789e+06	7.51673e+06	7.21106e+06	7.8625e+06	1.84301e+07	1.96868e+07	1.92045e+07	1.82654e+07	1.66463e+07	1.98626e+07	9.06997e+06	1.01501e+07	8.63616e+06	9.40282e+06	1.16841e+07	1.00682e+07	1.23657e+07	1.14559e+07	1.16841e+07	1.17569e+07
NEG283	Y	Hex1Cer(t36:4)-H	Hex1Cer(t36:4)-H	Hex1Cer	(t36:4)	(t36:4)				C42 H74 O9 N1	736.537	10.049	0.0188176	0.644968	0.0362845	1.18438	2.47923e+06	1.7614e+06	1.81311e+06	1.83947e+06	1.70357e+06	1.86827e+06	2.59274e+06	2.06337e+06	4.00615e+06	3.81581e+06	4.14466e+06	4.2765e+06	2.19018e+06	2.58263e+06	2.42541e+06	2.60034e+06	1.60495e+06	2.62926e+06	4.68601e+06	5.25713e+06	4.62897e+06	4.49776e+06	8.84402e+06	4.48959e+06	3.14326e+06	3.1001e+06	3.01795e+06	3.14011e+06
NEG286	Y	Hex1Cer(t37:2)-H	Hex1Cer(t37:2)-H	Hex1Cer	(t37:2)	(t37:2)				C43 H80 O9 N1	754.584	9.27225	0.103048	0.592669	0.0017809	1.43456	3.88195e+06	3.30925e+06	3.26152e+06	2.87742e+06	2.38159e+06	2.76338e+06	2.5547e+06	1.61598e+06	2.75646e+06	3.33667e+06	4.08746e+06	3.77801e+06	3.49986e+06	3.68465e+06	3.73302e+06	3.06248e+06	3.20109e+06	3.53383e+06	4.17418e+06	5.27797e+06	5.30481e+06	4.67715e+06	6.48283e+06	4.67228e+06	3.35819e+06	3.27231e+06	3.94159e+06	3.14235e+06
NEG292	Y	Hex1Cer(t39:2)+HCOO	Hex1Cer(t39:2)+HCOO	Hex1Cer	(t39:2)	(t39:2)				C46 H86 O11 N1	828.621	10.631	0.135916	2.65259	0.0168345	1.25395	165592	103016	104861	18083.7	66513.5	28540.5	52207.1	57222.3	116363	19357.1	56276	64484.4	778915	394046	422906	257453	253056	383911	33100.7	12382	16838.4	17996.7	26774.5	30852.1	106114	89145.7	96104.3	76372.5
NEG293	Y	Hex1Cer(t39:3)+HCOO	Hex1Cer(t39:3)+HCOO	Hex1Cer	(t39:3)	(t39:3)				C46 H84 O11 N1	826.605	10.086	0.170686	0.550611	0.0449513	1.14215	927561	227810	844390	255839	872887	1.01213e+06	1.54882e+06	775217	879656	1.53911e+06	1.55089e+06	1.31302e+06	1.88442e+06	866344	979045	360411	396178	688629	2.53775e+06	2.02245e+06	2.29878e+06	1.66832e+06	4.18066e+06	1.10708e+06	1.13756e+06	870037	1.32796e+06	1.20797e+06
NEG294	Y	Hex1Cer(t17:0_23:4)+HCOO	Hex1Cer(t40:4)+HCOO	Hex1Cer	(t17:0_23:4)	(t17:0)	(23:4)			C47 H84 O11 N1	838.605	9.34784	0.0779339	0.697781	0.00601225	1.38272	1.17149e+06	1.01064e+06	1.03975e+06	1.0356e+06	883959	1.12141e+06	1.35246e+06	1.26487e+06	2.09099e+06	1.61933e+06	1.81169e+06	2.27474e+06	909585	998056	1.15748e+06	957677	765133	1.1827e+06	2.3542e+06	2.6231e+06	2.23647e+06	2.75685e+06	2.94103e+06	2.01292e+06	1.51237e+06	1.51253e+06	1.2859e+06	1.51367e+06
NEG30	Y	CL(79:8)-2H	CL(79:8)-2H	CL	(79:8)	(79:8)				C88 H154 O17 P2	772.534	9.5463	0.031451	0.570633	0.0101151	1.34402	1.01252e+07	6.68268e+06	6.62031e+06	7.59947e+06	6.51034e+06	7.54305e+06	2.72528e+06	2.40167e+06	3.82242e+06	3.56499e+06	3.72397e+06	4.52779e+06	8.49926e+06	1.12869e+07	1.04672e+07	9.52279e+06	6.40868e+06	9.3901e+06	5.49376e+06	5.19603e+06	4.79451e+06	5.86871e+06	9.79592e+06	5.24248e+06	6.5585e+06	6.97723e+06	6.55818e+06	6.55768e+06
NEG300	Y	Hex2Cer(d30:1)-H	Hex2Cer(d30:1)-H	Hex2Cer	(d30:1)	(d30:1)				C42 H78 O13 N1	804.548	4.137	0.0639721	1.82444	0.0130066	1.41089	2.49907e+06	1.19285e+06	2.14067e+06	1.51398e+06	1.3752e+06	1.43794e+06	583226	499288	814471	599495	1.13194e+06	1.07472e+06	1.40189e+06	1.44887e+06	1.40865e+06	1.40396e+06	1.05921e+06	877628	497725	418469	367614	415736	586084	292234	846354	971211	971226	950783
NEG309	Y	Hex2Cer(d16:0_22:6)-H	Hex2Cer(d38:6)-H	Hex2Cer	(d16:0_22:6)	(d16:0)	(22:6)			C50 H84 O13 N1	906.595	9.708	0.0195464	0.691391	0.00216919	1.42981	1.02156e+06	642851	722474	882063	771817	789512	1.46616e+06	1.18758e+06	1.46358e+06	1.8754e+06	2.07426e+06	2.12519e+06	608667	673440	694764	769054	511907	853257	2.42971e+06	2.30529e+06	2.18689e+06	2.6465e+06	2.84983e+06	2.3233e+06	1.23304e+06	1.18758e+06	1.18604e+06	1.18514e+06
NEG316	Y	Hex2Cer(t31:1)+HCOO	Hex2Cer(t31:1)+HCOO	Hex2Cer	(t31:1)	(t31:1)				C44 H82 O16 N1	880.564	9.316	0.00331986	0.748999	0.0222089	1.09989	386315	296429	353914	345329	266761	382004	1.03334e+06	1.0532e+06	1.13421e+06	1.11477e+06	1.54893e+06	1.45567e+06	387923	304916	382264	423584	318731	363507	1.56882e+06	1.46108e+06	1.61548e+06	1.54456e+06	2.22003e+06	1.38992e+06	828467	830049	824745	824532
NEG318	Y	Hex2Cer(t39:4)-H	Hex2Cer(t39:4)-H	Hex2Cer	(t39:4)	(t39:4)				C51 H90 O14 N1	940.637	11.507	0.178927	0.323766	0.0303956	1.06664	489641	101332	237741	179384	248408	536006	335968	325333	700889	731403	526437	423121	445982	86457	364524	94964.1	323367	1.02501e+06	2.08429e+06	858732	1.54424e+06	3.32485e+06	1.00372e+06	583403	307998	218906	230748	215897
NEG320	Y	Hex3Cer(d35:5)+HCOO	Hex3Cer(d35:5)+HCOO	Hex3Cer	(d35:5)	(d35:5)				C54 H92 O20 N1	1074.62	12.542	0.111015	4.12996	2.21186e-05	1.63941	287858	228094	248511	250645	186929	250691	263605	170598	321522	251773	349059	294838	175456	12979.7	171594	14701	195946	167536	51173	72230.4	83789.8	48209.9	110999	33455.8	125759	156986	126063	130207
NEG328	Y	LPC(14:0e)+HCOO	LPC(14:0e)+HCOO	LPC	(14:0e)	(14:0e)				C23 H49 O8 N1 P1	498.32	1.50869	0.0213716	2.52087	0.000728335	1.52394	1.01358e+07	7.20551e+06	7.06408e+06	7.13956e+06	5.8156e+06	7.16405e+06	4.15989e+06	8.10438e+06	7.95087e+06	6.83549e+06	8.15827e+06	1.13104e+07	5.29117e+06	6.20074e+06	5.72761e+06	4.97219e+06	4.50944e+06	6.38848e+06	3.97737e+06	2.86772e+06	3.26003e+06	2.79394e+06	3.35135e+06	2.20326e+06	5.70973e+06	5.66136e+06	5.44771e+06	5.53409e+06
NEG334	Y	LPC(16:0e)+HCOO	LPC(16:0e)+HCOO	LPC	(16:0e)	(16:0e)				C25 H53 O8 N1 P1	526.351	2.12435	0.049582	2.25982	0.00237413	1.52623	4.96072e+07	2.9879e+07	3.50099e+07	4.23452e+07	3.34101e+07	4.25325e+07	2.41228e+07	2.24394e+07	3.61857e+07	3.33611e+07	3.94406e+07	5.38363e+07	2.4674e+07	3.52228e+07	2.62247e+07	2.66966e+07	2.48949e+07	2.53351e+07	1.95689e+07	1.41147e+07	1.72875e+07	1.37767e+07	1.6487e+07	1.14214e+07	2.80034e+07	2.64167e+07	2.92654e+07	2.64723e+07
NEG336	Y	LPC(16:1e)+HCOO	LPC(16:1e)+HCOO	LPC	(16:1e)	(16:1e)				C25 H51 O8 N1 P1	524.336	1.60151	0.0929056	2.39316	0.00283559	1.49336	2.29069e+06	1.88247e+06	2.33221e+06	1.94197e+06	1.83201e+06	2.37622e+06	1.1691e+06	1.24702e+06	2.12004e+06	1.9621e+06	1.85553e+06	2.88556e+06	1.01431e+06	1.88879e+06	1.3676e+06	1.38325e+06	1.36827e+06	2.02054e+06	1.22706e+06	739346	830885	679669	782595	436891	1.39421e+06	1.23608e+06	1.54949e+06	1.36431e+06
NEG337	Y	LPC(16:1e)+HCOO	LPC(16:1e)+HCOO	LPC	(16:1e)	(16:1e)				C25 H51 O8 N1 P1	524.336	2.04155	0.0848445	5.73234	0.0002878	1.56432	4.31234e+06	2.96211e+06	2.99017e+06	4.24509e+06	2.78543e+06	3.58108e+06	1.87976e+06	1.47125e+06	3.84278e+06	2.42667e+06	3.55486e+06	3.87045e+06	898370	1.36457e+06	1.06037e+06	960312	756209	1.02537e+06	672259	531499	464017	430843	469125	405871	1.83541e+06	1.79456e+06	2.03196e+06	1.65618e+06
NEG338	Y	LPC(17:0)+HCOO	LPC(17:0)+HCOO	LPC	(17:0)	(17:0)				C26 H53 O9 N1 P1	554.346	2.12291	0.0415289	2.13245	0.00315217	1.50156	9.95532e+06	6.86382e+06	8.16686e+06	7.5955e+06	7.54247e+06	7.92995e+06	4.38427e+06	4.43011e+06	5.84004e+06	5.75532e+06	8.13583e+06	9.40412e+06	7.53925e+06	7.53265e+06	7.05795e+06	6.97784e+06	4.78546e+06	5.96013e+06	3.91702e+06	2.85639e+06	3.32791e+06	2.72813e+06	2.95845e+06	2.00836e+06	5.78078e+06	6.31921e+06	5.95316e+06	5.80824e+06
NEG342	Y	LPC(18:0)+HCOO	LPC(18:0)+HCOO	LPC	(18:0)	(18:0)				C27 H55 O9 N1 P1	568.362	2.59378	0.0291576	2.61078	0.000653525	1.56437	2.24289e+07	1.34165e+07	1.64219e+07	1.47823e+07	1.31625e+07	1.56812e+07	6.784e+06	7.41753e+06	1.17747e+07	1.16813e+07	1.2346e+07	1.55965e+07	1.06434e+07	1.06563e+07	1.20925e+07	9.82391e+06	8.07194e+06	9.39102e+06	5.03915e+06	4.18462e+06	4.85956e+06	3.75568e+06	4.37296e+06	2.91464e+06	1.01227e+07	9.53741e+06	9.51153e+06	9.78723e+06
NEG343	Y	LPC(18:0e)+HCOO	LPC(18:0e)+HCOO	LPC	(18:0e)	(18:0e)				C27 H57 O8 N1 P1	554.383	3.10985	0.0197618	1.92567	0.00416145	1.50472	8.08466e+06	5.19054e+06	5.15708e+06	6.11682e+06	5.40932e+06	6.74504e+06	8.47766e+06	7.18011e+06	1.28777e+07	1.20574e+07	1.46586e+07	1.68995e+07	3.20881e+06	3.9458e+06	4.15676e+06	3.45373e+06	3.33764e+06	3.92984e+06	8.1303e+06	5.90881e+06	6.548e+06	5.60199e+06	6.39576e+06	4.8832e+06	6.48904e+06	6.40238e+06	6.49285e+06	6.2226e+06
NEG346	Y	LPC(18:1e)+HCOO	LPC(18:1e)+HCOO	LPC	(18:1e)	(18:1e)				C27 H55 O8 N1 P1	552.367	2.21384	0.0995582	2.07452	0.0190134	1.29606	1.43118e+06	966997	985719	1.06072e+06	829420	1.07644e+06	559988	520814	1.01156e+06	1.17162e+06	1.19398e+06	1.71803e+06	1.13014e+06	875984	800231	535573	600905	1.03129e+06	743842	487219	346072	449356	525752	424829	1.01939e+06	847705	839793	841201
NEG347	Y	LPC(18:1e)+HCOO	LPC(18:1e)+HCOO	LPC	(18:1e)	(18:1e)				C27 H55 O8 N1 P1	552.367	2.9662	0.00993407	4.0747	0.000347127	1.57663	1.51804e+07	1.07041e+07	9.77763e+06	1.17165e+07	9.75784e+06	1.21945e+07	1.38793e+07	1.30105e+07	2.63078e+07	1.93087e+07	2.39595e+07	3.19601e+07	3.05842e+06	3.31823e+06	3.4308e+06	2.98674e+06	2.34932e+06	3.48065e+06	6.44773e+06	4.47588e+06	6.02444e+06	4.66972e+06	5.92334e+06	3.97679e+06	9.15459e+06	9.15469e+06	9.01276e+06	8.98638e+06
NEG35	Y	CL(81:8)-2H	CL(81:8)-2H	CL	(81:8)	(81:8)				C90 H158 O17 P2	786.549	9.78093	0.0281797	0.600211	0.0213322	1.23171	1.55156e+06	1.00919e+06	1.12566e+06	1.46275e+06	1.15433e+06	1.89996e+06	538745	420126	603109	1.00492e+06	751002	948767	1.35582e+06	2.08843e+06	1.6466e+06	1.72235e+06	1.13254e+06	2.2095e+06	883887	1.22214e+06	1.14849e+06	1.04062e+06	1.86641e+06	947065	1.11472e+06	1.13296e+06	1.06256e+06	1.12186e+06
NEG350	Y	LPC(18:2e)+HCOO	LPC(18:2e)+HCOO	LPC	(18:2e)	(18:2e)				C27 H53 O8 N1 P1	550.351	2.1335	0.0399647	7.66483	0.000195419	1.58824	1.36199e+06	816986	868813	1.41324e+06	887359	1.32941e+06	461274	267066	626999	601949	626534	697706	99877	26743.2	23183	66225.5	27165.4	75387	20661.9	36830	26067.2	334462	0.0911352	10106.5	429911	447258	470835	437195
NEG353	Y	LPC(19:0)+HCOO	LPC(19:0)+HCOO	LPC	(19:0)	(19:0)				C28 H57 O9 N1 P1	582.378	2.888	0.0294335	7.17212	0.000255471	1.56259	988965	620167	816821	774445	667982	861199	208799	210920	340145	328182	453001	531586	499335	561589	553611	570712	363894	428705	84521.8	51004.1	10581.3	53990.3	66500.2	22387	443564	444017	444322	418219
NEG354	Y	LPC(19:1)+HCOO	LPC(19:1)+HCOO	LPC	(19:1)	(19:1)				C28 H55 O9 N1 P1	580.362	2.2021	0.0727936	1.96966	0.0260833	1.31425	1.58989e+06	1.00739e+06	1.32689e+06	1.199e+06	1.14407e+06	1.10721e+06	289434	289798	420117	396390	339301	784372	985533	1.01082e+06	934668	987916	795756	647517	254032	221310	218425	231600	246694	107048	715052	638970	755949	673855
NEG355	Y	LPC(20:0)+HCOO	LPC(20:0)+HCOO	LPC	(20:0)	(20:0)				C29 H59 O9 N1 P1	596.393	2.78693	0.0130369	3.31801	0.00120949	1.50238	3.38749e+06	2.50944e+06	2.49801e+06	2.3281e+06	2.25788e+06	2.65737e+06	422886	514179	896713	616333	888998	1.08764e+06	1.83371e+06	1.83482e+06	2.02267e+06	1.68212e+06	1.5302e+06	1.6262e+06	354713	197521	241235	69697.7	343815	127179	1.36063e+06	1.36117e+06	1.33083e+06	1.3302e+06
NEG356	Y	LPC(20:1)+HCOO	LPC(20:1)+HCOO	LPC	(20:1)	(20:1)				C29 H57 O9 N1 P1	594.378	2.68349	0.0256274	2.11103	0.00165013	1.5321	2.4549e+07	1.93717e+07	1.83196e+07	1.74262e+07	1.68035e+07	1.75319e+07	5.2035e+06	5.25795e+06	7.89484e+06	7.7872e+06	9.84627e+06	1.0281e+07	1.35358e+07	1.2601e+07	1.39067e+07	1.10551e+07	9.34817e+06	1.08632e+07	4.71738e+06	3.9346e+06	3.59133e+06	3.10834e+06	4.25149e+06	2.31538e+06	9.94798e+06	1.02448e+07	9.68369e+06	9.74072e+06
NEG358	Y	LPC(20:1e)+HCOO	LPC(20:1e)+HCOO	LPC	(20:1e)	(20:1e)				C29 H59 O8 N1 P1	580.398	3.2014	0.0349381	2.22339	0.00279663	1.50508	6.63581e+06	3.88658e+06	3.7134e+06	4.15953e+06	3.98127e+06	4.49043e+06	1.27473e+06	984941	1.95873e+06	1.89239e+06	2.33854e+06	2.60417e+06	1.84331e+06	2.16707e+06	2.42208e+06	1.95233e+06	1.58771e+06	2.12188e+06	1.00835e+06	784450	877204	789238	900975	611249	2.27224e+06	2.11526e+06	2.14619e+06	2.11179e+06
NEG359	Y	LPC(20:2e)+HCOO	LPC(20:2e)+HCOO	LPC	(20:2e)	(20:2e)				C29 H57 O8 N1 P1	578.383	3.05553	0.0743644	8.82348	0.000238798	1.5741	4.40926e+06	2.83781e+06	2.69376e+06	3.51153e+06	3.09735e+06	3.69223e+06	1.339e+06	993067	2.56632e+06	1.61602e+06	1.94702e+06	2.93461e+06	289593	293518	356161	271178	180194	235442	244170	202471	271452	197110	243705	132651	1.37591e+06	1.3654e+06	1.52503e+06	1.27645e+06
NEG360	Y	LPC(20:4)+HCOO	LPC(20:4)+HCOO	LPC	(20:4)	(20:4)				C29 H51 O9 N1 P1	588.331	1.40671	0.0249421	0.714591	0.0370032	1.1124	1.44246e+06	933359	1.27099e+06	1.54326e+06	1.08437e+06	893997	1.7457e+06	1.18838e+06	2.23206e+06	1.66705e+06	2.44874e+06	1.87932e+06	2.15619e+06	1.81921e+06	1.32577e+06	1.53776e+06	1.38866e+06	1.76977e+06	1.99193e+06	2.59379e+06	2.16355e+06	2.70245e+06	3.73094e+06	2.43642e+06	1.80141e+06	1.85502e+06	1.7615e+06	1.75972e+06
NEG363	Y	LPC(22:5)+HCOO	LPC(22:5)+HCOO	LPC	(22:5)	(22:5)				C31 H53 O9 N1 P1	614.346	1.36033	0.0983596	0.760444	0.0136154	1.06067	1.00199e+06	759827	999393	752197	716197	640664	511282	506275	766527	612916	739765	655536	1.18791e+06	254173	777044	966726	609354	846045	857061	917893	703968	906106	943044	658884	882711	738615	818042	712446
NEG366	Y	LPE(16:1e)-H	LPE(16:1e)-H	LPE	(16:1e)	(16:1e)				C21 H43 O6 N1 P1	436.283	2.17948	0.0287412	3.43318	0.000537138	1.57046	1.48384e+07	9.33723e+06	1.01147e+07	1.18789e+07	9.14025e+06	1.28197e+07	2.56297e+06	2.07252e+06	3.96697e+06	3.34933e+06	3.90824e+06	5.55036e+06	4.26004e+06	6.04392e+06	4.74146e+06	5.10669e+06	4.0692e+06	4.54685e+06	1.1637e+06	956289	1.02875e+06	899909	1.34621e+06	841447	5.1528e+06	5.10625e+06	5.15277e+06	4.84943e+06
NEG367	Y	LPE(17:0)-H	LPE(17:0)-H	LPE	(17:0)	(17:0)				C22 H45 O7 N1 P1	466.294	2.2198	0.0495384	2.08914	0.00369894	1.50772	8.56746e+06	5.31423e+06	6.36784e+06	7.11766e+06	5.26958e+06	6.78336e+06	2.78995e+06	2.38358e+06	4.35823e+06	3.68247e+06	4.43502e+06	5.97154e+06	5.60317e+06	6.63519e+06	5.79595e+06	6.44439e+06	4.77076e+06	5.86239e+06	2.2495e+06	2.054e+06	2.10999e+06	1.61744e+06	1.91715e+06	1.3584e+06	4.50018e+06	4.12736e+06	4.55844e+06	4.19658e+06
NEG368	Y	LPE(17:1)-H	LPE(17:1)-H	LPE	(17:1)	(17:1)				C22 H43 O7 N1 P1	464.278	1.69098	0.0327832	1.73544	0.00113053	1.41827	1.84882e+06	1.23249e+06	1.8587e+06	1.27845e+06	1.17212e+06	1.18543e+06	1.00253e+06	1.31334e+06	1.22023e+06	770077	1.33371e+06	1.3269e+06	1.46447e+06	1.25326e+06	1.27129e+06	1.2706e+06	1.20657e+06	1.0557e+06	608755	519477	658229	568224	891306	768427	1.11742e+06	1.10477e+06	1.11816e+06	1.04266e+06
NEG37	Y	CL(82:9)-2H	CL(82:9)-2H	CL	(82:9)	(82:9)				C91 H158 O17 P2	792.549	10.0973	0.0683219	0.409296	0.000782239	1.53715	2.28423e+06	1.74348e+06	1.88143e+06	1.73925e+06	1.71028e+06	1.75719e+06	1.0531e+06	786092	1.45559e+06	1.63884e+06	1.67799e+06	1.6186e+06	2.81008e+06	4.00596e+06	3.34445e+06	3.07088e+06	2.11655e+06	3.27813e+06	3.34516e+06	3.15122e+06	2.93079e+06	2.94063e+06	5.21426e+06	2.52614e+06	2.38613e+06	2.56462e+06	2.17199e+06	2.43356e+06
NEG370	Y	LPE(18:0)-H	LPE(18:0)-H	LPE	(18:0)	(18:0)				C23 H47 O7 N1 P1	480.31	2.76242	0.00721133	2.17888	0.000776553	1.56589	2.47516e+07	1.62894e+07	1.72696e+07	1.62312e+07	1.57316e+07	1.89613e+07	7.22575e+06	6.37007e+06	1.09681e+07	1.10708e+07	1.29131e+07	1.2209e+07	1.46346e+07	1.74702e+07	1.60552e+07	1.46433e+07	1.08437e+07	1.40837e+07	5.85006e+06	4.35024e+06	5.30192e+06	4.4439e+06	4.56373e+06	3.37459e+06	1.18356e+07	1.17257e+07	1.16576e+07	1.16555e+07
NEG371	Y	LPE(18:1)-H	LPE(18:1)-H	LPE	(18:1)	(18:1)				C23 H45 O7 N1 P1	478.294	2.01607	0.0350284	1.53446	0.0469879	1.29038	2.61042e+06	1.76777e+06	2.03902e+06	1.7462e+06	1.60908e+06	1.63564e+06	678399	627699	972819	759430	1.19272e+06	1.44512e+06	1.9508e+06	1.81285e+06	2.00617e+06	1.61196e+06	1.46614e+06	1.53514e+06	848200	510459	627609	487917	744749	480216	1.31309e+06	1.38704e+06	1.32332e+06	1.27533e+06
NEG372	Y	LPE(18:1)-H	LPE(18:1)-H	LPE	(18:1)	(18:1)				C23 H45 O7 N1 P1	478.294	2.503	0.0557626	6.44251	1.44349e-05	1.64246	1.14237e+06	527166	718244	636717	516404	783091	342823	257042	362779	343078	530683	476490	329309	256609	244792	252421	271880	181060	64765.8	31584.9	60412	51142.5	56913.7	94186.6	363807	370633	370773	328950
NEG373	Y	LPE(18:1e)-H	LPE(18:1e)-H	LPE	(18:1e)	(18:1e)				C23 H47 O6 N1 P1	464.315	3.21818	0.038803	3.43678	0.000651845	1.55344	2.26129e+08	1.37757e+08	1.34236e+08	1.69961e+08	1.37167e+08	1.86944e+08	7.10685e+07	5.70659e+07	1.28205e+08	1.04959e+08	1.16731e+08	1.59246e+08	5.26244e+07	7.26953e+07	6.23149e+07	6.34811e+07	5.1891e+07	6.20911e+07	3.37163e+07	2.99478e+07	2.95237e+07	2.94995e+07	3.85245e+07	2.42163e+07	8.44379e+07	8.32288e+07	8.44672e+07	7.77493e+07
NEG375	Y	LPE(18:2e)-H	LPE(18:2e)-H	LPE	(18:2e)	(18:2e)				C23 H45 O6 N1 P1	462.299	2.30694	0.0383597	3.30709	0.00125894	1.51753	7.61451e+06	5.06949e+06	5.36063e+06	6.20735e+06	4.57218e+06	5.96852e+06	1.00162e+06	897682	1.8347e+06	1.65771e+06	1.65046e+06	2.5803e+06	2.53638e+06	3.06448e+06	2.1804e+06	2.65205e+06	1.98096e+06	2.2089e+06	610024	461116	473676	391813	552203	420820	2.52416e+06	2.52547e+06	2.32504e+06	2.47197e+06
NEG376	Y	LPE(19:0)-H	LPE(19:0)-H	LPE	(19:0)	(19:0)				C24 H49 O7 N1 P1	494.325	3.107	0.105344	4.23759	0.0137145	1.24381	423533	466676	478440	357377	384702	527149	65688	42635.4	195508	94013.7	207824	233734	369881	362577	282273	427079	179244	314755	37945.6	15011.7	24542	10877	15839	93869.8	195782	202327	212575	165108
NEG377	Y	LPE(19:1)-H	LPE(19:1)-H	LPE	(19:1)	(19:1)				C24 H47 O7 N1 P1	492.31	2.47762	0.0146629	3.09927	0.000163239	1.60967	1.96672e+06	1.01059e+06	1.46595e+06	1.31484e+06	990154	1.15222e+06	669094	614293	757075	609303	882437	1.18607e+06	636200	678647	689073	694577	634944	507289	269061	229413	263393	203089	283319	274107	650700	665400	657271	642848
NEG378	Y	LPE(20:1)-H	LPE(20:1)-H	LPE	(20:1)	(20:1)				C25 H49 O7 N1 P1	506.325	2.82208	0.0569638	1.56874	0.00264577	1.51408	2.01781e+07	7.62516e+06	1.60752e+07	9.35133e+06	1.23734e+07	9.91304e+06	4.47372e+06	4.38068e+06	5.00374e+06	3.98628e+06	6.33848e+06	6.29032e+06	7.2935e+06	8.60161e+06	9.76262e+06	9.24195e+06	9.24043e+06	8.33558e+06	3.11312e+06	3.0032e+06	2.88664e+06	2.80211e+06	4.20337e+06	3.41687e+06	7.76806e+06	6.767e+06	7.28848e+06	7.16044e+06
NEG380	Y	LPE(20:2e)-H	LPE(20:2e)-H	LPE	(20:2e)	(20:2e)				C25 H49 O6 N1 P1	490.33	3.29865	0.0475799	3.23236	0.00185863	1.49498	4.58283e+07	2.81502e+07	2.85959e+07	3.40063e+07	2.99583e+07	3.98902e+07	5.91188e+06	4.40283e+06	1.06067e+07	9.06916e+06	9.17747e+06	1.45218e+07	1.15654e+07	1.62788e+07	1.24495e+07	1.35639e+07	1.08129e+07	1.36518e+07	2.76945e+06	2.72822e+06	2.76001e+06	2.43326e+06	3.77215e+06	2.14699e+06	1.37296e+07	1.35051e+07	1.37361e+07	1.24054e+07
NEG388	Y	LPI(18:0)-H	LPI(18:0)-H	LPI	(18:0)	(18:0)				C27 H52 O12 N0 P1	599.32	2.02932	0.0421003	3.36001	0.00108771	1.51373	5.85629e+06	3.613e+06	4.18106e+06	4.20542e+06	3.78706e+06	4.14788e+06	1.6307e+06	2.02251e+06	3.13152e+06	2.99641e+06	3.90908e+06	4.6192e+06	1.9176e+06	2.1029e+06	1.94878e+06	1.77396e+06	1.66212e+06	1.56586e+06	1.44525e+06	902274	887131	901751	739557	573250	2.26105e+06	2.36253e+06	2.31742e+06	2.14145e+06
NEG389	Y	LPI(18:0e)-H	LPI(18:0e)-H	LPI	(18:0e)	(18:0e)				C27 H54 O11 N0 P1	585.341	2.34328	0.0923947	2.34625	0.00348704	1.48955	839656	545416	871653	567962	568560	692106	332463	259006	433987	471145	460049	726939	319458	400022	287402	357732	224578	198201	142740	205395	156923	197094	263164	178464	441590	384832	410934	355342
NEG39	Y	CL(83:15)-2H	CL(83:15)-2H	CL	(83:15)	(83:15)				C92 H148 O17 P2	793.51	9.267	0.169759	1.16025	0.0380804	1.14155	1.75688e+06	976707	1.4078e+06	2.84739e+06	2.03126e+06	1.43046e+06	3.56558e+06	3.63414e+06	3.33493e+06	3.14089e+06	3.37984e+06	4.06621e+06	1.76151e+06	3.83323e+06	1.12218e+06	1.66344e+06	1.35764e+06	1.43875e+06	2.86737e+06	3.51987e+06	2.73938e+06	2.53124e+06	3.35845e+06	3.18807e+06	2.42092e+06	2.25932e+06	1.94876e+06	2.91907e+06
NEG390	Y	LPI(20:1)-H	LPI(20:1)-H	LPI	(20:1)	(20:1)				C29 H54 O12 N0 P1	625.336	2.08884	0.0575881	2.49727	0.00289453	1.48779	4.54036e+07	2.91721e+07	3.10165e+07	3.57679e+07	3.30621e+07	3.69901e+07	8.40664e+06	9.4255e+06	1.45722e+07	1.47061e+07	1.5892e+07	2.26708e+07	2.47061e+07	2.94822e+07	2.36904e+07	2.52265e+07	1.93239e+07	1.90428e+07	8.1244e+06	5.12142e+06	6.56402e+06	5.52597e+06	5.54832e+06	3.42268e+06	1.94455e+07	1.91477e+07	1.94452e+07	1.7198e+07
NEG391	Y	LPI(20:1e)-H	LPI(20:1e)-H	LPI	(20:1e)	(20:1e)				C29 H56 O11 N0 P1	611.357	2.41999	0.0384104	4.44166	0.0249403	1.17081	535754	515097	386491	490708	326676	522729	23587.2	38707.9	97970.1	75641.9	135577	184993	132424	173493	118443	167141	116432	145830	9380.95	17850.1	76986.1	8787.04	12281.8	0.0403882	165186	168164	168180	154888
NEG393	Y	LPS(18:0)-H	LPS(18:0)-H	LPS	(18:0)	(18:0)				C24 H47 O9 N1 P1	524.299	2.207	0.102677	1.94547	0.00412232	1.48134	2.6271e+06	2.15042e+06	2.0596e+06	2.15029e+06	1.45765e+06	1.98858e+06	1.13088e+06	931818	2.11628e+06	1.88804e+06	1.90167e+06	1.9648e+06	762882	848906	724296	710996	595982	755939	781915	698523	831279	904691	1.21835e+06	671201	1.19791e+06	962793	1.15372e+06	1.0165e+06
NEG394	Y	LPS(18:1e)-H	LPS(18:1e)-H	LPS	(18:1e)	(18:1e)				C24 H47 O8 N1 P1	508.304	2.62597	0.0525974	1.90129	0.0396461	1.15287	1.06717e+07	8.96814e+06	4.58138e+06	6.63714e+06	3.41332e+06	3.98416e+06	1.28215e+06	2.06413e+06	5.11104e+06	2.50961e+06	3.65938e+06	2.3429e+06	3.13479e+06	1.77064e+06	3.26865e+06	1.43409e+06	1.85232e+06	3.22251e+06	1.7933e+06	1.05148e+06	1.49704e+06	1.41009e+06	1.83361e+06	1.33956e+06	2.91422e+06	2.66576e+06	2.62326e+06	2.61182e+06
NEG4	Y	CL(62:6)-2H	CL(62:6)-2H	CL	(62:6)	(62:6)				C71 H124 O17 P2	655.416	2.195	0.0210706	0.696282	0.0193123	1.0104	1.25053e+07	1.86185e+07	1.67516e+07	2.00003e+07	1.60933e+07	2.25776e+07	1.38114e+07	1.24832e+07	1.90083e+07	2.23534e+07	1.51209e+07	2.4359e+07	2.4478e+07	3.25156e+07	2.14175e+07	2.92351e+07	1.45401e+07	2.33124e+07	3.07803e+07	2.6478e+07	3.12307e+07	2.34424e+07	2.33549e+07	1.85827e+07	2.13003e+07	2.04786e+07	2.06341e+07	2.0303e+07
NEG40	Y	CL(83:2)-2H	CL(83:2)-2H	CL	(83:2)	(83:2)				C92 H174 O17 P2	806.612	12.241	0.0725514	0.540516	0.016631	1.25052	1.27364e+06	760746	961880	659743	685086	797674	223129	187183	262890	436984	421524	372438	763173	766727	643433	468771	479037	394462	321788	543424	541740	593955	952003	569924	697953	600178	706072	683739
NEG400	Y	OAHFA(45:5)-H	OAHFA(45:5)-H	OAHFA	(45:5)	(45:5)				C45 H77 O4	681.583	12.724	0.0508438	0.669193	0.0167408	1.26632	1.16601e+06	948285	1.25752e+06	956785	801518	849354	200283	145441	298538	280618	306813	319429	1.61072e+06	1.48017e+06	1.65938e+06	1.38169e+06	1.1435e+06	1.53254e+06	377270	326948	323984	369112	551245	369340	817597	817678	734602	810121
NEG402	Y	OAHFA(48:6)-H	OAHFA(48:6)-H	OAHFA	(48:6)	(48:6)				C48 H81 O4	721.614	13.5748	0.0740867	0.5089	0.00173187	1.46593	143994	99603.6	177355	129124	105763	96154	58474.1	48677.8	74387.4	72778.9	64817.3	83813	248160	298078	303669	284796	202042	266769	104621	143414	114618	127206	197444	104500	142959	145519	124123	145493
NEG420	Y	PC(9:0_12:2)+HCOO	PC(21:2)+HCOO	PC	(9:0_12:2)	(9:0)	(12:2)			C30 H55 O10 N1 P1	620.357	2.95824	0.0361191	4.11317	0.000252486	1.58822	2.39258e+06	1.81506e+06	1.67497e+06	2.02722e+06	1.69249e+06	2.10297e+06	2.43013e+06	2.1728e+06	4.52298e+06	3.15747e+06	4.32389e+06	5.09415e+06	470786	579448	580663	536926	386894	534640	1.11784e+06	790941	1.06827e+06	825796	810593	662642	1.54355e+06	1.65252e+06	1.5389e+06	1.53589e+06
NEG421	Y	PC(23:4e)+HCOO	PC(23:4e)+HCOO	PC	(23:4e)	(23:4e)				C32 H57 O9 N1 P1	630.378	1.69573	0.0910681	7.35877	8.02677e-05	1.59875	480759	403044	343525	399952	289447	462350	235475	220352	479363	330304	440245	451613	228063	371540	224825	270304	276738	269212	105320	76087.3	40325.4	24986.6	34895.4	11553.1	260926	305338	247935	267951
NEG422	Y	PC(23:5e)+HCOO	PC(23:5e)+HCOO	PC	(23:5e)	(23:5e)				C32 H55 O9 N1 P1	628.362	1.39365	0.0935196	4.15157	0.000961307	1.47866	2.20655e+06	2.44843e+06	2.0034e+06	2.61898e+06	1.52953e+06	2.68342e+06	617269	582340	1.55775e+06	1.1509e+06	1.61978e+06	1.20522e+06	1.39197e+06	1.94033e+06	1.68871e+06	1.77209e+06	1.39764e+06	1.70866e+06	392532	255166	330294	175420	261604	206840	1.46857e+06	1.43173e+06	1.72445e+06	1.43032e+06
NEG430	Y	PC(18:2e_12:1)+HCOO	PC(30:3e)+HCOO	PC	(18:2e_12:1)	(18:2e)	(12:1)			C39 H73 O9 N1 P1	730.503	7.51239	0.0382932	0.661012	0.0307381	1.2199	2.23195e+06	1.30167e+06	1.66947e+06	1.4625e+06	1.83418e+06	1.77251e+06	2.47791e+06	1.88799e+06	3.07123e+06	3.74828e+06	3.71302e+06	4.22898e+06	2.28754e+06	2.52624e+06	2.37964e+06	2.67899e+06	1.9303e+06	2.52374e+06	4.6507e+06	4.61204e+06	4.45843e+06	4.25167e+06	7.40681e+06	3.55687e+06	3.1734e+06	3.13552e+06	2.92581e+06	3.17318e+06
NEG433	Y	PC(15:0_16:1)+HCOO	PC(31:1)+HCOO	PC	(15:0_16:1)	(15:0)	(16:1)			C40 H77 O10 N1 P1	762.529	7.95279	0.126024	0.750858	0.0299564	1.06571	2.4571e+06	2.38884e+06	2.36435e+06	1.67104e+06	1.88224e+06	1.77912e+06	1.02992e+06	1.04081e+06	1.42797e+06	1.47012e+06	1.76472e+06	1.35768e+06	1.89559e+06	1.84445e+06	1.93444e+06	1.70024e+06	1.23728e+06	1.94238e+06	1.75013e+06	1.90677e+06	1.50632e+06	1.86483e+06	2.33972e+06	1.40821e+06	1.53515e+06	1.65765e+06	1.21845e+06	1.46337e+06
NEG449	Y	PC(18:0_16:0)+HCOO	PC(34:0)+HCOO	PC	(18:0_16:0)	(18:0)	(16:0)			C43 H85 O10 N1 P1	806.592	10.6586	0.0327745	2.19747	0.000290428	1.60827	1.31394e+06	959811	1.15299e+06	1.15658e+06	883055	1.11049e+06	1.23214e+06	1.05989e+06	1.88273e+06	1.48564e+06	1.77532e+06	1.71942e+06	364023	422664	401485	392706	290580	383896	542332	674144	570210	713905	1.05041e+06	615220	979637	904726	935624	945273
NEG455	Y	PC(16:1e_18:1)+HCOO	PC(34:2e)+HCOO	PC	(16:1e_18:1)	(16:1e)	(18:1)			C43 H83 O9 N1 P1	788.581	10.2072	0.0450242	1.59404	0.0488151	1.22367	480075	356331	409821	423323	336946	355611	454094	522474	836456	509760	544408	751586	333315	350990	348316	318645	199730	371039	296316	287707	328571	308463	768499	280644	405353	369731	375153	369687
NEG457	Y	PC(16:0e_18:3)+HCOO	PC(34:3e)+HCOO	PC	(16:0e_18:3)	(16:0e)	(18:3)			C43 H81 O9 N1 P1	786.565	8.678	0.0278157	0.68604	0.0019502	1.34087	1.32526e+07	1.09173e+07	1.16798e+07	1.04486e+07	1.02699e+07	1.27844e+07	5.01855e+06	4.11468e+06	5.29463e+06	5.3317e+06	6.11992e+06	6.03185e+06	1.42834e+07	1.53479e+07	1.52965e+07	1.41378e+07	1.26068e+07	1.54292e+07	7.26585e+06	7.66927e+06	6.6842e+06	6.94844e+06	1.01066e+07	7.84084e+06	9.24475e+06	9.10044e+06	9.1011e+06	9.64646e+06
NEG465	Y	PC(18:1e_17:1)+HCOO	PC(35:2e)+HCOO	PC	(18:1e_17:1)	(18:1e)	(17:1)			C44 H85 O9 N1 P1	802.597	11.0248	0.0762596	0.674356	0.0371417	1.12944	3.91635e+06	2.3619e+06	3.13561e+06	3.19753e+06	2.70995e+06	3.05662e+06	1.90104e+06	1.78311e+06	2.58742e+06	2.76708e+06	2.6519e+06	3.44538e+06	3.06261e+06	3.68649e+06	3.62553e+06	3.44429e+06	2.20419e+06	3.99819e+06	3.22784e+06	3.80545e+06	3.13796e+06	3.06666e+06	5.88264e+06	3.32449e+06	2.93239e+06	2.82707e+06	2.94531e+06	2.48816e+06
NEG475	Y	PC(14:0_22:3)+HCOO	PC(36:3)+HCOO	PC	(14:0_22:3)	(14:0)	(22:3)			C45 H83 O10 N1 P1	828.576	7.35342	0.0970757	2.73099	0.010753	1.31005	2.6976e+06	1.47111e+06	3.06639e+06	2.00274e+06	1.79381e+06	1.91377e+06	924055	1.03222e+06	967570	796683	2.1882e+06	1.30969e+06	1.35743e+06	1.9435e+06	1.71518e+06	1.79294e+06	1.68895e+06	1.05097e+06	275169	176316	474571	226042	1.01444e+06	476613	1.36125e+06	1.6508e+06	1.36214e+06	1.39408e+06
NEG48	Y	CL(21:0_22:6_22:5_22:6)-H	CL(87:17)-H	CL	(21:0_22:6_22:5_22:6)	(21:0)	(22:6)	(22:5)	(22:6)	C96 H153 O17 P2	1640.06	10.2968	0.0680547	0.74198	0.000589007	1.28017	776707	806198	746592	750986	838088	672215	727808	559270	850117	847945	912702	847798	935995	963508	947877	829638	767795	842922	1.1224e+06	1.00315e+06	1.01742e+06	1.08861e+06	1.08876e+06	1.07557e+06	1.07384e+06	967374	1.02344e+06	917638
NEG487	Y	PC(16:0e_20:5)+HCOO	PC(36:5e)+HCOO	PC	(16:0e_20:5)	(16:0e)	(20:5)			C45 H81 O9 N1 P1	810.565	8.53646	0.0168682	0.713713	0.0122258	1.31972	9.55758e+06	9.21143e+06	9.0225e+06	9.10099e+06	8.5314e+06	9.28726e+06	9.13459e+06	8.28276e+06	1.16334e+07	1.28501e+07	1.49277e+07	1.36886e+07	1.01491e+07	1.11305e+07	1.10137e+07	9.6744e+06	6.99836e+06	1.11992e+07	1.5883e+07	1.66155e+07	1.4571e+07	1.70518e+07	2.13314e+07	1.33505e+07	1.19522e+07	1.1955e+07	1.15569e+07	1.16864e+07
NEG493	Y	PC(22:5_14:3)+HCOO	PC(36:8)+HCOO	PC	(22:5_14:3)	(22:5)	(14:3)			C45 H73 O10 N1 P1	818.498	8.74703	0.0431072	0.65875	0.000350948	1.52324	1.49479e+06	1.20849e+06	1.31428e+06	1.25815e+06	1.18101e+06	1.0979e+06	740357	716931	852558	1.09315e+06	990465	1.11682e+06	1.27559e+06	1.55619e+06	1.31113e+06	1.39039e+06	1.12129e+06	1.47893e+06	1.37401e+06	1.43535e+06	1.31548e+06	1.34938e+06	1.63904e+06	1.25149e+06	1.27036e+06	1.16223e+06	1.18599e+06	1.16143e+06
NEG502	Y	PC(37:5e)+HCOO	PC(37:5e)+HCOO	PC	(37:5e)	(37:5e)				C46 H83 O9 N1 P1	824.581	8.94379	0.0458278	0.744575	0.00790652	1.29639	1.74764e+06	1.23157e+06	1.69129e+06	1.37789e+06	1.3457e+06	1.31e+06	1.82463e+06	1.51885e+06	2.16622e+06	2.47515e+06	2.50655e+06	2.23073e+06	1.2789e+06	1.38157e+06	1.17585e+06	1.25342e+06	908325	1.29618e+06	2.61349e+06	2.74816e+06	2.80441e+06	2.71033e+06	3.60202e+06	2.60802e+06	1.73252e+06	1.69958e+06	1.73408e+06	1.571e+06
NEG504	Y	PC(15:0_22:6)+HCOO	PC(37:6)+HCOO	PC	(15:0_22:6)	(15:0)	(22:6)			C46 H79 O10 N1 P1	836.545	7.69398	0.0192962	0.764672	0.0319967	1.07394	5.79667e+06	4.54064e+06	5.68725e+06	4.8197e+06	4.27598e+06	4.94373e+06	2.89181e+06	2.60058e+06	3.90023e+06	3.95989e+06	4.01467e+06	4.75284e+06	4.64046e+06	5.57974e+06	4.65165e+06	5.36735e+06	3.56784e+06	4.33669e+06	3.92636e+06	4.64215e+06	4.77987e+06	4.54187e+06	6.28277e+06	4.75443e+06	4.49417e+06	4.31738e+06	4.31722e+06	4.35106e+06
NEG507	Y	PC(18:0_20:1)+HCOO	PC(38:1)+HCOO	PC	(18:0_20:1)	(18:0)	(20:1)			C47 H91 O10 N1 P1	860.639	12.0112	0.0655593	1.64498	0.00802682	1.45289	253200	161419	184814	205531	151463	163442	487341	237593	424278	503439	514088	389709	76755.9	134740	100826	120109	71527	142883	243935	200597	335374	238268	347118	188797	209122	239179	215175	209145
NEG510	Y	PC(18:1e_20:1)+HCOO	PC(38:2e)+HCOO	PC	(18:1e_20:1)	(18:1e)	(20:1)			C47 H91 O9 N1 P1	844.644	12.341	0.0752037	2.5882	0.00058836	1.53109	871174	616551	688391	731877	611523	712718	436139	360814	660857	552061	576756	703708	81455	37293.8	31707.6	89098.2	26373.5	115131	147026	153481	153904	141438	281605	393831	387620	323177	356349	347866
NEG511	Y	PC(38:3)+HCOO	PC(38:3)+HCOO	PC	(38:3)	(38:3)				C47 H87 O10 N1 P1	856.607	8.00834	0.0369904	1.97568	0.0285727	1.26861	4.05229e+06	1.78736e+06	4.18462e+06	1.16535e+06	2.04994e+06	2.29469e+06	1.86621e+06	1.57331e+06	2.04743e+06	1.65285e+06	4.43737e+06	2.94886e+06	2.64877e+06	2.95372e+06	2.34431e+06	2.50959e+06	2.20705e+06	2.07542e+06	1.07447e+06	1.26814e+06	1.11926e+06	1.07711e+06	1.81934e+06	994072	2.04235e+06	1.98618e+06	2.1613e+06	2.02153e+06
NEG515	Y	PC(18:0_20:4)+HCOO	PC(38:4)+HCOO	PC	(18:0_20:4)	(18:0)	(20:4)			C47 H85 O10 N1 P1	854.592	9.67283	0.038708	1.34791	0.0168224	1.54187	4.83489e+06	3.73933e+06	4.22652e+06	4.21808e+06	3.60571e+06	3.84313e+06	1.03452e+07	8.02072e+06	1.16137e+07	1.19311e+07	1.28579e+07	1.31024e+07	3.18634e+06	4.28841e+06	3.44665e+06	3.42816e+06	2.85067e+06	3.58592e+06	6.80912e+06	8.49611e+06	8.34705e+06	7.8749e+06	1.14692e+07	7.35654e+06	6.76976e+06	6.25038e+06	6.3492e+06	6.24909e+06
NEG517	Y	PC(18:0e_20:4)+HCOO	PC(38:4e)+HCOO	PC	(18:0e_20:4)	(18:0e)	(20:4)			C47 H87 O9 N1 P1	840.612	10.4677	0.0157339	0.735245	0.0348537	1.20556	1.157e+06	773526	845655	714865	669740	813514	3.09739e+06	2.54925e+06	3.88487e+06	3.84404e+06	4.71605e+06	4.62152e+06	577611	627893	719399	626218	446537	703176	4.43438e+06	4.95446e+06	4.73235e+06	5.23317e+06	7.23271e+06	4.30483e+06	2.47926e+06	2.47957e+06	2.43084e+06	2.40129e+06
NEG524	Y	PC(16:0_22:6)+HCOO	PC(38:6)+HCOO	PC	(16:0_22:6)	(16:0)	(22:6)			C47 H81 O10 N1 P1	850.56	8.84897	0.612597	0.11113	0.00354437	1.30853	6.37316e+07	5.21372e+06	3.22719e+06	3.35175e+06	2.46182e+06	2.35209e+06	680256	2.61502e+07	1.2019e+06	1.07251e+06	2.06727e+06	70994.1	8.82713e+07	2.15672e+06	4.28434e+06	5.5183e+07	2.18787e+06	484738	7.47771e+07	4.71869e+07	4.54009e+07	6.09823e+07	1.13531e+06	5.16582e+07	5.07563e+07	4.70272e+07	5.10006e+07	3.18813e+06
NEG525	Y	PC(16:0e_22:6)+HCOO	PC(38:6e)+HCOO	PC	(16:0e_22:6)	(16:0e)	(22:6)			C47 H83 O9 N1 P1	836.581	8.9852	0.0359188	0.722304	0.0139009	1.26382	1.65877e+07	1.17631e+07	1.46579e+07	1.36357e+07	1.33677e+07	1.24091e+07	1.36552e+07	1.1577e+07	1.78558e+07	1.7952e+07	1.84693e+07	1.9113e+07	1.22445e+07	1.39808e+07	1.22699e+07	1.20084e+07	9.79981e+06	1.26758e+07	2.11684e+07	2.4015e+07	2.2451e+07	2.03724e+07	3.03431e+07	1.81885e+07	1.53473e+07	1.58675e+07	1.45662e+07	1.55212e+07
NEG530	Y	PC(16:1e_22:6)+HCOO	PC(38:7e)+HCOO	PC	(16:1e_22:6)	(16:1e)	(22:6)			C47 H81 O9 N1 P1	834.565	7.94412	0.0351179	0.721222	0.0179787	1.12495	1.51613e+06	743643	1.22858e+06	857760	823709	954378	829994	905940	1.45536e+06	1.45793e+06	1.29167e+06	1.46745e+06	599184	824396	631638	620286	519830	717203	1.46244e+06	1.88251e+06	1.67974e+06	1.50027e+06	2.21884e+06	1.52814e+06	1.10778e+06	1.02688e+06	1.085e+06	1.10685e+06
NEG531	Y	PC(16:1e_22:6)+HCOO	PC(38:7e)+HCOO	PC	(16:1e_22:6)	(16:1e)	(22:6)			C47 H81 O9 N1 P1	834.565	8.78738	0.0559231	1.57889	0.0151484	1.41028	2.70766e+06	1.98166e+06	2.27492e+06	2.49829e+06	1.96156e+06	2.25193e+06	1.83491e+06	1.75604e+06	3.18571e+06	2.87462e+06	2.35777e+06	3.07874e+06	1.21387e+06	1.6781e+06	1.3465e+06	1.54699e+06	1.03667e+06	1.38887e+06	1.22226e+06	1.6026e+06	1.47909e+06	1.42997e+06	2.4764e+06	1.3456e+06	1.84325e+06	1.81101e+06	1.63519e+06	1.8427e+06
NEG533	Y	PC(18:3e_20:5)+HCOO	PC(38:8e)+HCOO	PC	(18:3e_20:5)	(18:3e)	(20:5)			C47 H79 O9 N1 P1	832.55	10.894	0.216241	0.545057	0.0416776	1.04006	379927	46718.4	255605	453070	419934	301443	373922	179847	233786	565756	203698	401393	369150	597575	283486	551502	469272	505933	336637	763360	701139	373063	950574	468247	400527	385665	245531	414162
NEG537	Y	PC(39:2e)+HCOO	PC(39:2e)+HCOO	PC	(39:2e)	(39:2e)				C48 H93 O9 N1 P1	858.659	12.1915	0.171055	1.46376	0.0365813	1.3188	417557	180199	338346	242512	244770	226404	444895	420984	649928	710509	597494	647067	83588	186103	141360	138840	108685	145011	293262	410959	379465	295359	671878	320280	313110	334488	274437	409841
NEG546	Y	PC(19:1_20:5)+HCOO	PC(39:6)+HCOO	PC	(19:1_20:5)	(19:1)	(20:5)			C48 H83 O10 N1 P1	864.576	8.37046	0.0288108	0.688124	0.0013749	1.37816	2.17099e+06	1.79891e+06	1.96648e+06	1.8759e+06	1.69229e+06	1.75782e+06	1.00961e+06	842736	942724	1.03711e+06	1.12198e+06	1.10045e+06	1.50194e+06	1.86968e+06	2.16329e+06	1.58826e+06	1.31906e+06	1.64155e+06	1.52949e+06	1.33227e+06	1.36246e+06	1.34983e+06	1.91566e+06	1.30902e+06	1.48647e+06	1.53885e+06	1.51119e+06	1.43751e+06
NEG554	Y	PC(18:0_22:2)+HCOO	PC(40:2)+HCOO	PC	(18:0_22:2)	(18:0)	(22:2)			C49 H93 O10 N1 P1	886.654	12.02	0.052772	1.55689	0.0129693	1.47811	1.40891e+06	828573	1.23476e+06	947690	931719	1.52888e+06	2.28521e+06	1.41056e+06	1.92769e+06	2.56281e+06	2.69285e+06	2.46266e+06	593796	671784	659986	570638	419702	625146	1.20391e+06	1.34824e+06	1.54909e+06	1.36928e+06	2.19623e+06	902776	1.0586e+06	1.17595e+06	1.05441e+06	1.07282e+06
NEG555	Y	PC(18:0e_22:2)+HCOO	PC(40:2e)+HCOO	PC	(18:0e_22:2)	(18:0e)	(22:2)			C49 H95 O9 N1 P1	872.675	12.6932	0.0150906	1.35963	0.0418246	1.42305	761803	536680	614871	669629	488480	592025	1.04968e+06	835959	1.10137e+06	1.50323e+06	1.35027e+06	1.42603e+06	349722	365946	393849	422811	371205	289856	743191	827614	885929	1.0657e+06	1.20986e+06	612195	740262	726964	735970	715369
NEG557	Y	PC(18:1e_22:2)+HCOO	PC(40:3e)+HCOO	PC	(18:1e_22:2)	(18:1e)	(22:2)			C49 H93 O9 N1 P1	870.659	12.3996	0.556781	3.87117	0.0361074	1.08603	766359	2.78548e+06	4.34096e+06	3.88547e+06	473096	496.324	3.00417e+06	2.79356e+06	374442	4.24069e+06	270756	4.59696e+06	310257	609788	448296	425447	322989	372231	788452	1.02645e+06	1.17875e+06	66954.1	142861	743818	1.936e+06	248567	1.94037e+06	1.77391e+06
[truncated: 450 more rows]

## Sheet: HA_vs_HG
name	DIFF	LipidIon	LipidGroup	Class	FattyAcid	FA1	FA2	FA3	FA4	IonFormula	CalMz	RT-(min)	QCRSD	Fold Change	P-value	VIP	HG6	HG4	HG5	HG3	HG2	HG1	HA6	HA4	HA5	HA2	HA3	HA1	CG5	CG6	CG3	CG4	CG1	CG2	CA5	CA6	CA4	CA3	CA2	CA1	QC4	QC3	QC2	QC1
[truncated: 956 more rows]

## Sheet: CA_vs_CG
name	DIFF	LipidIon	LipidGroup	Class	FattyAcid	FA1	FA2	FA3	FA4	IonFormula	CalMz	RT-(min)	QCRSD	Fold Change	P-value	VIP	HG6	HG4	HG5	HG3	HG2	HG1	HA6	HA4	HA5	HA2	HA3	HA1	CG5	CG6	CG3	CG4	CG1	CG2	CA5	CA6	CA4	CA3	CA2	CA1	QC4	QC3	QC2	QC1
[truncated: 877 more rows]
