# Supplementary material for: Membrane Lipid Remodeling Strategies Regulate Fluidity for Acute Temperature Adaptation in Oysters
Source: Evol Appl. 2025 Sep 13;18(9):e70156. doi: 10.1111/eva.70156 (PMC12432411; doi:10.1111/eva.70156)
Supplement: Supplementary file 4 — Table S3: The relative content of all subcategories in four group. [file EVA-18-e70156-s003.xlsx]

## Sheet: Sheet1
Table S3 The relative content of all subcategories in four group.
		Cold stress C. gigas							Heat stress C. gigas							Cold stress C. angulata							Heat stress C. angulata
Lipids	Class	CG1	CG2	CG3	CG4	CG5	CG6		HG1	HG2	HG3	HG4	HG5	HG6		CA1	CA2	CA3	CA4	CA5	CA6		HA1	HA2	HA3	HA4	HA5	HA6
Glycerophospholipids	PA	7.45456e+07	9.22803e+07	7.82174e+07	7.57757e+07	7.80487e+07	7.64162e+07		8.36366e+07	7.92125e+07	7.99905e+07	8.39265e+07	7.74228e+07	7.13388e+07		9.53087e+07	9.80545e+07	9.59257e+07	1.17035e+08	9.95558e+07	9.51441e+07		9.87071e+07	8.13084e+07	9.95081e+07	8.74456e+07	7.98306e+07	8.40263e+07
	PC	2.34893e+09	2.8097e+09	3.05734e+09	3.84109e+09	3.15758e+09	4.20598e+09		3.61953e+09	3.55794e+09	4.02418e+09	3.51037e+09	5.03822e+09	4.78142e+09		3.19253e+09	4.97831e+09	3.52939e+09	3.60624e+09	3.50436e+09	3.76986e+09		4.54417e+09	3.72719e+09	4.19548e+09	2.44001e+09	3.7258e+09	3.59002e+09
	PE	3.57298e+09	4.77489e+09	5.03698e+09	4.94713e+09	4.70977e+09	6.20778e+09		4.89876e+09	4.52025e+09	4.7619e+09	4.35172e+09	4.64578e+09	6.0544e+09		5.37944e+09	9.5138e+09	6.09902e+09	6.67688e+09	5.84042e+09	6.30091e+09		6.57862e+09	5.51817e+09	5.9532e+09	3.0667e+09	5.38844e+09	4.16664e+09
	PG	4.51952e+08	6.57173e+08	7.53511e+08	7.35471e+08	6.6644e+08	6.84395e+08		5.89597e+08	6.58705e+08	5.78029e+08	6.94198e+08	6.38761e+08	6.9307e+08		6.75589e+08	5.01076e+08	5.9986e+08	4.37681e+08	5.58793e+08	6.19001e+08		7.273e+08	3.8078e+08	6.93589e+08	4.41412e+08	4.59964e+08	5.77022e+08
	PS	7.0292e+08	8.77135e+08	8.87409e+08	9.82771e+08	8.59087e+08	1.18421e+09		8.86174e+08	8.87623e+08	9.21106e+08	8.90435e+08	9.47719e+08	1.10603e+09		1.0213e+09	1.84226e+09	1.20759e+09	1.47601e+09	1.19616e+09	1.16689e+09		1.30481e+09	1.22376e+09	1.26218e+09	7.27058e+08	1.3741e+09	9.45247e+08
	PI	2.49134e+08	2.49116e+08	2.73253e+08	2.98076e+08	2.91768e+08	3.59805e+08		3.30956e+08	3.31674e+08	3.96457e+08	2.92618e+08	3.52489e+08	3.94405e+08		2.30676e+08	3.34306e+08	2.83023e+08	2.63053e+08	2.6068e+08	2.92607e+08		2.96582e+08	2.76871e+08	3.22253e+08	2.27711e+08	2.63054e+08	2.53203e+08
	PIP	1.30856e+06	2.80138e+06	2.42585e+06	2.05752e+06	1.95721e+06	2.25114e+06		1.98105e+06	1.73209e+06	1.9293e+06	1.81118e+06	1.83174e+06	1.33808e+06		1.98288e+06	2.69208e+06	2.57466e+06	3.05278e+06	2.31728e+06	2.34558e+06		2.81502e+06	1.90958e+06	1.89444e+06	1.251e+06	1.68833e+06	1.11975e+06
	LPC	4.89501e+08	4.86565e+08	4.2485e+08	5.98856e+08	5.43861e+08	7.18035e+08		4.54931e+08	4.50295e+08	4.37679e+08	3.86625e+08	7.40175e+08	5.91667e+08		1.45947e+08	3.64623e+08	3.03583e+08	2.05214e+08	4.09584e+08	2.092e+08		4.61982e+08	3.83006e+08	3.68676e+08	2.14143e+08	3.8683e+08	2.23513e+08
	LPE	1.65533e+08	1.61611e+09	1.88939e+08	2.20564e+09	1.82647e+09	1.79229e+09		3.41809e+09	1.93887e+09	3.31563e+08	2.75712e+08	3.06916e+08	4.46562e+08		9.87249e+07	1.28117e+08	9.76283e+07	1.08628e+08	1.25478e+08	1.0489e+08		2.80874e+08	1.86823e+08	2.40532e+08	1.31453e+08	2.17495e+08	1.63775e+08
	LPG	1.84864e+06	1.55209e+06	4.33445e+06	2.75514e+06	4.78508e+06	6.69527e+06		1.33156e+07	1.08066e+07	1.20607e+07	6.90282e+06	4.05512e+06	7.21666e+06		1.34616e+06	1.73134e+06	1.693e+06	1.86656e+06	1.98999e+06	1.37962e+06		3.27883e+06	2.67853e+06	2.73641e+06	1.42951e+06	2.77362e+06	1.88067e+06
	LPI	2.30451e+07	2.26523e+07	2.73239e+07	2.88298e+07	2.86137e+07	3.37183e+07		4.33184e+07	3.89297e+07	4.23817e+07	3.44026e+07	3.73981e+07	5.4181e+07		4.62454e+06	7.16212e+06	7.17104e+06	7.88862e+06	1.03017e+07	7.44796e+06		2.85647e+07	1.87255e+07	2.10512e+07	1.20032e+07	1.8727e+07	1.07285e+07
	LPS	1.24089e+07	1.31e+07	1.27722e+07	1.06342e+07	1.53512e+07	1.32064e+07		1.59452e+07	1.57877e+07	2.02103e+07	2.01235e+07	1.9819e+07	2.7582e+07		1.02363e+07	1.31981e+07	8.68099e+06	9.07141e+06	1.12878e+07	9.12425e+06		1.21455e+07	1.05806e+07	1.656e+07	9.37825e+06	1.58027e+07	1.03217e+07
	LSM	1.92945e+06	207864	772268	630543	487387	1.6036e+06		1.18624e+06	1.10423e+06	1.99044e+06	706031	920858	1.31817e+06		366139	748148	1.65111e+06	1.17191e+06	1.02183e+06	1.76012e+06		843530	1.06458e+06	388317	1.00931e+06	1.13251e+06	717005
	CL	1.21005e+08	1.55298e+08	1.64582e+08	1.70078e+08	1.47878e+08	1.8608e+08		1.64879e+08	1.39845e+08	1.57494e+08	1.41481e+08	1.4279e+08	1.59227e+08		1.27965e+08	1.86422e+08	1.43524e+08	1.51108e+08	1.49433e+08	1.49713e+08		1.53244e+08	1.40545e+08	1.38143e+08	8.86927e+07	1.32207e+08	1.03763e+08
Sphingolipids	Cer	1.39708e+09	1.61367e+09	1.78287e+09	1.94941e+09	1.69579e+09	1.90336e+09		1.6384e+09	1.38252e+09	1.36446e+09	1.22281e+09	1.46754e+09	1.5379e+09		1.39433e+09	2.24809e+09	1.69267e+09	1.74054e+09	1.84846e+09	1.93783e+09		2.10503e+09	1.80626e+09	1.55138e+09	1.30499e+09	1.77116e+09	1.32201e+09
	CerG2GNAc1	4.05495e+06	6.82214e+06	6.73098e+06	6.81532e+06	7.02663e+06	8.23822e+06		5.73957e+06	4.25964e+06	5.33543e+06	5.31001e+06	3.24443e+06	3.19451e+06		5.56446e+06	6.69356e+06	5.71218e+06	9.23881e+06	7.02313e+06	6.78699e+06		4.71129e+06	4.98493e+06	5.59282e+06	4.81345e+06	3.54319e+06	4.15917e+06
	CerG3GNAc1	586640	714707	642176	636348	526832	659538		1.06859e+06	882815	1.00584e+06	791087	864010	1.18285e+06		905488	1.11027e+06	1.00242e+06	1.25276e+06	1.49992e+06	1.03761e+06		2.87251e+06	2.16916e+06	2.69992e+06	1.31334e+06	2.28168e+06	1.65206e+06
	CerP	2.79376e+07	3.66835e+07	3.51471e+07	3.82247e+07	3.36548e+07	4.54575e+07		1.39711e+08	9.74907e+07	1.11033e+08	1.11819e+08	9.36188e+07	1.51505e+08		4.59739e+07	8.1235e+07	5.8657e+07	7.42777e+07	7.23613e+07	6.32831e+07		3.19876e+08	2.16554e+08	2.15051e+08	1.22354e+08	2.43193e+08	1.39872e+08
	Hex1Cer	1.12168e+09	1.38015e+09	1.33121e+09	1.65773e+09	1.44707e+09	1.64941e+09		1.52628e+09	1.38063e+09	1.58896e+09	1.38015e+09	1.46994e+09	1.78733e+09		1.43389e+09	2.3067e+09	1.53783e+09	1.65908e+09	1.55016e+09	1.58694e+09		2.0633e+09	1.72044e+09	1.8124e+09	1.02014e+09	1.71995e+09	1.27922e+09
	Hex2Cer	4.60446e+07	5.96907e+07	6.74636e+07	6.65995e+07	6.2138e+07	7.30289e+07		6.66478e+07	7.076e+07	7.34077e+07	6.60706e+07	7.54038e+07	8.67099e+07		5.34338e+07	8.86154e+07	6.26847e+07	6.09832e+07	6.10643e+07	5.91348e+07		7.53175e+07	6.45353e+07	7.61353e+07	4.18002e+07	6.79155e+07	5.90811e+07
	Hex3Cer	1.63878e+07	1.22666e+07	1.19445e+07	1.53406e+07	1.66078e+07	1.76782e+07		2.26923e+07	8.43991e+06	1.06126e+07	1.0222e+07	8.13934e+06	9.97944e+06		1.15849e+07	1.63292e+07	1.23e+07	1.77336e+07	1.4645e+07	2.16829e+07		1.13642e+07	1.30219e+07	1.19107e+07	1.20309e+07	9.66225e+06	1.00184e+07
	phSM	4.97109e+06	6.64043e+06	6.58569e+06	6.18137e+06	6.3189e+06	7.04265e+06		6.51592e+06	6.00822e+06	5.62967e+06	5.8444e+06	5.99855e+06	8.14924e+06		1.45996e+07	1.67501e+07	9.97833e+06	1.03953e+07	9.93069e+06	1.28724e+07		1.39035e+07	1.30429e+07	1.65101e+07	7.74789e+06	1.21907e+07	1.1394e+07
	SM	7.53301e+07	9.45799e+07	9.33145e+07	1.18036e+08	9.6541e+07	1.2354e+08		1.19373e+08	1.22612e+08	1.26729e+08	1.14452e+08	1.31417e+08	1.61218e+08		8.80839e+07	1.32795e+08	9.27477e+07	9.32026e+07	7.5316e+07	9.51657e+07		1.24209e+08	1.05295e+08	1.07023e+08	7.65113e+07	1.17703e+08	8.10926e+07
	GD2	557484	974146	1.04859e+06	996141	950969	1.14718e+06		940244	1.00552e+06	963565	1.02553e+06	1.19358e+06	1.23087e+06		417736	866223	481310	501878	585400	592427		615935	662584	679549	278667	492966	388986
	GM2	28023.6	17761.7	60085.1	38176	76057.8	80342		11918.2	15285.3	100188	68747.2	54930.1	57182		76711.1	30857.1	18727	170319	33862.9	33382.8		60593	114103	37499	98407.4	59344.3	158678
	GM3	1.30127e+07	1.59448e+07	2.03096e+07	1.62023e+07	1.84108e+07	2.05627e+07		2.51711e+07	2.12586e+07	2.25625e+07	2.22301e+07	2.27751e+07	3.00125e+07		5.39059e+06	6.84095e+06	6.43004e+06	8.57481e+06	1.08757e+07	7.0912e+06		1.35781e+07	1.11644e+07	1.07473e+07	1.0732e+07	1.38589e+07	7.09136e+06
	SPH	8.74896e+09	8.99015e+09	9.60175e+09	1.21153e+10	1.04933e+10	1.10639e+10		9.31076e+09	8.72134e+09	7.89916e+09	8.04987e+09	8.3631e+09	8.30581e+09		9.63681e+09	1.04535e+10	1.07665e+10	1.16017e+10	1.11147e+10	1.08709e+10		1.13509e+10	9.15868e+09	8.49724e+09	8.48948e+09	8.95721e+09	8.38578e+09
	SPHP	2.94003e+06	3.72476e+06	2.6368e+06	1.81294e+06	8.00399e+06	8.87121e+06		1.46887e+07	1.86703e+07	4.64619e+06	2.8601e+06	2.51185e+06	7.83586e+06		1.61283e+06	2.84819e+06	2.97465e+06	2.65515e+06	2.58221e+06	7.0603e+06		4.01207e+06	2.63242e+06	2.8607e+06	2.72762e+06	3.06119e+06	1.85722e+06
Sterol Lipids	ST	7.32871e+06	1.03904e+07	1.41016e+07	1.15532e+07	1.06888e+07	1.17208e+07		1.35708e+07	1.00419e+07	8.60897e+06	7.4499e+06	9.06975e+06	7.57057e+06		1.0805e+07	9.97875e+06	1.12916e+07	1.44908e+07	1.18013e+07	1.3653e+07		1.3899e+07	8.52444e+06	8.93858e+06	8.48592e+06	8.37244e+06	7.49214e+06
	ChE	4.84955e+06	6.19224e+06	7.62386e+06	7.1132e+06	6.56432e+06	7.02334e+06		4.80953e+06	4.5611e+06	4.11237e+06	4.03504e+06	4.99336e+06	6.38465e+06		1.43859e+07	1.77798e+07	1.1952e+07	1.57439e+07	1.67965e+07	2.73887e+07		1.72213e+07	1.51445e+07	1.49758e+07	9.26813e+06	2.02604e+07	1.13578e+07
	SiE	116453	429890	893715	503613	937332	650201		411411	309653	387612	3.18874e+06	380431	678231		1.40128e+06	1.38374e+06	809824	987260	1.31169e+06	2.25773e+06		1.12449e+06	909160	1.40626e+06	435739	884640	750740
	WE	1.3455e+08	9.29112e+07	1.03488e+08	1.06689e+08	9.03883e+07	1.9677e+08		8.35305e+07	7.02095e+07	8.04761e+07	7.02663e+07	7.02153e+07	8.16984e+07		1.17806e+08	1.50277e+08	9.76845e+07	2.34399e+08	1.02453e+08	1.4382e+08		1.65118e+08	8.75584e+07	9.71426e+07	1.33167e+08	2.45885e+08	1.00407e+08
	ZyE	684840	1.06491e+06	1.27116e+06	1.07102e+06	1.33961e+06	946131		1.60088e+06	1.09697e+06	1.31416e+06	1.56235e+06	1.72147e+06	1.71315e+06		2.66026e+06	2.94306e+06	1.89293e+06	2.9421e+06	2.96535e+06	7.03979e+06		3.42204e+06	3.72969e+06	3.0544e+06	2.03321e+06	4.02767e+06	2.43969e+06
