# Supplementary material for: Membrane Lipid Remodeling Strategies Regulate Fluidity for Acute Temperature Adaptation in Oysters
Source: Evol Appl. 2025 Sep 13;18(9):e70156. doi: 10.1111/eva.70156 (PMC12432411; doi:10.1111/eva.70156)
Supplement: Supplementary file 5 — Table S4: Information of key heat and cold adapted lipid molecules. [file EVA-18-e70156-s001.xlsx]

## Sheet: Cold adapted lipid molecules
Table S4 Information of key heat and cold adapted lipid molecules
name	DIFF	LipidIon	LipidGroup	Class	FattyAcid	FA1	FA2	FA3	FA4	IonFormula	CalMz	RT-(min)	QCRSD	P-value	HG6	HG4	HG5	HG3	HG2	HG1	HA6	HA4	HA5	HA2	HA3	HA1	CG5	CG6	CG3	CG4	CG1	CG2	CA5	CA6	CA4	CA3	CA2	CA1	QC4	QC3	QC2	QC1
NEG278	Y	Hex1Cer(t36:2)-H	Hex1Cer(t36:2)-H	Hex1Cer	(t36:2)	(t36:2)				C42 H78 O9 N1	740.568	8.6743	0.0328788	2.39906e-13	1.66345e+07	1.35411e+07	1.49661e+07	1.45631e+07	1.39477e+07	1.61886e+07	6.90882e+06	5.71555e+06	7.18789e+06	7.51673e+06	7.21106e+06	7.8625e+06	1.84301e+07	1.96868e+07	1.92045e+07	1.82654e+07	1.66463e+07	1.98626e+07	9.06997e+06	1.01501e+07	8.63616e+06	9.40282e+06	1.16841e+07	1.00682e+07	1.23657e+07	1.14559e+07	1.16841e+07	1.17569e+07
NEG253	Y	Hex1Cer(m35:2)+HCOO	Hex1Cer(m35:2)+HCOO	Hex1Cer	(m35:2)	(m35:2)				C42 H78 O9 N1	740.568	8.675	0.0566133	2.61678e-13	2.43788e+06	2.07206e+06	2.23264e+06	2.31933e+06	2.14048e+06	2.51216e+06	1.08715e+06	819463	1.04927e+06	1.07945e+06	1.06216e+06	965878	2.96332e+06	3.08176e+06	2.99341e+06	2.57592e+06	2.66213e+06	2.94379e+06	1.32679e+06	1.27324e+06	1.26343e+06	1.17237e+06	1.70081e+06	1.52359e+06	1.86674e+06	1.66815e+06	1.88653e+06	1.75809e+06
NEG241	Y	Hex1Cer(d36:2+O)+HCOO	Hex1Cer(d36:2+O)+HCOO	Hex1Cer	(d36:2+O)	(d36:2+O)				C43 H80 O11 N1	786.574	8.67518	0.031775	5.70258e-13	1.42056e+07	1.14807e+07	1.2742e+07	1.22496e+07	1.18146e+07	1.36848e+07	5.82362e+06	4.89913e+06	6.1424e+06	6.44118e+06	6.15418e+06	6.90009e+06	1.54844e+07	1.66134e+07	1.62248e+07	1.56949e+07	1.39922e+07	1.69243e+07	7.74979e+06	8.88139e+06	7.37464e+06	8.23546e+06	9.98814e+06	8.55019e+06	1.05013e+07	9.79331e+06	9.86427e+06	1.00098e+07
NEG400	Y	OAHFA(45:5)-H	OAHFA(45:5)-H	OAHFA	(45:5)	(45:5)				C45 H77 O4	681.583	12.724	0.0508438	1.17225e-11	1.16601e+06	948285	1.25752e+06	956785	801518	849354	200283	145441	298538	280618	306813	319429	1.61072e+06	1.48017e+06	1.65938e+06	1.38169e+06	1.1435e+06	1.53254e+06	377270	326948	323984	369112	551245	369340	817597	817678	734602	810121
NEG457	Y	PC(16:0e_18:3)+HCOO	PC(34:3e)+HCOO	PC	(16:0e_18:3)	(16:0e)	(18:3)			C43 H81 O9 N1 P1	786.565	8.678	0.0278157	2.64222e-11	1.32526e+07	1.09173e+07	1.16798e+07	1.04486e+07	1.02699e+07	1.27844e+07	5.01855e+06	4.11468e+06	5.29463e+06	5.3317e+06	6.11992e+06	6.03185e+06	1.42834e+07	1.53479e+07	1.52965e+07	1.41378e+07	1.26068e+07	1.54292e+07	7.26585e+06	7.66927e+06	6.6842e+06	6.94844e+06	1.01066e+07	7.84084e+06	9.24475e+06	9.10044e+06	9.1011e+06	9.64646e+06
NEG819	Y	PS(38:8e)-H	PS(38:8e)-H	PS	(38:8e)	(38:8e)				C44 H71 O9 N1 P1	788.487	8.7009	0.00769517	5.42683e-11	1.45386e+06	1.27141e+06	1.03297e+06	1.28278e+06	1.16165e+06	1.30177e+06	427100	480077	610668	658124	534268	657900	1.99403e+06	2.30841e+06	1.74479e+06	2.08184e+06	1.54e+06	2.32062e+06	863252	840017	838348	805775	1.19931e+06	814212	1.2156e+06	1.20554e+06	1.20667e+06	1.19305e+06
NEG679	Y	PE(20:1_20:5)-H	PE(40:6)-H	PE	(20:1_20:5)	(20:1)	(20:5)			C45 H77 O8 N1 P1	790.539	9.34691	0.124811	5.53857e-11	5.32575e+06	4.72211e+06	5.55508e+06	5.20899e+06	4.19178e+06	5.09931e+06	1.40586e+06	850420	1.58954e+06	1.58615e+06	1.81059e+06	1.43565e+06	6.31211e+06	9.37688e+06	6.13135e+06	7.67625e+06	5.73785e+06	7.12081e+06	2.32311e+06	2.69827e+06	2.72332e+06	2.3304e+06	3.95242e+06	2.06022e+06	3.78442e+06	4.44453e+06	3.27324e+06	3.89583e+06
NEG402	Y	OAHFA(48:6)-H	OAHFA(48:6)-H	OAHFA	(48:6)	(48:6)				C48 H81 O4	721.614	13.5748	0.0740867	5.90559e-09	143994	99603.6	177355	129124	105763	96154	58474.1	48677.8	74387.4	72778.9	64817.3	83813	248160	298078	303669	284796	202042	266769	104621	143414	114618	127206	197444	104500	142959	145519	124123	145493
NEG702	Y	PE(20:1_22:6)-H	PE(42:7)-H	PE	(20:1_22:6)	(20:1)	(22:6)			C47 H79 O8 N1 P1	816.555	9.78387	0.0651238	1.58325e-08	2.20775e+06	1.84939e+06	1.95017e+06	1.76176e+06	1.75856e+06	1.97181e+06	949440	739136	1.08173e+06	976604	1.11163e+06	1.21786e+06	2.51374e+06	4.35813e+06	2.6922e+06	2.84666e+06	1.96211e+06	2.93641e+06	1.77933e+06	1.74681e+06	1.71541e+06	1.73446e+06	2.09531e+06	1.66728e+06	2.01264e+06	1.76284e+06	1.8057e+06	1.76243e+06
POS1026	Y	PC(17:1_20:5)+H	PC(37:6)+H	PC	(17:1_20:5)	(17:1)	(20:5)			C45 H79 O8 N1 P1	792.554	9.36514	0.0184446	2.82738e-08	2.05781e+07	1.39915e+07	1.50897e+07	1.35325e+07	1.80072e+07	1.81702e+07	3.22377e+06	2.3324e+06	4.83491e+06	5.46535e+06	6.38242e+06	7.45789e+06	2.22677e+07	3.25618e+07	2.5267e+07	2.3066e+07	1.32196e+07	2.28432e+07	6.71687e+06	8.54802e+06	7.07619e+06	7.42383e+06	1.09482e+07	7.298e+06	1.24915e+07	1.25147e+07	1.21202e+07	1.21009e+07
NEG641	Y	PE(16:1e_20:5)-H	PE(36:6e)-H	PE	(16:1e_20:5)	(16:1e)	(20:5)			C41 H71 O7 N1 P1	720.497	8.69338	0.0668064	3.76131e-07	8.95685e+06	6.45642e+06	6.60722e+06	7.13609e+06	6.2973e+06	7.84107e+06	2.91503e+06	2.58353e+06	3.6878e+06	4.0106e+06	4.43726e+06	4.55639e+06	1.05927e+07	1.4327e+07	1.02751e+07	1.18751e+07	8.01833e+06	1.09007e+07	5.26113e+06	5.48287e+06	5.81986e+06	5.58235e+06	1.04161e+07	4.64286e+06	7.08537e+06	6.17339e+06	6.51484e+06	6.1618e+06
NEG106	Y	Cer(d24:1_17:1)+HCOO	Cer(d41:2)+HCOO	Cer	(d24:1_17:1)	(d24:1)	(17:1)			C42 H80 O5 N1	678.604	13.2555	0.0143424	2.19957e-06	265602	195103	264176	203796	161580	169069	83181.2	66436.9	97830.2	96063.4	129083	119014	268334	308311	324982	314353	180847	287585	149033	139151	138683	131266	264747	119135	173683	173722	168510	171400
NEG884	Y	PS(18:3e_22:6)-H	PS(40:9e)-H	PS	(18:3e_22:6)	(18:3e)	(22:6)			C46 H73 O9 N1 P1	814.503	9.13492	0.082567	7.88033e-06	6.84429e+06	4.47237e+06	5.48019e+06	4.37203e+06	4.62932e+06	5.04809e+06	1.62991e+06	2.2432e+06	3.19661e+06	3.30036e+06	3.1191e+06	3.05351e+06	6.32372e+06	7.62884e+06	6.61636e+06	5.64862e+06	5.10833e+06	6.77392e+06	3.55218e+06	4.52965e+06	3.3281e+06	3.53995e+06	5.89525e+06	3.07524e+06	4.41233e+06	4.21981e+06	3.67143e+06	4.38506e+06
NEG918	Y	PS(44:9)-H	PS(44:9)-H	PS	(44:9)	(44:9)				C50 H79 O10 N1 P1	884.545	9.78357	0.061333	8.62003e-06	489797	469626	447670	467005	440528	516260	352924	206176	338622	404980	371483	333157	720788	841221	564051	717438	519299	689693	485329	462163	465586	420294	616330	386333	497799	436921	497852	491037
NEG116	Y	Cer(d43:3)+HCOO	Cer(d43:3)+HCOO	Cer	(d43:3)	(d43:3)				C44 H82 O5 N1	704.62	13.5704	0.0340584	9.0918e-06	115107	88347.3	120562	90315	103986	77391.1	27506	13482.4	62853.7	43872.8	56706.9	81166.4	202005	274519	260498	182103	143708	186601	68603.7	111173	102005	89681.4	153172	79002.4	115880	117111	108361	114427
NEG661	Y	PE(16:1e_22:6)-H	PE(38:7e)-H	PE	(16:1e_22:6)	(16:1e)	(22:6)			C43 H73 O7 N1 P1	746.513	9.13766	0.0287848	2.33707e-05	2.6382e+07	1.62242e+07	1.81255e+07	1.64829e+07	1.74232e+07	1.92293e+07	7.00466e+06	7.24107e+06	1.11536e+07	1.22295e+07	1.17782e+07	1.26231e+07	2.6693e+07	2.89049e+07	2.47991e+07	2.631e+07	1.64406e+07	2.66611e+07	1.4055e+07	1.54458e+07	1.36159e+07	1.55877e+07	2.77003e+07	1.29841e+07	1.65086e+07	1.63852e+07	1.55465e+07	1.65254e+07
POS146	Y	Cer(m19:1_23:2)+H	Cer(m42:3)+H	Cer	(m19:1_23:2)	(m19:1)	(23:2)			C42 H80 O2 N1	630.618	13.7919	0.263081	3.24924e-05	408130	252803	478326	397258	277482	360354	236750	153988	230531	223279	220245	285354	403945	640452	522663	636303	391136	552969	296284	370938	359235	329098	569096	315766	400486	377108	401272	211452
NEG112	Y	Cer(d42:2)+HCOO	Cer(d42:2)+HCOO	Cer	(d42:2)	(d42:2)				C43 H82 O5 N1	692.62	13.7706	0.0193464	3.45189e-05	1.03524e+06	725641	1.06292e+06	730249	667911	629341	391732	363138	536044	524371	654613	654773	1.16244e+06	1.18893e+06	1.42283e+06	1.17318e+06	819603	1.21258e+06	825403	794092	653235	866264	1.20919e+06	729674	780423	798468	766856	766563
																					zz

## Sheet: Heat adapted lipid molecules
name	DIFF	LipidIon	LipidGroup	Class	FattyAcid	FA1	FA2	FA3	FA4	IonFormula	CalMz	RT-(min)	QCRSD	P-value	HG6	HG4	HG5	HG3	HG2	HG1	HA6	HA4	HA5	HA2	HA3	HA1	CG5	CG6	CG3	CG4	CG1	CG2	CA5	CA6	CA4	CA3	CA2	CA1	QC4	QC3	QC2	QC1
NEG740	Y	PI(18:0_20:4)-H	PI(38:4)-H	PI	(18:0_20:4)	(18:0)	(20:4)			C47 H82 O13 N0 P1	885.55	8.58361	0.0205603	1.80967e-12	1.00718e+07	8.30412e+06	8.19009e+06	9.30581e+06	7.74114e+06	8.76563e+06	2.09217e+07	1.75998e+07	2.33003e+07	2.2147e+07	2.60884e+07	2.36764e+07	6.74558e+06	8.33549e+06	6.53497e+06	6.75975e+06	5.38557e+06	7.11562e+06	1.82092e+07	1.70091e+07	1.63958e+07	1.81017e+07	2.45315e+07	1.54927e+07	1.34458e+07	1.28816e+07	1.30546e+07	1.28708e+07
POS575	Y	LPC(18:1e)+H	LPC(18:1e)+H	LPC	(18:1e)	(18:1e)				C26 H55 O6 N1 P1	508.376	11.1523	0.0192767	6.34535e-12	1.13908e+06	757540	685761	797489	923914	1.18317e+06	1.47295e+06	1.12838e+06	1.41101e+06	1.10439e+06	1.54119e+06	1.79966e+06	224578	232972	138034	218588	180758	181887	488361	350251	503809	313922	466538	258467	694443	695439	672113	672146
NEG569	Y	PC(18:1e_22:5)+HCOO	PC(40:6e)+HCOO	PC	(18:1e_22:5)	(18:1e)	(22:5)			C49 H87 O9 N1 P1	864.612	10.6983	0.0362808	1.28881e-11	668839	472231	563873	543244	499522	530504	1.50771e+06	1.03266e+06	1.93586e+06	1.65089e+06	1.67513e+06	1.89059e+06	196779	367724	261250	294623	203735	326845	1.00407e+06	1.10701e+06	1.2622e+06	1.1216e+06	1.77734e+06	982572	770687	822093	803542	839244
NEG420	Y	PC(9:0_12:2)+HCOO	PC(21:2)+HCOO	PC	(9:0_12:2)	(9:0)	(12:2)			C30 H55 O10 N1 P1	620.357	2.95824	0.0361191	1.83109e-11	2.39258e+06	1.81506e+06	1.67497e+06	2.02722e+06	1.69249e+06	2.10297e+06	2.43013e+06	2.1728e+06	4.52298e+06	3.15747e+06	4.32389e+06	5.09415e+06	470786	579448	580663	536926	386894	534640	1.11784e+06	790941	1.06827e+06	825796	810593	662642	1.54355e+06	1.65252e+06	1.5389e+06	1.53589e+06
NEG347	Y	LPC(18:1e)+HCOO	LPC(18:1e)+HCOO	LPC	(18:1e)	(18:1e)				C27 H55 O8 N1 P1	552.367	2.9662	0.00993407	3.48357e-11	1.51804e+07	1.07041e+07	9.77763e+06	1.17165e+07	9.75784e+06	1.21945e+07	1.38793e+07	1.30105e+07	2.63078e+07	1.93087e+07	2.39595e+07	3.19601e+07	3.05842e+06	3.31823e+06	3.4308e+06	2.98674e+06	2.34932e+06	3.48065e+06	6.44773e+06	4.47588e+06	6.02444e+06	4.66972e+06	5.92334e+06	3.97679e+06	9.15459e+06	9.15469e+06	9.01276e+06	8.98638e+06
POS170	Y	CerP(d26:0)+H	CerP(d26:0)+H	CerP	(d26:0)	(d26:0)				C26 H55 O6 N1 P1	508.376	2.976	0.015878	8.01355e-11	1.32064e+08	1.00236e+08	7.98097e+07	9.74493e+07	8.89234e+07	1.25311e+08	1.24878e+08	1.09221e+08	2.19599e+08	1.95289e+08	1.93249e+08	2.92524e+08	2.49387e+07	3.40996e+07	2.68718e+07	2.85558e+07	2.2432e+07	2.67811e+07	5.59676e+07	4.32549e+07	5.79538e+07	4.32557e+07	4.92877e+07	3.21865e+07	8.97339e+07	8.87605e+07	8.69289e+07	8.69202e+07
POS601	Y	LPC(20:4e)+H	LPC(20:4e)+H	LPC	(20:4e)	(20:4e)				C28 H53 O6 N1 P1	530.361	2.98777	0.0386788	1.43324e-10	1.20051e+07	7.905e+06	7.42141e+06	8.70403e+06	8.3291e+06	1.10093e+07	9.80787e+06	8.54594e+06	1.89557e+07	1.60294e+07	1.54829e+07	2.63732e+07	1.80765e+06	2.63768e+06	1.79999e+06	2.21094e+06	1.54431e+06	1.9325e+06	3.71423e+06	3.4849e+06	4.30307e+06	3.13012e+06	4.25999e+06	2.27339e+06	7.10797e+06	6.48083e+06	6.70052e+06	6.83475e+06
NEG449	Y	PC(18:0_16:0)+HCOO	PC(34:0)+HCOO	PC	(18:0_16:0)	(18:0)	(16:0)			C43 H85 O10 N1 P1	806.592	10.6586	0.0327745	3.63435e-10	1.31394e+06	959811	1.15299e+06	1.15658e+06	883055	1.11049e+06	1.23214e+06	1.05989e+06	1.88273e+06	1.48564e+06	1.77532e+06	1.71942e+06	364023	422664	401485	392706	290580	383896	542332	674144	570210	713905	1.05041e+06	615220	979637	904726	935624	945273
POS2534	Y	TG(46:12)+NH4	TG(46:12)+NH4	TG	(46:12)	(46:12)				C49 H74 O6 N1	772.551	8.6061	0.0761838	6.88559e-10	1.4637e+07	1.13807e+07	1.40776e+07	1.53141e+07	1.22509e+07	1.11169e+07	3.22654e+07	2.21389e+07	2.32186e+07	2.71218e+07	2.54483e+07	2.56064e+07	9.79937e+06	1.01228e+07	8.19889e+06	1.11523e+07	7.98092e+06	8.20374e+06	1.8731e+07	1.89247e+07	2.01983e+07	1.95354e+07	2.48828e+07	1.42219e+07	1.74162e+07	1.78779e+07	1.65548e+07	1.97814e+07
POS1226	Y	PC(42:9e)+H	PC(42:9e)+H	PC	(42:9e)	(42:9e)				C50 H85 O7 N1 P1	842.606	10.738	0.0207264	1.03939e-09	2.56275e+06	1.96873e+06	2.0071e+06	2.03221e+06	1.61197e+06	1.94306e+06	4.24987e+06	3.28172e+06	6.62517e+06	5.2212e+06	6.36925e+06	6.63767e+06	906150	1.59315e+06	788277	1.51863e+06	817127	1.33301e+06	4.00801e+06	4.08861e+06	3.97515e+06	3.63566e+06	3.80705e+06	3.28469e+06	3.15335e+06	3.24528e+06	3.10676e+06	3.10655e+06
NEG555	Y	PC(18:0e_22:2)+HCOO	PC(40:2e)+HCOO	PC	(18:0e_22:2)	(18:0e)	(22:2)			C49 H95 O9 N1 P1	872.675	12.6932	0.0150906	9.83094e-09	761803	536680	614871	669629	488480	592025	1.04968e+06	835959	1.10137e+06	1.50323e+06	1.35027e+06	1.42603e+06	349722	365946	393849	422811	371205	289856	743191	827614	885929	1.0657e+06	1.20986e+06	612195	740262	726964	735970	715369
NEG204	Y	CerG3GNAc1(m37:4)-2H	CerG3GNAc1(m37:4)-2H	CerG3GNAc1	(m37:4)	(m37:4)				C63 H108 O22 N2	622.37	3.10171	0.0411173	1.61758e-08	1.18285e+06	791087	864010	1.00584e+06	882815	1.06859e+06	1.65206e+06	1.31334e+06	2.28168e+06	2.16916e+06	2.69992e+06	2.87251e+06	526832	659538	642176	636348	586640	714707	1.49992e+06	1.03761e+06	1.25276e+06	1.00242e+06	1.11027e+06	905488	1.09813e+06	1.17174e+06	1.07615e+06	1.0756e+06
POS1097	Y	PC(39:2e)+H	PC(39:2e)+H	PC	(39:2e)	(39:2e)				C47 H93 O7 N1 P1	814.668	12.0327	0.021911	1.01712e-07	4.07797e+06	2.15304e+06	3.64824e+06	3.03067e+06	3.19023e+06	3.13348e+06	3.83393e+06	3.0509e+06	5.29821e+06	5.72355e+06	4.47058e+06	4.92625e+06	1.11992e+06	1.63192e+06	831330	1.25063e+06	842989	979917	2.10691e+06	2.79759e+06	3.79514e+06	2.36804e+06	4.56793e+06	1.90855e+06	3.02372e+06	2.89157e+06	2.95529e+06	2.88656e+06
NEG554	Y	PC(18:0_22:2)+HCOO	PC(40:2)+HCOO	PC	(18:0_22:2)	(18:0)	(22:2)			C49 H93 O10 N1 P1	886.654	12.02	0.052772	1.21642e-07	1.40891e+06	828573	1.23476e+06	947690	931719	1.52888e+06	2.28521e+06	1.41056e+06	1.92769e+06	2.56281e+06	2.69285e+06	2.46266e+06	593796	671784	659986	570638	419702	625146	1.20391e+06	1.34824e+06	1.54909e+06	1.36928e+06	2.19623e+06	902776	1.0586e+06	1.17595e+06	1.05441e+06	1.07282e+06
NEG537	Y	PC(39:2e)+HCOO	PC(39:2e)+HCOO	PC	(39:2e)	(39:2e)				C48 H93 O9 N1 P1	858.659	12.1915	0.171055	1.30912e-07	417557	180199	338346	242512	244770	226404	444895	420984	649928	710509	597494	647067	83588	186103	141360	138840	108685	145011	293262	410959	379465	295359	671878	320280	313110	334488	274437	409841
NEG343	Y	LPC(18:0e)+HCOO	LPC(18:0e)+HCOO	LPC	(18:0e)	(18:0e)				C27 H57 O8 N1 P1	554.383	3.10985	0.0197618	1.50027e-07	8.08466e+06	5.19054e+06	5.15708e+06	6.11682e+06	5.40932e+06	6.74504e+06	8.47766e+06	7.18011e+06	1.28777e+07	1.20574e+07	1.46586e+07	1.68995e+07	3.20881e+06	3.9458e+06	4.15676e+06	3.45373e+06	3.33764e+06	3.92984e+06	8.1303e+06	5.90881e+06	6.548e+06	5.60199e+06	6.39576e+06	4.8832e+06	6.48904e+06	6.40238e+06	6.49285e+06	6.2226e+06
NEG507	Y	PC(18:0_20:1)+HCOO	PC(38:1)+HCOO	PC	(18:0_20:1)	(18:0)	(20:1)			C47 H91 O10 N1 P1	860.639	12.0112	0.0655593	1.5154e-07	253200	161419	184814	205531	151463	163442	487341	237593	424278	503439	514088	389709	76755.9	134740	100826	120109	71527	142883	243935	200597	335374	238268	347118	188797	209122	239179	215175	209145
NEG735	Y	PI(16:0_20:4)-H	PI(36:4)-H	PI	(16:0_20:4)	(16:0)	(20:4)			C45 H78 O13 N0 P1	857.519	7.47735	0.0522349	3.80028e-07	1.20133e+06	1.05578e+06	1.26482e+06	1.11025e+06	626096	1.10792e+06	1.55643e+06	1.54342e+06	1.93701e+06	2.02894e+06	2.80501e+06	2.31408e+06	181817	38947.2	232529	372283	165492	424038	605300	522335	454588	601786	933419	514350	1.00936e+06	1.00992e+06	905022	1.0029e+06
POS440	Y	DG(38:7e)+H	DG(38:7e)+H	DG	(38:7e)	(38:7e)				C41 H69 O4	625.519	7.68172	0.0420022	1.18793e-06	4.34997e+06	2.94585e+06	3.48427e+06	3.60495e+06	3.51507e+06	3.45503e+06	5.1519e+06	4.44565e+06	6.3656e+06	5.84239e+06	7.01163e+06	6.88455e+06	1.97888e+06	3.30311e+06	2.28362e+06	2.7085e+06	1.5403e+06	2.08426e+06	3.93915e+06	4.04115e+06	4.7426e+06	3.71801e+06	6.82312e+06	3.67326e+06	4.05992e+06	3.79941e+06	3.87134e+06	3.67278e+06
POS1475	Y	PE(42:7e)+Na	PE(42:7e)+Na	PE	(42:7e)	(42:7e)				C47 H82 O7 N1 P1 Na1	826.572	9.21968	0.225557	1.65743e-06	2.78665e+06	2.84034e+06	3.52803e+06	3.57964e+06	3.23039e+06	3.69209e+06	5.25441e+06	2.8798e+06	7.14396e+06	5.578e+06	5.68549e+06	6.36212e+06	1.45346e+06	1.36807e+06	1.16834e+06	2.44897e+06	722592	1.35583e+06	2.74687e+06	3.74865e+06	4.98484e+06	3.60326e+06	2.04836e+06	2.84243e+06	2.17637e+06	3.86518e+06	3.09488e+06	3.27734e+06
